# Supplementary material for: Full-length transcriptome sequencing and methyl jasmonate-induced expression profile analysis of genes related to patchoulol biosynthesis and regulation in Pogostemon cablin
Source: BMC Plant Biol. 2019 Jun 20;19:266. doi: 10.1186/s12870-019-1884-x (PMC6585090; doi:10.1186/s12870-019-1884-x)
Supplement: Supplementary file 3 — Table S1. Comparison results between SMRT sequencing and Illumina sequencing. (XLSX 9 kb) [file 12870_2019_1884_MOESM3_ESM.xlsx]

## Sheet: Table S1
Table S1 Comparison results between SMRT sequenging and Illumina sequencing
	SMRT sequencing transcript	Illumina sequencing assembled unigene
Total number	251015	108996
Total length	439244625	119465805
N50 length	2839	2205
Mean length	1750	1096
Number of sequences >2000 bp	96288	19246
Percentage of sequences >2000 bp	0.3836	0.1766
