# Supplementary material for: Full-length transcriptome sequencing and methyl jasmonate-induced expression profile analysis of genes related to patchoulol biosynthesis and regulation in Pogostemon cablin
Source: BMC Plant Biol. 2019 Jun 20;19:266. doi: 10.1186/s12870-019-1884-x (PMC6585090; doi:10.1186/s12870-019-1884-x)
Supplement: Supplementary file 5 — Table S2. Annotation of CDS with different protein databases. (XLSX 2631 kb) [file 12870_2019_1884_MOESM5_ESM.xlsx]

## Sheet: Table S2
Table S2 Annotation of CDS with different protein databases
Gene ID	UniTransModel. Isoform ID	length (aa)	UniProtKB_viridiplantae hit	E-value of UniProtKB_viridiplantae hit	UniProtKB_Arabidopsis thaliana hit	E-value of UniProtKB_Arabidopsis thaliana hit	UniProtKB_Rice hit	E-value of UniProtKB_Rice hit	Gene description of best hit in Arabidopsis
Pat.m.00001	PatUTM.I-00002	179	A0A068UZ82	9.27e-77	AT3G13200.1	2.34e-53	OS06T0106100-01	1.52e-66	pep chromosome:TAIR10:3:4242100:4244173:1 gene:AT3G13200 transcript:AT3G13200.1 gene_biotype:protein_coding transcript_biotype:protein_coding gene_symbol:EMB2769 description:Cwf15 / Cwc15 cell cycle control family protein [Source:UniProtKB/TrEMBL;Acc:Q9LK52]
Pat.m.00002	PatUTM.I-00003	723	A0A1B4ZBC1	3.21e-91	AT1G40087.1	1.62e-08	OS04T0609900-00	7.05e-14	pep chromosome:TAIR10:1:14999615:15001868:-1 gene:AT1G40087 transcript:AT1G40087.1 gene_biotype:protein_coding transcript_biotype:protein_coding description:Plant transposase (Ptta/En/Spm family) [Source:UniProtKB/TrEMBL;Acc:F4I6H5]
Pat.m.00003	PatUTM.I-00005	187	B9SKZ9	8.47e-109	AT2G40300.1	1.18e-100	OS12T0106000-01	1.58e-95	pep chromosome:TAIR10:2:16831109:16833294:-1 gene:AT2G40300 transcript:AT2G40300.1 gene_biotype:protein_coding transcript_biotype:protein_coding gene_symbol:FER4 description:Ferritin-4, chloroplastic [Source:UniProtKB/Swiss-Prot;Acc:Q9S756]
Pat.m.00004	PatUTM.I-00006	271	A0A022QVT9	1.04e-165	AT3G26580.1	1.84e-131	OS03T0428800-01	8.26e-86	pep chromosome:TAIR10:3:9758797:9760548:1 gene:AT3G26580 transcript:AT3G26580.1 gene_biotype:protein_coding transcript_biotype:protein_coding description:Orf03 protein [Source:UniProtKB/TrEMBL;Acc:Q38955]
Pat.m.00005	PatUTM.I-00007	228	A0A022QFA2	1.84e-94	AT1G50640.1	2.42e-51	OS01T0657400-00	4.03e-27	pep chromosome:TAIR10:1:18756972:18758708:-1 gene:AT1G50640 transcript:AT1G50640.1 gene_biotype:protein_coding transcript_biotype:protein_coding gene_symbol:ERF3 description:Putative uncharacterized protein At1g50640 [Source:UniProtKB/TrEMBL;Acc:C0SV01]
Pat.m.00006	PatUTM.I-00008	437	A0A022PW79	0	AT5G42210.1	2.51e-91	OS11T0151500-01	9.35e-168	pep chromosome:TAIR10:5:16865770:16870887:1 gene:AT5G42210 transcript:AT5G42210.1 gene_biotype:protein_coding transcript_biotype:protein_coding description:Major facilitator superfamily protein [Source:TAIR;Acc:AT5G42210]
Pat.m.00007	PatUTM.I-00009	788	A0A1U7V2D2	0	AT3G24480.1	0	OS01T0594300-02	9.44e-142	pep chromosome:TAIR10:3:8901154:8902835:-1 gene:AT3G24480 transcript:AT3G24480.1 gene_biotype:protein_coding transcript_biotype:protein_coding gene_symbol:LRX4 description:Leucine-rich repeat extensin-like protein 4 [Source:UniProtKB/Swiss-Prot;Acc:Q9LHF1]
Pat.m.00008	PatUTM.I-00009	788	A0A1U7V2D2	0	AT3G24480.1	0	OS01T0594300-02	9.44e-142	pep chromosome:TAIR10:3:8901154:8902835:-1 gene:AT3G24480 transcript:AT3G24480.1 gene_biotype:protein_coding transcript_biotype:protein_coding gene_symbol:LRX4 description:Leucine-rich repeat extensin-like protein 4 [Source:UniProtKB/Swiss-Prot;Acc:Q9LHF1]
Pat.m.00009	PatUTM.I-00011	1145	A0A022R584	0	AT1G33410.2	0	OS02T0142500-00	6.44e-59	pep chromosome:TAIR10:1:12109561:12118861:-1 gene:AT1G33410 transcript:AT1G33410.2 gene_biotype:protein_coding transcript_biotype:protein_coding gene_symbol:SAR1 description:SAR1 [Source:UniProtKB/TrEMBL;Acc:A0A178WF46]
Pat.m.00010	PatUTM.I-00011	208	A0A022R584	2.95e-74	AT1G33410.1	1.18e-45	NA	NA	pep chromosome:TAIR10:1:12109561:12118861:-1 gene:AT1G33410 transcript:AT1G33410.1 gene_biotype:protein_coding transcript_biotype:protein_coding gene_symbol:SAR1 description:SAR1 [Source:UniProtKB/TrEMBL;Acc:A0A178WF46]
Pat.m.00011	PatUTM.I-00013	235	A0A022R9E8	2.99e-118	AT1G27450.4	5.58e-103	OS12T0589100-01	8.98e-101	pep chromosome:TAIR10:1:9532179:9534114:1 gene:AT1G27450 transcript:AT1G27450.4 gene_biotype:protein_coding transcript_biotype:protein_coding gene_symbol:APT1 description:Adenine phosphoribosyl transferase 1 [Source:UniProtKB/TrEMBL;Acc:F4HSX1]
Pat.m.00012	PatUTM.I-00015	480	A0A151THM1	4.89e-156	AT3G21000.1	7.85e-08	OS08T0125300-01	9e-10	pep chromosome:TAIR10:3:7363880:7365391:1 gene:AT3G21000 transcript:AT3G21000.1 gene_biotype:protein_coding transcript_biotype:protein_coding description:Gag-Pol-related retrotransposon family protein [Source:UniProtKB/TrEMBL;Acc:Q1PEN6]
Pat.m.00013	PatUTM.I-00017	313	M1CQX3	0	AT4G24830.1	0	OS12T0235800-01	0	pep chromosome:TAIR10:4:12792827:12796031:-1 gene:AT4G24830 transcript:AT4G24830.1 gene_biotype:protein_coding transcript_biotype:protein_coding description:Argininosuccinate synthase, chloroplastic [Source:UniProtKB/Swiss-Prot;Acc:Q9SZX3]
Pat.m.00014	PatUTM.I-00017	235	A0A022S3J4	4.29e-95	AT4G24830.2	3.99e-63	OS12T0235800-01	1.19e-60	pep chromosome:TAIR10:4:12792873:12795974:-1 gene:AT4G24830 transcript:AT4G24830.2 gene_biotype:protein_coding transcript_biotype:protein_coding description:Argininosuccinate synthase, chloroplastic [Source:UniProtKB/Swiss-Prot;Acc:Q9SZX3]
Pat.m.00015	PatUTM.I-00018	221	I1LTF6	1.42e-125	AT1G60940.2	1.63e-113	OS04T0432000-01	4.13e-112	pep chromosome:TAIR10:1:22439063:22442221:-1 gene:AT1G60940 transcript:AT1G60940.2 gene_biotype:protein_coding transcript_biotype:protein_coding gene_symbol:SRK2B description:Serine/threonine-protein kinase SRK2B [Source:UniProtKB/Swiss-Prot;Acc:Q9C958]
Pat.m.00016	PatUTM.I-00020	108	W1PHF5	1.16e-74	AT5G08290.1	2.32e-76	OS10T0486600-01	3.46e-76	pep chromosome:TAIR10:5:2665899:2667247:1 gene:AT5G08290 transcript:AT5G08290.1 gene_biotype:protein_coding transcript_biotype:protein_coding gene_symbol:YLS8 description:Thioredoxin-like protein YLS8 [Source:UniProtKB/Swiss-Prot;Acc:Q9FE62]
Pat.m.00017	PatUTM.I-00021	295	A0A022RRS9	0	AT1G30580.1	5.5e-164	OS08T0199300-01	8.74e-164	pep chromosome:TAIR10:1:10831673:10835635:-1 gene:AT1G30580 transcript:AT1G30580.1 gene_biotype:protein_coding transcript_biotype:protein_coding gene_symbol:YchF1 description:Obg-like ATPase 1 [Source:UniProtKB/TrEMBL;Acc:A0A178WF69]
Pat.m.00018	PatUTM.I-00027	482	A0A068TP98	0	AT1G16860.1	0	OS08T0230200-01	0	pep chromosome:TAIR10:1:5767300:5770602:1 gene:AT1G16860 transcript:AT1G16860.1 gene_biotype:protein_coding transcript_biotype:protein_coding description:Uncharacterized membrane protein At1g16860 [Source:UniProtKB/Swiss-Prot;Acc:Q9FZ45]
Pat.m.00019	PatUTM.I-00031	232	A0A0A0KI21	8.23e-169	AT2G34430.1	3.09e-155	OS09T0346500-04	2.93e-161	pep chromosome:TAIR10:2:14524607:14525918:1 gene:AT2G34430 transcript:AT2G34430.1 gene_biotype:protein_coding transcript_biotype:protein_coding gene_symbol:LHB1B1 description:Chlorophyll a-b binding protein, chloroplastic [Source:UniProtKB/TrEMBL;Acc:Q39142]
Pat.m.00020	PatUTM.I-00032	297	A0A022Q956	1.3e-106	AT3G49260.3	2.28e-56	OS05T0123200-01	2.87e-20	pep chromosome:TAIR10:3:18262399:18265979:1 gene:AT3G49260 transcript:AT3G49260.3 gene_biotype:protein_coding transcript_biotype:protein_coding gene_symbol:iqd21 description:IQ-domain 21 [Source:UniProtKB/TrEMBL;Acc:F4IWT1]
Pat.m.00021	PatUTM.I-00032	126	A0A068U972	2.84e-41	AT3G49260.3	2.03e-21	OS03T0648300-01	5.06e-07	pep chromosome:TAIR10:3:18262399:18265979:1 gene:AT3G49260 transcript:AT3G49260.3 gene_biotype:protein_coding transcript_biotype:protein_coding gene_symbol:iqd21 description:IQ-domain 21 [Source:UniProtKB/TrEMBL;Acc:F4IWT1]
Pat.m.00022	PatUTM.I-00033	126	A0A1U7VYP6	4.72e-80	AT3G57870.1	6.22e-77	OS03T0123100-01	2.72e-80	pep chromosome:TAIR10:3:21428496:21430398:-1 gene:AT3G57870 transcript:AT3G57870.1 gene_biotype:protein_coding transcript_biotype:protein_coding gene_symbol:SCE1 description:SCE1A [Source:UniProtKB/TrEMBL;Acc:A0A178V9H0]
Pat.m.00023	PatUTM.I-00034	386	A0A022QUP9	2.8e-179	AT4G39870.1	4.42e-132	OS06T0221100-01	6.42e-129	pep chromosome:TAIR10:4:18501877:18504487:1 gene:AT4G39870 transcript:AT4G39870.1 gene_biotype:protein_coding transcript_biotype:protein_coding description:Putative uncharacterized protein At4g39870 [Source:UniProtKB/TrEMBL;Acc:Q8GUN9]
Pat.m.00024	PatUTM.I-00035	431	A0A022QYY1	0	AT1G19360.1	0	OS07T0587100-01	0	pep chromosome:TAIR10:1:6690399:6692566:-1 gene:AT1G19360 transcript:AT1G19360.1 gene_biotype:protein_coding transcript_biotype:protein_coding gene_symbol:RRA3 description:Arabinosyltransferase RRA3 [Source:UniProtKB/Swiss-Prot;Acc:Q9LN62]
Pat.m.00025	PatUTM.I-00036	124	W1NNJ4	6.83e-09	NA	NA	NA	NA	NA
Pat.m.00026	PatUTM.I-00037	352	F6GY39	0	NA	NA	OS01T0867200-01	2.06e-161	NA
Pat.m.00027	PatUTM.I-00038	250	A0A068U265	2.66e-145	AT1G26770.2	2.75e-128	OS05T0477600-01	1.69e-122	pep chromosome:TAIR10:1:9259750:9260792:1 gene:AT1G26770 transcript:AT1G26770.2 gene_biotype:protein_coding transcript_biotype:protein_coding gene_symbol:ATEXPA10 description:Expansin A10 [Source:UniProtKB/TrEMBL;Acc:F4HPC1]
Pat.m.00028	PatUTM.I-00039	309	A0A022RWN3	1.88e-163	AT2G33800.1	5.42e-146	OS03T0452300-01	1.31e-100	pep chromosome:TAIR10:2:14300672:14302496:-1 gene:AT2G33800 transcript:AT2G33800.1 gene_biotype:protein_coding transcript_biotype:protein_coding gene_symbol:RPS5 description:30S ribosomal protein S5, chloroplastic [Source:UniProtKB/Swiss-Prot;Acc:P93014]
Pat.m.00029	PatUTM.I-00040	279	A0A022QK51	1.18e-168	AT3G09010.1	7.23e-114	OS03T0264300-00	7.56e-117	pep chromosome:TAIR10:3:2749908:2752390:1 gene:AT3G09010 transcript:AT3G09010.1 gene_biotype:protein_coding transcript_biotype:protein_coding description:Protein kinase superfamily protein [Source:UniProtKB/TrEMBL;Acc:Q8LF75]
Pat.m.00030	PatUTM.I-00041	181	A0A1U8EER5	6.8e-87	AT3G13120.1	4.26e-75	OS03T0196800-01	1.17e-70	pep chromosome:TAIR10:3:4219310:4221647:-1 gene:AT3G13120 transcript:AT3G13120.1 gene_biotype:protein_coding transcript_biotype:protein_coding gene_symbol:RPS10 description:30S ribosomal protein S10, chloroplastic [Source:UniProtKB/Swiss-Prot;Acc:Q9LK61]
Pat.m.00031	PatUTM.I-00042	150	A0A287PXS8	6.2e-22	NA	NA	NA	NA	NA
Pat.m.00032	PatUTM.I-00042	171	A0A022Q687	2.45e-109	AT1G63830.3	2.76e-98	OS03T0123600-01	2.18e-105	pep chromosome:TAIR10:1:23685093:23687363:1 gene:AT1G63830 transcript:AT1G63830.3 gene_biotype:protein_coding transcript_biotype:protein_coding description:PLAC8 family protein [Source:UniProtKB/TrEMBL;Acc:Q9CAJ7]
Pat.m.00033	PatUTM.I-00043	142	J3LJF4	1.89e-84	AT1G63830.3	1.72e-78	OS03T0123600-01	1.71e-85	pep chromosome:TAIR10:1:23685093:23687363:1 gene:AT1G63830 transcript:AT1G63830.3 gene_biotype:protein_coding transcript_biotype:protein_coding description:PLAC8 family protein [Source:UniProtKB/TrEMBL;Acc:Q9CAJ7]
Pat.m.00034	PatUTM.I-00044	156	A0A022QE60	5.93e-44	NA	NA	OS04T0624500-01	1.26e-10	NA
Pat.m.00035	PatUTM.I-00046	527	A0A022QUS4	0	AT5G10080.1	0	OS02T0751100-01	8.81e-180	pep chromosome:TAIR10:5:3150586:3153494:1 gene:AT5G10080 transcript:AT5G10080.1 gene_biotype:protein_coding transcript_biotype:protein_coding description:Aspartic proteinase-like protein 1 [Source:UniProtKB/Swiss-Prot;Acc:Q9LX20]
Pat.m.00036	PatUTM.I-00047	505	A0A0H3Y8S7	0	AT3G26744.1	1.02e-141	OS11T0523700-01	3.18e-107	pep chromosome:TAIR10:3:9832689:9835279:-1 gene:AT3G26744 transcript:AT3G26744.1 gene_biotype:protein_coding transcript_biotype:protein_coding gene_symbol:SCRM description:Transcription factor ICE1 [Source:UniProtKB/Swiss-Prot;Acc:Q9LSE2]
Pat.m.00037	PatUTM.I-00048	480	D7TNE7	0	AT5G15080.1	0	OS01T0588500-01	0	pep chromosome:TAIR10:5:4886029:4888817:1 gene:AT5G15080 transcript:AT5G15080.1 gene_biotype:protein_coding transcript_biotype:protein_coding gene_symbol:PIX7 description:Probable serine/threonine-protein kinase PIX7 [Source:UniProtKB/Swiss-Prot;Acc:Q9LFP7]
Pat.m.00038	PatUTM.I-00050	264	A0A022QDX7	6.35e-94	AT5G20700.1	5.01e-29	OS02T0174800-01	2.19e-17	pep chromosome:TAIR10:5:7005667:7007502:-1 gene:AT5G20700 transcript:AT5G20700.1 gene_biotype:protein_coding transcript_biotype:protein_coding description:At5g20700 [Source:UniProtKB/TrEMBL;Acc:Q8GYX2]
Pat.m.00039	PatUTM.I-00051	261	A0A068TS68	1.99e-169	AT3G04840.1	4.86e-158	OS12T0406200-01	2.46e-158	pep chromosome:TAIR10:3:1329571:1331642:1 gene:AT3G04840 transcript:AT3G04840.1 gene_biotype:protein_coding transcript_biotype:protein_coding gene_symbol:RPS3AA description:40S ribosomal protein S3a-1 [Source:UniProtKB/Swiss-Prot;Acc:Q9CAV0]
Pat.m.00040	PatUTM.I-00052	174	A0A022QFW8	2.46e-37	AT3G60000.1	1.24e-18	OS09T0422600-01	2.06e-16	pep chromosome:TAIR10:3:22160815:22162867:1 gene:AT3G60000 transcript:AT3G60000.1 gene_biotype:protein_coding transcript_biotype:protein_coding gene_symbol:QWRF6 description:QWRF6 [Source:UniProtKB/TrEMBL;Acc:A0A178V8L9]
Pat.m.00041	PatUTM.I-00053	174	A0A022QFW8	2.46e-37	AT3G60000.1	1.24e-18	OS09T0422600-01	2.06e-16	pep chromosome:TAIR10:3:22160815:22162867:1 gene:AT3G60000 transcript:AT3G60000.1 gene_biotype:protein_coding transcript_biotype:protein_coding gene_symbol:QWRF6 description:QWRF6 [Source:UniProtKB/TrEMBL;Acc:A0A178V8L9]
Pat.m.00042	PatUTM.I-00054	460	A0A068TZF8	0	AT4G01330.1	0	OS05T0436100-00	0	pep chromosome:TAIR10:4:550175:553097:1 gene:AT4G01330 transcript:AT4G01330.1 gene_biotype:protein_coding transcript_biotype:protein_coding description:Protein kinase family protein [Source:UniProtKB/TrEMBL;Acc:F4JI10]
Pat.m.00043	PatUTM.I-00055	245	H6VLE3	1.01e-141	AT1G63970.1	7.38e-109	OS02T0680600-01	9.41e-106	pep chromosome:TAIR10:1:23738673:23740384:-1 gene:AT1G63970 transcript:AT1G63970.1 gene_biotype:protein_coding transcript_biotype:protein_coding gene_symbol:ISPF description:2-C-methyl-D-erythritol 2,4-cyclodiphosphate synthase, chloroplastic [Source:UniProtKB/Swiss-Prot;Acc:Q9CAK8]
Pat.m.00044	PatUTM.I-00056	477	A0A022RUJ7	0	AT3G14390.1	0	OS02T0440000-01	0	pep chromosome:TAIR10:3:4806670:4809433:1 gene:AT3G14390 transcript:AT3G14390.1 gene_biotype:protein_coding transcript_biotype:protein_coding gene_symbol:LYSA1 description:Diaminopimelate decarboxylase 1, chloroplastic [Source:UniProtKB/Swiss-Prot;Acc:Q949X7]
Pat.m.00045	PatUTM.I-00057	310	A0A022S3W0	0	AT5G59160.3	0	OS03T0268000-01	0	pep chromosome:TAIR10:5:23879337:23881629:1 gene:AT5G59160 transcript:AT5G59160.3 gene_biotype:protein_coding transcript_biotype:protein_coding gene_symbol:TOPP2 description:Serine/threonine-protein phosphatase [Source:UniProtKB/TrEMBL;Acc:A0A178UGI0]
Pat.m.00046	PatUTM.I-00058	393	A0A022S2C3	0	AT1G04080.5	3.28e-147	OS03T0210400-01	5.08e-126	pep chromosome:TAIR10:1:1052752:1056751:1 gene:AT1G04080 transcript:AT1G04080.5 gene_biotype:protein_coding transcript_biotype:protein_coding gene_symbol:PRP39 description:Pre-mRNA-processing factor 39 [Source:UniProtKB/TrEMBL;Acc:F4I448]
Pat.m.00047	PatUTM.I-00059	496	A0A022S4W4	0	AT1G04080.3	6.71e-148	OS03T0210400-01	2.95e-124	pep chromosome:TAIR10:1:1051312:1056827:1 gene:AT1G04080 transcript:AT1G04080.3 gene_biotype:protein_coding transcript_biotype:protein_coding gene_symbol:PRP39 description:Pre-mRNA-processing factor 39 [Source:UniProtKB/TrEMBL;Acc:F4I448]
Pat.m.00048	PatUTM.I-00059	351	A0A022S2C3	0	AT1G04080.5	2.36e-130	OS03T0210400-01	4.8e-108	pep chromosome:TAIR10:1:1052752:1056751:1 gene:AT1G04080 transcript:AT1G04080.5 gene_biotype:protein_coding transcript_biotype:protein_coding gene_symbol:PRP39 description:Pre-mRNA-processing factor 39 [Source:UniProtKB/TrEMBL;Acc:F4I448]
Pat.m.00049	PatUTM.I-00060	351	A0A022S2C3	0	AT1G04080.5	2.36e-130	OS03T0210400-01	4.8e-108	pep chromosome:TAIR10:1:1052752:1056751:1 gene:AT1G04080 transcript:AT1G04080.5 gene_biotype:protein_coding transcript_biotype:protein_coding gene_symbol:PRP39 description:Pre-mRNA-processing factor 39 [Source:UniProtKB/TrEMBL;Acc:F4I448]
Pat.m.00050	PatUTM.I-00060	496	A0A022S4W4	0	AT1G04080.3	6.71e-148	OS03T0210400-01	2.95e-124	pep chromosome:TAIR10:1:1051312:1056827:1 gene:AT1G04080 transcript:AT1G04080.3 gene_biotype:protein_coding transcript_biotype:protein_coding gene_symbol:PRP39 description:Pre-mRNA-processing factor 39 [Source:UniProtKB/TrEMBL;Acc:F4I448]
Pat.m.00051	PatUTM.I-00061	351	A0A022S2C3	0	AT1G04080.5	2.36e-130	OS03T0210400-01	4.8e-108	pep chromosome:TAIR10:1:1052752:1056751:1 gene:AT1G04080 transcript:AT1G04080.5 gene_biotype:protein_coding transcript_biotype:protein_coding gene_symbol:PRP39 description:Pre-mRNA-processing factor 39 [Source:UniProtKB/TrEMBL;Acc:F4I448]
Pat.m.00052	PatUTM.I-00062	196	A0A1J3HSF2	1.26e-112	AT2G25610.2	8.41e-113	OS01T0610100-01	5.96e-108	pep chromosome:TAIR10:2:10901213:10902919:-1 gene:AT2G25610 transcript:AT2G25610.2 gene_biotype:protein_coding transcript_biotype:protein_coding description:ATPase, F0/V0 complex, subunit C protein [Source:TAIR;Acc:AT2G25610]
Pat.m.00053	PatUTM.I-00063	184	A0A061FU26	6.09e-54	AT1G24450.1	1.75e-48	OS03T0854400-01	1.33e-20	pep chromosome:TAIR10:1:8664097:8665569:1 gene:AT1G24450 transcript:AT1G24450.1 gene_biotype:protein_coding transcript_biotype:protein_coding gene_symbol:NFD2 description:Protein NUCLEAR FUSION DEFECTIVE 2 [Source:UniProtKB/Swiss-Prot;Acc:Q9FYL8]
Pat.m.00054	PatUTM.I-00064	302	M1BE39	3.37e-105	AT4G22190.1	1.47e-75	OS11T0497350-00	5.19e-27	pep chromosome:TAIR10:4:11741780:11743318:-1 gene:AT4G22190 transcript:AT4G22190.1 gene_biotype:protein_coding transcript_biotype:protein_coding description:Putative uncharacterized protein At4g22190 [Source:UniProtKB/TrEMBL;Acc:Q8L4C5]
Pat.m.00055	PatUTM.I-00065	209	A0A022S2K4	5.08e-110	AT5G52820.1	7.36e-93	OS11T0594200-01	7.75e-90	pep chromosome:TAIR10:5:21401312:21404470:1 gene:AT5G52820 transcript:AT5G52820.1 gene_biotype:protein_coding transcript_biotype:protein_coding gene_symbol:NLE1 description:NLE [Source:UniProtKB/TrEMBL;Acc:A0A178UNZ3]
Pat.m.00056	PatUTM.I-00065	210	A0A1U7YMG4	1.65e-145	AT5G52820.1	8.71e-133	OS10T0104500-02	9.3e-135	pep chromosome:TAIR10:5:21401312:21404470:1 gene:AT5G52820 transcript:AT5G52820.1 gene_biotype:protein_coding transcript_biotype:protein_coding gene_symbol:NLE1 description:NLE [Source:UniProtKB/TrEMBL;Acc:A0A178UNZ3]
Pat.m.00057	PatUTM.I-00066	485	A0A022S2K4	0	AT5G52820.1	0	OS11T0594200-01	0	pep chromosome:TAIR10:5:21401312:21404470:1 gene:AT5G52820 transcript:AT5G52820.1 gene_biotype:protein_coding transcript_biotype:protein_coding gene_symbol:NLE1 description:NLE [Source:UniProtKB/TrEMBL;Acc:A0A178UNZ3]
Pat.m.00058	PatUTM.I-00067	164	A0A067JYQ7	5.81e-103	AT3G45260.2	2.62e-99	OS03T0197800-00	1.08e-98	pep chromosome:TAIR10:3:16596381:16598727:-1 gene:AT3G45260 transcript:AT3G45260.2 gene_biotype:protein_coding transcript_biotype:protein_coding gene_symbol:IDD9 description:Protein indeterminate-domain 9 [Source:UniProtKB/Swiss-Prot;Acc:Q944L3]
Pat.m.00059	PatUTM.I-00067	332	A0A022R4C4	1.31e-72	AT5G66730.1	1.76e-11	OS01T0242200-01	6.91e-13	pep chromosome:TAIR10:5:26641586:26644738:-1 gene:AT5G66730 transcript:AT5G66730.1 gene_biotype:protein_coding transcript_biotype:protein_coding gene_symbol:IDD1 description:IDD1 [Source:UniProtKB/TrEMBL;Acc:A0A178UMT2]
Pat.m.00060	PatUTM.I-00068	1031	A0A022R2U6	0	AT2G39340.1	0	OS05T0462600-01	0	pep chromosome:TAIR10:2:16423541:16430108:1 gene:AT2G39340 transcript:AT2G39340.1 gene_biotype:protein_coding transcript_biotype:protein_coding gene_symbol:SAC3A description:SAC3 family protein A [Source:UniProtKB/Swiss-Prot;Acc:F4IUY8]
Pat.m.00061	PatUTM.I-00069	359	A0A166FTD5	2.19e-124	AT5G12080.1	2.9e-92	OS06T0205600-00	3.81e-55	pep chromosome:TAIR10:5:3897893:3901695:-1 gene:AT5G12080 transcript:AT5G12080.1 gene_biotype:protein_coding transcript_biotype:protein_coding gene_symbol:MSL10 description:Mechanosensitive ion channel protein 10 [Source:UniProtKB/Swiss-Prot;Acc:Q9LYG9]
Pat.m.00062	PatUTM.I-00070	347	A0A068UGD3	0	AT1G21070.1	0	OS07T0581000-01	2.36e-175	pep chromosome:TAIR10:1:7375869:7378227:-1 gene:AT1G21070 transcript:AT1G21070.1 gene_biotype:protein_coding transcript_biotype:protein_coding gene_symbol:URGT2 description:UDP-rhamnose/UDP-galactose transporter 2 [Source:UniProtKB/Swiss-Prot;Acc:Q9LPU2]
Pat.m.00063	PatUTM.I-00071	832	A0A022PP77	0	AT2G21770.1	0	OS07T0424400-03	0	pep chromosome:TAIR10:2:9284391:9289744:1 gene:AT2G21770 transcript:AT2G21770.1 gene_biotype:protein_coding transcript_biotype:protein_coding gene_symbol:CESA9 description:Probable cellulose synthase A catalytic subunit 9 [UDP-forming] [Source:UniProtKB/Swiss-Prot;Acc:Q9SJ22]
Pat.m.00064	PatUTM.I-00071	267	A0A022RAS3	3.66e-115	AT5G64740.1	5.25e-78	OS07T0424400-02	1.6e-64	pep chromosome:TAIR10:5:25881033:25886728:1 gene:AT5G64740 transcript:AT5G64740.1 gene_biotype:protein_coding transcript_biotype:protein_coding gene_symbol:CESA6 description:Cellulose synthase A catalytic subunit 6 [UDP-forming] [Source:UniProtKB/Swiss-Prot;Acc:Q94JQ6]
Pat.m.00065	PatUTM.I-00072	1089	A0A022PP77	0	AT5G64740.1	0	OS07T0424400-01	0	pep chromosome:TAIR10:5:25881033:25886728:1 gene:AT5G64740 transcript:AT5G64740.1 gene_biotype:protein_coding transcript_biotype:protein_coding gene_symbol:CESA6 description:Cellulose synthase A catalytic subunit 6 [UDP-forming] [Source:UniProtKB/Swiss-Prot;Acc:Q94JQ6]
Pat.m.00066	PatUTM.I-00073	275	A0A022RAF2	1.93e-147	AT2G24490.2	1.29e-74	OS02T0829100-01	3.04e-52	pep chromosome:TAIR10:2:10397377:10400498:-1 gene:AT2G24490 transcript:AT2G24490.2 gene_biotype:protein_coding transcript_biotype:protein_coding gene_symbol:RPA2A description:RPA32A [Source:UniProtKB/TrEMBL;Acc:A0A178VTA7]
Pat.m.00067	PatUTM.I-00074	239	A0A022Q790	6.79e-136	AT2G03430.1	1.33e-113	OS03T0758400-01	4.08e-99	pep chromosome:TAIR10:2:1036008:1037675:-1 gene:AT2G03430 transcript:AT2G03430.1 gene_biotype:protein_coding transcript_biotype:protein_coding description:Ankyrin repeat family protein [Source:UniProtKB/TrEMBL;Acc:Q8GZ22]
Pat.m.00068	PatUTM.I-00075	380	A0A022R3I2	0	AT5G46170.1	1.4e-172	OS05T0510400-01	5.13e-147	pep chromosome:TAIR10:5:18714864:18717031:-1 gene:AT5G46170 transcript:AT5G46170.1 gene_biotype:protein_coding transcript_biotype:protein_coding description:F-box protein At5g46170 [Source:UniProtKB/Swiss-Prot;Acc:Q9FNK5]
Pat.m.00069	PatUTM.I-00076	503	A0A022QEZ5	0	AT1G51980.1	0	OS01T0739000-01	0	pep chromosome:TAIR10:1:19323055:19326918:-1 gene:AT1G51980 transcript:AT1G51980.1 gene_biotype:protein_coding transcript_biotype:protein_coding description:Probable mitochondrial-processing peptidase subunit alpha-1, mitochondrial [Source:UniProtKB/Swiss-Prot;Acc:Q9ZU25]
Pat.m.00070	PatUTM.I-00077	432	A0A022Q0Q7	0	AT5G57020.1	0	OS01T0708100-01	0	pep chromosome:TAIR10:5:23074867:23077193:1 gene:AT5G57020 transcript:AT5G57020.1 gene_biotype:protein_coding transcript_biotype:protein_coding gene_symbol:NMT1 description:Glycylpeptide N-tetradecanoyltransferase 1 [Source:UniProtKB/Swiss-Prot;Acc:Q9LTR9]
Pat.m.00071	PatUTM.I-00078	332	A0A022S350	1.4e-147	AT1G02860.1	3.51e-129	OS07T0673200-01	4.77e-117	pep chromosome:TAIR10:1:635144:637262:1 gene:AT1G02860 transcript:AT1G02860.1 gene_biotype:protein_coding transcript_biotype:protein_coding gene_symbol:BAH1 description:E3 ubiquitin-protein ligase BAH1 [Source:UniProtKB/Swiss-Prot;Acc:Q9SRX9]
Pat.m.00072	PatUTM.I-00079	610	A0A022R0B3	0	AT5G42080.1	0	OS05T0556100-01	0	pep chromosome:TAIR10:5:16820284:16825016:-1 gene:AT5G42080 transcript:AT5G42080.1 gene_biotype:protein_coding transcript_biotype:protein_coding gene_symbol:DRP1A description:RSW9 [Source:UniProtKB/TrEMBL;Acc:A0A178UEJ4]
Pat.m.00073	PatUTM.I-00081	194	A0A0G2SJH4	1.62e-75	AT5G60120.4	7.01e-21	OS03T0818800-00	5.52e-20	pep chromosome:TAIR10:5:24207689:24211743:1 gene:AT5G60120 transcript:AT5G60120.4 gene_biotype:protein_coding transcript_biotype:protein_coding gene_symbol:TOE2 description:AP2-like ethylene-responsive transcription factor TOE2 [Source:UniProtKB/TrEMBL;Acc:F4JXG9]
Pat.m.00074	PatUTM.I-00084	106	A0A022PZ60	1.15e-49	AT5G51180.1	1.22e-37	OS08T0143700-01	3.24e-39	pep chromosome:TAIR10:5:20796950:20801479:1 gene:AT5G51180 transcript:AT5G51180.1 gene_biotype:protein_coding transcript_biotype:protein_coding description:AT5G51180 protein [Source:UniProtKB/TrEMBL;Acc:Q949V0]
Pat.m.00075	PatUTM.I-00085	408	A0A022RIA8	0	AT3G03340.1	0	OS03T0843500-01	5.94e-179	pep chromosome:TAIR10:3:786320:790152:1 gene:AT3G03340 transcript:AT3G03340.1 gene_biotype:protein_coding transcript_biotype:protein_coding gene_symbol:UNE6 description:LUC7 related protein [Source:UniProtKB/TrEMBL;Acc:A0A1I9LRM4]
Pat.m.00076	PatUTM.I-00087	255	A0A022QC89	5.59e-105	AT5G52990.1	9.45e-43	OS08T0110300-01	1.84e-22	pep chromosome:TAIR10:5:21483919:21485385:1 gene:AT5G52990 transcript:AT5G52990.1 gene_biotype:protein_coding transcript_biotype:protein_coding gene_symbol:PHYL2.2 description:Phytolongin Phyl2.2 [Source:UniProtKB/Swiss-Prot;Acc:Q9LVV3]
Pat.m.00077	PatUTM.I-00088	615	A0A1J6KD53	0	AT1G69870.1	0	OS01T0913300-01	0	pep chromosome:TAIR10:1:26315787:26320233:1 gene:AT1G69870 transcript:AT1G69870.1 gene_biotype:protein_coding transcript_biotype:protein_coding gene_symbol:NPF2.13 description:Protein NRT1/ PTR FAMILY 2.13 [Source:UniProtKB/Swiss-Prot;Acc:Q8RX77]
Pat.m.00078	PatUTM.I-00089	248	A0A022RIV9	2.11e-97	AT3G57910.1	6.92e-72	OS08T0509500-01	7.64e-41	pep chromosome:TAIR10:3:21442642:21446183:1 gene:AT3G57910 transcript:AT3G57910.1 gene_biotype:protein_coding transcript_biotype:protein_coding description:At3g57910 [Source:UniProtKB/TrEMBL;Acc:Q9M2Q7]
Pat.m.00079	PatUTM.I-00090	107	A0A022QQ63	1.61e-48	AT1G24020.2	9.66e-23	OS04T0465600-01	2.27e-18	pep chromosome:TAIR10:1:8500400:8502065:-1 gene:AT1G24020 transcript:AT1G24020.2 gene_biotype:protein_coding transcript_biotype:protein_coding gene_symbol:MLP423 description:MLP-like protein 423 [Source:UniProtKB/Swiss-Prot;Acc:Q93VR4]
Pat.m.00080	PatUTM.I-00091	128	F6H8B4	1.15e-65	AT4G21280.1	6.25e-62	OS07T0544800-01	7.6e-57	pep chromosome:TAIR10:4:11334352:11335815:1 gene:AT4G21280 transcript:AT4G21280.1 gene_biotype:protein_coding transcript_biotype:protein_coding gene_symbol:PSBQ1 description:Oxygen-evolving enhancer protein 3-1, chloroplastic [Source:UniProtKB/Swiss-Prot;Acc:Q9XFT3]
Pat.m.00081	PatUTM.I-00092	150	A0A097PLU4	4.64e-95	AT3G17590.1	8.04e-85	OS02T0723700-01	8.8e-65	pep chromosome:TAIR10:3:6017166:6019724:-1 gene:AT3G17590 transcript:AT3G17590.1 gene_biotype:protein_coding transcript_biotype:protein_coding gene_symbol:BSH description:Transcription regulatory protein SNF5, putative (BSH) [Source:UniProtKB/TrEMBL;Acc:F4J581]
Pat.m.00082	PatUTM.I-00093	118	Q9M573	4.79e-72	AT2G19740.1	9.78e-67	OS06T0319700-01	6.55e-56	pep chromosome:TAIR10:2:8513448:8514666:1 gene:AT2G19740 transcript:AT2G19740.1 gene_biotype:protein_coding transcript_biotype:protein_coding gene_symbol:RPL31A description:60S ribosomal protein L31-1 [Source:UniProtKB/Swiss-Prot;Acc:Q9SLL7]
Pat.m.00083	PatUTM.I-00095	137	A0A1B6QHI8	7.36e-73	AT2G02760.3	1.04e-70	OS05T0182500-02	7.24e-72	pep chromosome:TAIR10:2:773684:775371:1 gene:AT2G02760 transcript:AT2G02760.3 gene_biotype:protein_coding transcript_biotype:protein_coding gene_symbol:UBC2 description:UBC2 [Source:UniProtKB/TrEMBL;Acc:A0A178W0U6]
Pat.m.00084	PatUTM.I-00097	219	A0A251TQ03	1.65e-151	AT1G11890.1	2.13e-149	OS03T0791500-01	1.71e-142	pep chromosome:TAIR10:1:4010757:4013104:1 gene:AT1G11890 transcript:AT1G11890.1 gene_biotype:protein_coding transcript_biotype:protein_coding gene_symbol:SEC22 description:SEC22 [Source:UniProtKB/TrEMBL;Acc:A0A178WBU4]
Pat.m.00085	PatUTM.I-00098	543	A0A022R7M0	0	AT5G08740.1	0	OS06T0214900-01	0	pep chromosome:TAIR10:5:2848352:2851534:-1 gene:AT5G08740 transcript:AT5G08740.1 gene_biotype:protein_coding transcript_biotype:protein_coding gene_symbol:NDC1 description:NAD(P)H dehydrogenase C1 [Source:TAIR;Acc:AT5G08740]
Pat.m.00086	PatUTM.I-00099	576	A0A022R084	0	AT2G46370.4	0	OS05T0586200-01	0	pep chromosome:TAIR10:2:19033741:19036445:1 gene:AT2G46370 transcript:AT2G46370.4 gene_biotype:protein_coding transcript_biotype:protein_coding gene_symbol:JAR1 description:Jasmonic acid-amido synthetase JAR1 [Source:UniProtKB/TrEMBL;Acc:F4II77]
Pat.m.00087	PatUTM.I-00100	576	A0A022R084	0	AT2G46370.4	0	OS05T0586200-01	0	pep chromosome:TAIR10:2:19033741:19036445:1 gene:AT2G46370 transcript:AT2G46370.4 gene_biotype:protein_coding transcript_biotype:protein_coding gene_symbol:JAR1 description:Jasmonic acid-amido synthetase JAR1 [Source:UniProtKB/TrEMBL;Acc:F4II77]
Pat.m.00088	PatUTM.I-00101	564	A0A0R0G3N8	0	NA	NA	NA	NA	NA
Pat.m.00089	PatUTM.I-00101	564	A0A0R0G3N8	0	NA	NA	NA	NA	NA
Pat.m.00090	PatUTM.I-00101	118	A0A068VGI8	7.71e-24	NA	NA	NA	NA	NA
Pat.m.00091	PatUTM.I-00101	168	E8ZC39	2.05e-46	NA	NA	NA	NA	NA
Pat.m.00092	PatUTM.I-00102	168	E8ZC39	2.05e-46	NA	NA	NA	NA	NA
Pat.m.00093	PatUTM.I-00102	113	A0A068VCL3	5.79e-44	NA	NA	NA	NA	NA
Pat.m.00094	PatUTM.I-00102	230	Q5U693	2.11e-78	NA	NA	NA	NA	NA
Pat.m.00095	PatUTM.I-00102	118	A0A068VGI8	7.71e-24	NA	NA	NA	NA	NA
Pat.m.00096	PatUTM.I-00102	230	Q5U693	2.11e-78	NA	NA	NA	NA	NA
Pat.m.00097	PatUTM.I-00102	142	K7MCC3	4.52e-39	NA	NA	NA	NA	NA
Pat.m.00098	PatUTM.I-00103	373	A0A022QN91	1.68e-173	AT1G25230.1	3.91e-153	OS03T0238600-01	6.88e-145	pep chromosome:TAIR10:1:8840314:8842334:-1 gene:AT1G25230 transcript:AT1G25230.1 gene_biotype:protein_coding transcript_biotype:protein_coding description:Calcineurin-like metallo-phosphoesterase superfamily protein [Source:TAIR;Acc:AT1G25230]
Pat.m.00099	PatUTM.I-00114	480	A0A022R2N3	0	AT5G49630.1	0	OS07T0134000-02	0	pep chromosome:TAIR10:5:20142430:20146690:-1 gene:AT5G49630 transcript:AT5G49630.1 gene_biotype:protein_coding transcript_biotype:protein_coding gene_symbol:AAP6 description:AAP6 [Source:UniProtKB/TrEMBL;Acc:A0A178UHU7]
Pat.m.00100	PatUTM.I-00114	485	A0A022R2N3	0	AT5G49630.1	0	OS07T0134000-02	0	pep chromosome:TAIR10:5:20142430:20146690:-1 gene:AT5G49630 transcript:AT5G49630.1 gene_biotype:protein_coding transcript_biotype:protein_coding gene_symbol:AAP6 description:AAP6 [Source:UniProtKB/TrEMBL;Acc:A0A178UHU7]
Pat.m.00101	PatUTM.I-00116	102	A0A022R3Q4	1.16e-17	AT4G15800.1	7.22e-06	NA	NA	pep chromosome:TAIR10:4:8984787:8985995:1 gene:AT4G15800 transcript:AT4G15800.1 gene_biotype:protein_coding transcript_biotype:protein_coding gene_symbol:RALFL33 description:Protein RALF-like 33 [Source:UniProtKB/Swiss-Prot;Acc:Q8L9P8]
Pat.m.00102	PatUTM.I-00117	558	A0A022QM32	0	AT1G16650.1	0	OS12T0610500-01	0	pep chromosome:TAIR10:1:5687871:5691358:1 gene:AT1G16650 transcript:AT1G16650.1 gene_biotype:protein_coding transcript_biotype:protein_coding description:S-adenosyl-L-methionine-dependent methyltransferases superfamily protein [Source:TAIR;Acc:AT1G16650]
Pat.m.00103	PatUTM.I-00121	129	A0A022Q8R0	3.01e-44	AT1G71950.1	4.44e-37	OS05T0432700-01	6.92e-35	pep chromosome:TAIR10:1:27080184:27081641:-1 gene:AT1G71950 transcript:AT1G71950.1 gene_biotype:protein_coding transcript_biotype:protein_coding description:At1g71950 [Source:UniProtKB/TrEMBL;Acc:Q9C8W7]
Pat.m.00104	PatUTM.I-00122	449	A0A1R3HT00	1.35e-160	AT1G34060.1	1.53e-147	OS01T0717400-01	3.88e-125	pep chromosome:TAIR10:1:12396397:12398418:-1 gene:AT1G34060 transcript:AT1G34060.1 gene_biotype:protein_coding transcript_biotype:protein_coding gene_symbol:TAR4 description:Tryptophan aminotransferase-related protein 4 [Source:UniProtKB/Swiss-Prot;Acc:Q93Z38]
Pat.m.00105	PatUTM.I-00123	289	A0A067JWU1	4.63e-21	AT2G46630.1	2.29e-10	OS01T0106600-01	9.87e-06	pep chromosome:TAIR10:2:19145218:19147147:1 gene:AT2G46630 transcript:AT2G46630.1 gene_biotype:protein_coding transcript_biotype:protein_coding description:Putative extensin [Source:UniProtKB/TrEMBL;Acc:Q9ZNU3]
Pat.m.00106	PatUTM.I-00125	135	Q7XRA9	7.41e-07	NA	NA	NA	NA	NA
Pat.m.00107	PatUTM.I-00126	2008	A0A251R223	2.09e-09	AT1G27900.1	1.05e-10	OS11T0310800-01	1.14e-11	pep chromosome:TAIR10:1:9715360:9720629:-1 gene:AT1G27900 transcript:AT1G27900.1 gene_biotype:protein_coding transcript_biotype:protein_coding description:Probable pre-mRNA-splicing factor ATP-dependent RNA helicase DEAH4 [Source:UniProtKB/Swiss-Prot;Acc:Q93Y16]
Pat.m.00108	PatUTM.I-00128	372	A0A0B4VRP5	5.36e-167	AT2G42850.1	2.61e-74	OS07T0520300-01	2.86e-110	pep chromosome:TAIR10:2:17831408:17833545:1 gene:AT2G42850 transcript:AT2G42850.1 gene_biotype:protein_coding transcript_biotype:protein_coding gene_symbol:CYP718 description:CYP718 [Source:UniProtKB/TrEMBL;Acc:A0A178VUF2]
Pat.m.00109	PatUTM.I-00129	178	Q8RVH8	2.7e-102	AT2G22670.4	1.56e-86	OS12T0601300-01	2.84e-68	pep chromosome:TAIR10:2:9636380:9638745:1 gene:AT2G22670 transcript:AT2G22670.4 gene_biotype:protein_coding transcript_biotype:protein_coding gene_symbol:IAA8 description:Auxin-responsive protein [Source:UniProtKB/TrEMBL;Acc:F4IKE6]
Pat.m.00110	PatUTM.I-00130	131	A0A022PS24	4.89e-81	AT1G30380.1	2.59e-73	OS07T0148900-01	1.51e-56	pep chromosome:TAIR10:1:10722183:10723247:1 gene:AT1G30380 transcript:AT1G30380.1 gene_biotype:protein_coding transcript_biotype:protein_coding gene_symbol:PSAK description:Photosystem I reaction center subunit psaK, chloroplastic [Source:UniProtKB/Swiss-Prot;Acc:Q9SUI5]
Pat.m.00111	PatUTM.I-00131	303	A0A022Q9E4	1.59e-167	AT1G77405.1	5.42e-140	OS03T0736200-00	1.88e-106	pep chromosome:TAIR10:1:29087126:29088521:1 gene:AT1G77405 transcript:AT1G77405.1 gene_biotype:protein_coding transcript_biotype:protein_coding description:Pentatricopeptide repeat-containing protein At1g77405 [Source:UniProtKB/Swiss-Prot;Acc:Q1PFC5]
Pat.m.00112	PatUTM.I-00131	154	A0A022Q9E4	2.64e-58	AT1G77405.1	2.1e-39	NA	NA	pep chromosome:TAIR10:1:29087126:29088521:1 gene:AT1G77405 transcript:AT1G77405.1 gene_biotype:protein_coding transcript_biotype:protein_coding description:Pentatricopeptide repeat-containing protein At1g77405 [Source:UniProtKB/Swiss-Prot;Acc:Q1PFC5]
Pat.m.00113	PatUTM.I-00132	654	A0A022PR40	0	AT2G28000.1	0	OS12T0277500-01	0	pep chromosome:TAIR10:2:11926446:11929488:1 gene:AT2G28000 transcript:AT2G28000.1 gene_biotype:protein_coding transcript_biotype:protein_coding gene_symbol:CPN60A1 description:SLP [Source:UniProtKB/TrEMBL;Acc:A0A178VZW6]
Pat.m.00114	PatUTM.I-00133	481	A0A061EMR7	0	AT3G29360.2	0	OS12T0443500-01	0	pep chromosome:TAIR10:3:11267091:11269228:-1 gene:AT3G29360 transcript:AT3G29360.2 gene_biotype:protein_coding transcript_biotype:protein_coding gene_symbol:UGD2 description:UDP-glucose 6-dehydrogenase 2 [Source:UniProtKB/Swiss-Prot;Acc:Q9LIA8]
Pat.m.00115	PatUTM.I-00134	316	A0A068TZX6	6.02e-161	AT4G08980.3	5.76e-103	OS06T0219700-01	2.03e-118	pep chromosome:TAIR10:4:5758590:5760558:1 gene:AT4G08980 transcript:AT4G08980.3 gene_biotype:protein_coding transcript_biotype:protein_coding gene_symbol:FBW2 description:FBW2 [Source:UniProtKB/TrEMBL;Acc:A0A178UUC5]
Pat.m.00116	PatUTM.I-00135	137	A0A022Q347	7.55e-51	AT3G47550.1	5.79e-34	OS08T0436200-01	4.76e-31	pep chromosome:TAIR10:3:17523416:17525540:1 gene:AT3G47550 transcript:AT3G47550.1 gene_biotype:protein_coding transcript_biotype:protein_coding description:Putative uncharacterized protein At3g47550 [Source:UniProtKB/TrEMBL;Acc:Q9SN83]
Pat.m.00117	PatUTM.I-00136	137	A0A022Q347	7.55e-51	AT3G47550.1	5.79e-34	OS08T0436200-01	4.76e-31	pep chromosome:TAIR10:3:17523416:17525540:1 gene:AT3G47550 transcript:AT3G47550.1 gene_biotype:protein_coding transcript_biotype:protein_coding description:Putative uncharacterized protein At3g47550 [Source:UniProtKB/TrEMBL;Acc:Q9SN83]
Pat.m.00118	PatUTM.I-00137	628	A0A022Q8M1	0	AT5G61150.2	5.83e-176	OS12T0579000-01	3.05e-171	pep chromosome:TAIR10:5:24603656:24607725:-1 gene:AT5G61150 transcript:AT5G61150.2 gene_biotype:protein_coding transcript_biotype:protein_coding gene_symbol:VIP4 description:Protein LEO1 homolog [Source:UniProtKB/Swiss-Prot;Acc:Q9FNQ0]
Pat.m.00119	PatUTM.I-00138	182	A0A1I9VTV6	2.37e-126	ATCG00490.1	1.06e-109	OS10T0356000-00	6.12e-108	pep chromosome:TAIR10:Pt:54958:56397:1 gene:ATCG00490 transcript:ATCG00490.1 gene_biotype:protein_coding transcript_biotype:protein_coding gene_symbol:RBCL description:Ribulose bisphosphate carboxylase large chain [Source:UniProtKB/Swiss-Prot;Acc:O03042]
Pat.m.00120	PatUTM.I-00138	182	A0A1I9VTV6	2.37e-126	ATCG00490.1	1.06e-109	OS10T0356000-00	6.12e-108	pep chromosome:TAIR10:Pt:54958:56397:1 gene:ATCG00490 transcript:ATCG00490.1 gene_biotype:protein_coding transcript_biotype:protein_coding gene_symbol:RBCL description:Ribulose bisphosphate carboxylase large chain [Source:UniProtKB/Swiss-Prot;Acc:O03042]
Pat.m.00121	PatUTM.I-00143	219	A0A022QP29	9.88e-121	AT5G13450.1	2.23e-84	OS06T0646500-01	6e-74	pep chromosome:TAIR10:5:4310254:4312066:-1 gene:AT5G13450 transcript:AT5G13450.1 gene_biotype:protein_coding transcript_biotype:protein_coding gene_symbol:ATP5 description:ATP synthase subunit O, mitochondrial [Source:UniProtKB/Swiss-Prot;Acc:Q96251]
Pat.m.00122	PatUTM.I-00144	374	W9RAR6	0	AT4G39330.1	1.41e-165	OS10T0430200-01	4.76e-151	pep chromosome:TAIR10:4:18291218:18293018:1 gene:AT4G39330 transcript:AT4G39330.1 gene_biotype:protein_coding transcript_biotype:protein_coding gene_symbol:CAD9 description:Probable cinnamyl alcohol dehydrogenase 9 [Source:UniProtKB/Swiss-Prot;Acc:P42734]
Pat.m.00123	PatUTM.I-00145	166	U5U1T3	1e-58	AT5G04760.1	4.22e-30	OS05T0442400-01	7.02e-28	pep chromosome:TAIR10:5:1373530:1374787:-1 gene:AT5G04760 transcript:AT5G04760.1 gene_biotype:protein_coding transcript_biotype:protein_coding description:Duplicated SANT DNA-binding domain-containing protein [Source:UniProtKB/TrEMBL;Acc:Q9LZ21]
Pat.m.00124	PatUTM.I-00146	550	A0A022RII2	0	AT3G58050.1	0	OS10T0105400-02	0	pep chromosome:TAIR10:3:21492145:21497317:1 gene:AT3G58050 transcript:AT3G58050.1 gene_biotype:protein_coding transcript_biotype:protein_coding description:unknown protein; BEST Arabidopsis thaliana protein match is: unknown protein (TAIR:AT2G41960.1); Has 13384 Blast hits to 8116 proteins in 546 species: Archae - 41; Bacteria - 766; Metazoa - 5596; Fungi - 1431; Plants - 589; Viruses - 46; Other…
Pat.m.00125	PatUTM.I-00146	550	A0A022RII2	0	AT3G58050.1	0	OS10T0105400-02	0	pep chromosome:TAIR10:3:21492145:21497317:1 gene:AT3G58050 transcript:AT3G58050.1 gene_biotype:protein_coding transcript_biotype:protein_coding description:unknown protein; BEST Arabidopsis thaliana protein match is: unknown protein (TAIR:AT2G41960.1); Has 13384 Blast hits to 8116 proteins in 546 species: Archae - 41; Bacteria - 766; Metazoa - 5596; Fungi - 1431; Plants - 589; Viruses - 46; Other…
Pat.m.00126	PatUTM.I-00149	227	A0A022QGV0	2.85e-115	AT2G29420.1	8.44e-64	OS09T0467200-01	1.94e-69	pep chromosome:TAIR10:2:12617936:12618899:-1 gene:AT2G29420 transcript:AT2G29420.1 gene_biotype:protein_coding transcript_biotype:protein_coding gene_symbol:GSTU7 description:Glutathione S-transferase U7 [Source:UniProtKB/Swiss-Prot;Acc:Q9ZW24]
Pat.m.00127	PatUTM.I-00150	432	A0A022QLR8	0	AT5G55530.2	4.99e-156	OS03T0194100-01	3.33e-131	pep chromosome:TAIR10:5:22492892:22496064:1 gene:AT5G55530 transcript:AT5G55530.2 gene_biotype:protein_coding transcript_biotype:protein_coding description:At5g55530 [Source:UniProtKB/TrEMBL;Acc:Q5HZ03]
Pat.m.00128	PatUTM.I-00151	432	A0A022QLR8	0	AT5G55530.2	4.99e-156	OS03T0194100-01	3.33e-131	pep chromosome:TAIR10:5:22492892:22496064:1 gene:AT5G55530 transcript:AT5G55530.2 gene_biotype:protein_coding transcript_biotype:protein_coding description:At5g55530 [Source:UniProtKB/TrEMBL;Acc:Q5HZ03]
Pat.m.00129	PatUTM.I-00154	161	A0A022QMV7	1.88e-69	AT4G04900.2	5.81e-24	OS06T0681300-02	6.94e-19	pep chromosome:TAIR10:4:2486218:2487812:-1 gene:AT4G04900 transcript:AT4G04900.2 gene_biotype:protein_coding transcript_biotype:protein_coding gene_symbol:RIC10 description:CRIB domain-containing protein RIC10 [Source:UniProtKB/Swiss-Prot;Acc:Q9M0Y9]
Pat.m.00130	PatUTM.I-00156	118	A0A022PR39	2.65e-25	AT5G57180.2	4.94e-22	OS02T0148000-01	1.25e-21	pep chromosome:TAIR10:5:23167774:23171025:1 gene:AT5G57180 transcript:AT5G57180.2 gene_biotype:protein_coding transcript_biotype:protein_coding gene_symbol:CIA2 description:CIA2 [Source:UniProtKB/TrEMBL;Acc:A0A178UDY1]
Pat.m.00131	PatUTM.I-00157	355	G9JTT0	2.51e-170	AT2G22670.3	4.93e-116	OS12T0601300-01	5.89e-67	pep chromosome:TAIR10:2:9636492:9638683:1 gene:AT2G22670 transcript:AT2G22670.3 gene_biotype:protein_coding transcript_biotype:protein_coding gene_symbol:IAA8 description:Auxin-responsive protein [Source:UniProtKB/TrEMBL;Acc:F4IKE6]
Pat.m.00132	PatUTM.I-00158	190	A0A1U7XIS4	2.72e-129	AT3G55770.3	3.74e-111	OS03T0266100-01	4.48e-103	pep chromosome:TAIR10:3:20703368:20705320:1 gene:AT3G55770 transcript:AT3G55770.3 gene_biotype:protein_coding transcript_biotype:protein_coding description:GATA type zinc finger transcription factor family protein [Source:TAIR;Acc:AT3G55770]
Pat.m.00133	PatUTM.I-00159	755	A0A022QQV2	3.11e-68	AT3G66652.2	1.64e-06	NA	NA	pep chromosome:TAIR10:3:2083394:2087740:1 gene:AT3G66652 transcript:AT3G66652.2 gene_biotype:protein_coding transcript_biotype:protein_coding gene_symbol:FIPS3 description:FIP1[III]-like protein [Source:UniProtKB/Swiss-Prot;Acc:F4JC20]
Pat.m.00134	PatUTM.I-00160	410	A0A022R8S3	0	AT2G43850.1	0	OS02T0608500-01	0	pep chromosome:TAIR10:2:18159182:18162182:-1 gene:AT2G43850 transcript:AT2G43850.1 gene_biotype:protein_coding transcript_biotype:protein_coding description:Integrin-linked protein kinase-like protein [Source:UniProtKB/TrEMBL;Acc:F4IS56]
Pat.m.00135	PatUTM.I-00161	463	A0A068UY35	0	AT3G14620.1	4.77e-153	OS05T0372300-01	7.74e-161	pep chromosome:TAIR10:3:4914789:4917176:1 gene:AT3G14620 transcript:AT3G14620.1 gene_biotype:protein_coding transcript_biotype:protein_coding gene_symbol:CYP72A8 description:AT3g14620/MIE1_12 [Source:UniProtKB/TrEMBL;Acc:Q9LUD2]
Pat.m.00136	PatUTM.I-00161	300	A0A1U7VQE2	3.18e-167	AT5G12080.1	1.26e-136	OS06T0205600-00	4.07e-112	pep chromosome:TAIR10:5:3897893:3901695:-1 gene:AT5G12080 transcript:AT5G12080.1 gene_biotype:protein_coding transcript_biotype:protein_coding gene_symbol:MSL10 description:Mechanosensitive ion channel protein 10 [Source:UniProtKB/Swiss-Prot;Acc:Q9LYG9]
Pat.m.00137	PatUTM.I-00162	320	A0A067K3X2	0	AT2G30950.4	0	OS06T0669400-01	0	pep chromosome:TAIR10:2:13174321:13177064:1 gene:AT2G30950 transcript:AT2G30950.4 gene_biotype:protein_coding transcript_biotype:protein_coding gene_symbol:VAR2 description:FtsH extracellular protease family [Source:TAIR;Acc:AT2G30950]
Pat.m.00138	PatUTM.I-00163	125	A0A200R4M0	6.57e-41	AT2G38140.1	4.46e-23	OS05T0186000-01	1.54e-30	pep chromosome:TAIR10:2:15980848:15981612:1 gene:AT2G38140 transcript:AT2G38140.1 gene_biotype:protein_coding transcript_biotype:protein_coding gene_symbol:RPS31 description:30S ribosomal protein S31, chloroplastic [Source:UniProtKB/Swiss-Prot;Acc:O80439]
Pat.m.00139	PatUTM.I-00165	306	A0A022Q567	5.53e-170	AT5G63410.1	5.22e-122	OS03T0791700-02	6.26e-72	pep chromosome:TAIR10:5:25394938:25398282:-1 gene:AT5G63410 transcript:AT5G63410.1 gene_biotype:protein_coding transcript_biotype:protein_coding description:Leucine-rich repeat protein kinase family protein [Source:UniProtKB/TrEMBL;Acc:Q84JF8]
Pat.m.00140	PatUTM.I-00166	162	D2K2U1	6.95e-10	NA	NA	NA	NA	NA
Pat.m.00141	PatUTM.I-00167	434	A0A022QJJ7	0	AT3G20300.1	6.9e-175	OS06T0635200-01	1.39e-116	pep chromosome:TAIR10:3:7079492:7082178:-1 gene:AT3G20300 transcript:AT3G20300.1 gene_biotype:protein_coding transcript_biotype:protein_coding description:AT3g20300/MQC12_5 [Source:UniProtKB/TrEMBL;Acc:Q8VXV8]
Pat.m.00142	PatUTM.I-00169	378	A0A1U8E8B9	3.59e-167	AT1G49780.1	4.34e-129	OS02T0548700-00	3.81e-77	pep chromosome:TAIR10:1:18428788:18430497:-1 gene:AT1G49780 transcript:AT1G49780.1 gene_biotype:protein_coding transcript_biotype:protein_coding gene_symbol:PUB26 description:U-box domain-containing protein 26 [Source:UniProtKB/Swiss-Prot;Acc:Q9FXA4]
Pat.m.00143	PatUTM.I-00170	422	A0A0A0LL57	1.3e-31	NA	NA	NA	NA	NA
Pat.m.00144	PatUTM.I-00171	196	A0A022QJS3	1.9e-131	AT4G26480.2	7.3e-111	OS02T0722700-01	9.78e-105	pep chromosome:TAIR10:4:13372885:13376332:-1 gene:AT4G26480 transcript:AT4G26480.2 gene_biotype:protein_coding transcript_biotype:protein_coding description:KH domain-containing protein At4g26480 [Source:UniProtKB/Swiss-Prot;Acc:Q0WLR1]
Pat.m.00145	PatUTM.I-00172	475	A0A022PWW7	0	AT2G40000.1	3.12e-171	OS01T0855600-01	6.76e-157	pep chromosome:TAIR10:2:16700490:16702336:-1 gene:AT2G40000 transcript:AT2G40000.1 gene_biotype:protein_coding transcript_biotype:protein_coding gene_symbol:HSPRO2 description:Nematode resistance protein-like HSPRO2 [Source:UniProtKB/Swiss-Prot;Acc:O04203]
Pat.m.00146	PatUTM.I-00173	793	A0A022Q275	0	AT2G35160.4	0	OS09T0362900-01	0	pep chromosome:TAIR10:2:14822824:14826162:1 gene:AT2G35160 transcript:AT2G35160.4 gene_biotype:protein_coding transcript_biotype:protein_coding gene_symbol:SUVH5 description:Histone-lysine N-methyltransferase, H3 lysine-9 specific SUVH5 [Source:UniProtKB/Swiss-Prot;Acc:O82175]
Pat.m.00147	PatUTM.I-00173	471	A0A022Q275	3.15e-72	NA	NA	NA	NA	NA
Pat.m.00148	PatUTM.I-00174	185	A0A022RS47	7.24e-89	AT1G05970.2	3.02e-53	OS04T0689700-01	3.49e-43	pep chromosome:TAIR10:1:1815825:1817336:-1 gene:AT1G05970 transcript:AT1G05970.2 gene_biotype:protein_coding transcript_biotype:protein_coding description:Putative uncharacterized protein At1g05970 [Source:UniProtKB/TrEMBL;Acc:Q9LNE8]
Pat.m.00149	PatUTM.I-00175	685	A0A022QYL7	0	AT1G76510.1	6.09e-92	OS06T0622300-03	2.27e-96	pep chromosome:TAIR10:1:28708635:28712965:-1 gene:AT1G76510 transcript:AT1G76510.1 gene_biotype:protein_coding transcript_biotype:protein_coding description:ARID/BRIGHT DNA-binding domain-containing protein [Source:UniProtKB/TrEMBL;Acc:F4I2F0]
Pat.m.00150	PatUTM.I-00176	421	A0A022QUB6	1.81e-99	AT3G50160.1	4.02e-61	OS05T0242000-01	9.97e-54	pep chromosome:TAIR10:3:18598429:18601009:-1 gene:AT3G50160 transcript:AT3G50160.1 gene_biotype:protein_coding transcript_biotype:protein_coding description:Putative uncharacterized protein [Source:UniProtKB/TrEMBL;Acc:Q45GK4]
Pat.m.00151	PatUTM.I-00177	669	A0A022QJK6	0	AT1G55930.1	0	OS03T0593200-01	0	pep chromosome:TAIR10:1:20918685:20922786:1 gene:AT1G55930 transcript:AT1G55930.1 gene_biotype:protein_coding transcript_biotype:protein_coding gene_symbol:CBSDUFCH2 description:DUF21 domain-containing protein At1g55930, chloroplastic [Source:UniProtKB/Swiss-Prot;Acc:Q84R21]
Pat.m.00152	PatUTM.I-00178	254	Q2XTD2	3.85e-46	AT3G44750.2	3.97e-26	OS05T0597100-01	5.6e-29	pep chromosome:TAIR10:3:16297979:16299847:1 gene:AT3G44750 transcript:AT3G44750.2 gene_biotype:protein_coding transcript_biotype:protein_coding gene_symbol:HDT1 description:Histone deacetylase HDT1 [Source:UniProtKB/Swiss-Prot;Acc:Q9FVE6]
Pat.m.00153	PatUTM.I-00178	174	F6HJF0	5.3e-26	AT3G44750.2	7.99e-14	OS05T0597100-01	4.56e-17	pep chromosome:TAIR10:3:16297979:16299847:1 gene:AT3G44750 transcript:AT3G44750.2 gene_biotype:protein_coding transcript_biotype:protein_coding gene_symbol:HDT1 description:Histone deacetylase HDT1 [Source:UniProtKB/Swiss-Prot;Acc:Q9FVE6]
Pat.m.00154	PatUTM.I-00179	175	A0A022QCC2	1.93e-98	AT1G78800.1	5.37e-78	OS04T0589600-01	1.95e-70	pep chromosome:TAIR10:1:29625587:29628024:-1 gene:AT1G78800 transcript:AT1G78800.1 gene_biotype:protein_coding transcript_biotype:protein_coding description:Glycosyltransferase [Source:UniProtKB/TrEMBL;Acc:F4IBV4]
Pat.m.00155	PatUTM.I-00180	161	A0A022QCC2	2.09e-97	AT1G78800.1	2.06e-91	OS04T0589600-01	1.96e-85	pep chromosome:TAIR10:1:29625587:29628024:-1 gene:AT1G78800 transcript:AT1G78800.1 gene_biotype:protein_coding transcript_biotype:protein_coding description:Glycosyltransferase [Source:UniProtKB/TrEMBL;Acc:F4IBV4]
Pat.m.00156	PatUTM.I-00181	341	A0A022Q0C5	0	AT2G39760.3	3.01e-175	OS07T0101400-01	1.26e-173	pep chromosome:TAIR10:2:16583009:16586260:1 gene:AT2G39760 transcript:AT2G39760.3 gene_biotype:protein_coding transcript_biotype:protein_coding gene_symbol:BPM3 description:BTB/POZ and MATH domain-containing protein 3 [Source:UniProtKB/Swiss-Prot;Acc:O22286]
Pat.m.00157	PatUTM.I-00183	113	G4Y3P4	5.13e-13	AT3G15353.1	1.39e-08	NA	NA	pep chromosome:TAIR10:3:5180667:5181537:-1 gene:AT3G15353 transcript:AT3G15353.1 gene_biotype:protein_coding transcript_biotype:protein_coding gene_symbol:MT3 description:Metallothionein-like protein 3 [Source:UniProtKB/Swiss-Prot;Acc:O22433]
Pat.m.00158	PatUTM.I-00186	1049	A0A022S0W4	0	AT2G29200.2	0	OS01T0844800-03	0	pep chromosome:TAIR10:2:12548931:12553711:-1 gene:AT2G29200 transcript:AT2G29200.2 gene_biotype:protein_coding transcript_biotype:protein_coding gene_symbol:APUM1 description:Pumilio homolog 1 [Source:UniProtKB/Swiss-Prot;Acc:Q9ZW07]
Pat.m.00159	PatUTM.I-00188	121	A0A1U8F3A9	8.28e-59	AT4G37970.1	7.93e-51	OS10T0430200-01	3.89e-44	pep chromosome:TAIR10:4:17849538:17852256:1 gene:AT4G37970 transcript:AT4G37970.1 gene_biotype:protein_coding transcript_biotype:protein_coding gene_symbol:CAD6 description:Probable cinnamyl alcohol dehydrogenase 6 [Source:UniProtKB/Swiss-Prot;Acc:O65621]
Pat.m.00160	PatUTM.I-00189	374	A0A1U8F3A9	0	AT4G39330.1	1.64e-165	OS10T0430200-01	1.6e-150	pep chromosome:TAIR10:4:18291218:18293018:1 gene:AT4G39330 transcript:AT4G39330.1 gene_biotype:protein_coding transcript_biotype:protein_coding gene_symbol:CAD9 description:Probable cinnamyl alcohol dehydrogenase 9 [Source:UniProtKB/Swiss-Prot;Acc:P42734]
Pat.m.00161	PatUTM.I-00190	400	A0A1U8B5L7	0	AT4G38970.1	0	OS11T0171300-01	0	pep chromosome:TAIR10:4:18163496:18166008:-1 gene:AT4G38970 transcript:AT4G38970.1 gene_biotype:protein_coding transcript_biotype:protein_coding gene_symbol:FBA2 description:Fructose-bisphosphate aldolase [Source:UniProtKB/TrEMBL;Acc:A0A178UW98]
Pat.m.00162	PatUTM.I-00191	388	A0A068UBQ5	0	AT1G16670.1	4.89e-159	OS06T0676600-01	6.04e-161	pep chromosome:TAIR10:1:5697216:5699870:1 gene:AT1G16670 transcript:AT1G16670.1 gene_biotype:protein_coding transcript_biotype:protein_coding gene_symbol:CRPK1 description:Cold-responsive protein kinase 1 [Source:UniProtKB/Swiss-Prot;Acc:Q93YN1]
Pat.m.00163	PatUTM.I-00192	152	A0A1U7V9L6	1.53e-42	AT5G02460.1	1.19e-37	OS07T0236700-01	1.83e-38	pep chromosome:TAIR10:5:539249:541316:-1 gene:AT5G02460 transcript:AT5G02460.1 gene_biotype:protein_coding transcript_biotype:protein_coding gene_symbol:DOF5.1 description:Dof zinc finger protein DOF5.1 [Source:UniProtKB/Swiss-Prot;Acc:Q9LZ56]
Pat.m.00164	PatUTM.I-00192	170	A0A068UG68	2.58e-32	NA	NA	OS03T0821200-00	4.88e-06	NA
Pat.m.00165	PatUTM.I-00193	916	A0A022Q3R6	0	AT3G54230.2	0	OS02T0167500-01	0	pep chromosome:TAIR10:3:20073102:20080384:1 gene:AT3G54230 transcript:AT3G54230.2 gene_biotype:protein_coding transcript_biotype:protein_coding gene_symbol:SUA description:suppressor of abi3-5 [Source:TAIR;Acc:AT3G54230]
Pat.m.00166	PatUTM.I-00194	153	A0A022QN03	1.32e-45	AT5G12040.1	4.43e-40	OS03T0175600-01	5.63e-36	pep chromosome:TAIR10:5:3884949:3888077:1 gene:AT5G12040 transcript:AT5G12040.1 gene_biotype:protein_coding transcript_biotype:protein_coding gene_symbol:NLP3 description:Omega-amidase, chloroplastic [Source:UniProtKB/Swiss-Prot;Acc:Q8RUF8]
Pat.m.00167	PatUTM.I-00194	330	A0A022QN03	7.51e-152	AT5G12040.2	9.51e-133	OS03T0175600-01	1.99e-115	pep chromosome:TAIR10:5:3885154:3888054:1 gene:AT5G12040 transcript:AT5G12040.2 gene_biotype:protein_coding transcript_biotype:protein_coding gene_symbol:NLP3 description:Omega-amidase, chloroplastic [Source:UniProtKB/Swiss-Prot;Acc:Q8RUF8]
Pat.m.00168	PatUTM.I-00195	166	A0A022RIJ5	1.43e-104	AT3G11945.1	2.16e-94	OS07T0576000-01	3.41e-90	pep chromosome:TAIR10:3:3779839:3782981:-1 gene:AT3G11945 transcript:AT3G11945.1 gene_biotype:protein_coding transcript_biotype:protein_coding gene_symbol:PDS2 description:Homogentisate prenyltransferase [Source:UniProtKB/TrEMBL;Acc:F4J8K0]
Pat.m.00169	PatUTM.I-00196	166	A0A022RIJ5	1.43e-104	AT3G11945.1	2.16e-94	OS07T0576000-01	3.41e-90	pep chromosome:TAIR10:3:3779839:3782981:-1 gene:AT3G11945 transcript:AT3G11945.1 gene_biotype:protein_coding transcript_biotype:protein_coding gene_symbol:PDS2 description:Homogentisate prenyltransferase [Source:UniProtKB/TrEMBL;Acc:F4J8K0]
Pat.m.00170	PatUTM.I-00197	574	A0A1J6IB32	0	AT5G06700.1	0	OS06T0207500-02	0	pep chromosome:TAIR10:5:2063414:2066553:1 gene:AT5G06700 transcript:AT5G06700.1 gene_biotype:protein_coding transcript_biotype:protein_coding gene_symbol:TBR description:Protein trichome birefringence [Source:UniProtKB/Swiss-Prot;Acc:Q9FG35]
Pat.m.00171	PatUTM.I-00198	251	A0A022R876	1.27e-170	AT1G07890.2	6.83e-156	OS07T0694700-01	1.22e-154	pep chromosome:TAIR10:1:2437437:2439665:1 gene:AT1G07890 transcript:AT1G07890.2 gene_biotype:protein_coding transcript_biotype:protein_coding gene_symbol:APX1 description:MEE6 [Source:UniProtKB/TrEMBL;Acc:A0A178W5I1]
Pat.m.00172	PatUTM.I-00199	357	A0A022QMC5	0	AT4G38160.4	6.93e-158	OS08T0515800-01	9.61e-147	pep chromosome:TAIR10:4:17902266:17904330:1 gene:AT4G38160 transcript:AT4G38160.4 gene_biotype:protein_coding transcript_biotype:protein_coding gene_symbol:pde191 description:Mitochondrial transcription termination factor family protein [Source:UniProtKB/TrEMBL;Acc:F4JSY9]
Pat.m.00173	PatUTM.I-00202	486	A0A068VCB4	4.53e-145	AT1G71800.1	3.14e-99	OS11T0176100-01	1.3e-98	pep chromosome:TAIR10:1:26999374:27002458:1 gene:AT1G71800 transcript:AT1G71800.1 gene_biotype:protein_coding transcript_biotype:protein_coding gene_symbol:CSTF64 description:Cleavage stimulating factor 64 [Source:UniProtKB/Swiss-Prot;Acc:Q9M9G6]
Pat.m.00174	PatUTM.I-00203	242	A0A022QUX9	6.15e-131	AT1G44000.1	3.45e-79	OS04T0692600-01	4.18e-57	pep chromosome:TAIR10:1:16708004:16709713:-1 gene:AT1G44000 transcript:AT1G44000.1 gene_biotype:protein_coding transcript_biotype:protein_coding gene_symbol:SGRL description:Protein STAY-GREEN LIKE, chloroplastic [Source:UniProtKB/Swiss-Prot;Acc:Q94AQ9]
Pat.m.00175	PatUTM.I-00204	709	A0A251SVF8	0	AT1G62810.1	0	OS06T0338200-01	0	pep chromosome:TAIR10:1:23257610:23262002:-1 gene:AT1G62810 transcript:AT1G62810.1 gene_biotype:protein_coding transcript_biotype:protein_coding description:Primary amine oxidase [Source:UniProtKB/Swiss-Prot;Acc:Q8H1H9]
Pat.m.00176	PatUTM.I-00205	535	A0A200Q2H8	0	AT4G16760.1	0	OS06T0103500-01	0	pep chromosome:TAIR10:4:9424534:9428894:-1 gene:AT4G16760 transcript:AT4G16760.1 gene_biotype:protein_coding transcript_biotype:protein_coding gene_symbol:ACX1 description:Peroxisomal acyl-coenzyme A oxidase 1 [Source:UniProtKB/Swiss-Prot;Acc:O65202]
Pat.m.00177	PatUTM.I-00206	318	A0A022R9N6	1.41e-164	AT2G28100.1	4.63e-130	OS04T0560400-01	4.25e-128	pep chromosome:TAIR10:2:11974663:11976600:1 gene:AT2G28100 transcript:AT2G28100.1 gene_biotype:protein_coding transcript_biotype:protein_coding gene_symbol:FUC1 description:Alpha-L-fucosidase 1 [Source:UniProtKB/Swiss-Prot;Acc:Q8GW72]
Pat.m.00178	PatUTM.I-00207	139	A0A022QDR4	5.49e-48	NA	NA	OS02T0761500-01	8.99e-28	NA
Pat.m.00179	PatUTM.I-00208	488	A0A022PSJ1	0	AT1G17850.2	1.31e-170	OS03T0861700-01	6.19e-160	pep chromosome:TAIR10:1:6145926:6148940:-1 gene:AT1G17850 transcript:AT1G17850.2 gene_biotype:protein_coding transcript_biotype:protein_coding gene_symbol:STR8 description:Rhodanese-like domain-containing protein 8, chloroplastic [Source:UniProtKB/Swiss-Prot;Acc:F4I933]
Pat.m.00180	PatUTM.I-00209	171	A0A022Q9U3	3.85e-63	AT4G08685.1	7.15e-45	OS10T0371000-01	5.74e-38	pep chromosome:TAIR10:4:5550404:5551370:1 gene:AT4G08685 transcript:AT4G08685.1 gene_biotype:protein_coding transcript_biotype:protein_coding gene_symbol:SAH7 description:SAH7 [Source:UniProtKB/TrEMBL;Acc:A0A178UVW6]
Pat.m.00181	PatUTM.I-00210	183	A0A067EF59	6.94e-101	AT2G41830.1	6.85e-84	OS07T0205900-01	1.87e-80	pep chromosome:TAIR10:2:17450109:17457130:-1 gene:AT2G41830 transcript:AT2G41830.1 gene_biotype:protein_coding transcript_biotype:protein_coding description:Uncharacterized protein [Source:TAIR;Acc:AT2G41830]
Pat.m.00182	PatUTM.I-00210	869	A0A022Q0R7	0	AT2G41830.1	0	OS02T0143200-01	0	pep chromosome:TAIR10:2:17450109:17457130:-1 gene:AT2G41830 transcript:AT2G41830.1 gene_biotype:protein_coding transcript_biotype:protein_coding description:Uncharacterized protein [Source:TAIR;Acc:AT2G41830]
Pat.m.00183	PatUTM.I-00211	152	A0A022Q2I8	2.23e-25	AT2G42490.1	2.21e-13	OS02T0593100-00	6.16e-14	pep chromosome:TAIR10:2:17691407:17696023:-1 gene:AT2G42490 transcript:AT2G42490.1 gene_biotype:protein_coding transcript_biotype:protein_coding description:Amine oxidase [Source:UniProtKB/TrEMBL;Acc:Q8L866]
Pat.m.00184	PatUTM.I-00211	665	A0A0N9LRR6	0	AT2G42490.1	0	OS04T0136200-00	0	pep chromosome:TAIR10:2:17691407:17696023:-1 gene:AT2G42490 transcript:AT2G42490.1 gene_biotype:protein_coding transcript_biotype:protein_coding description:Amine oxidase [Source:UniProtKB/TrEMBL;Acc:Q8L866]
Pat.m.00185	PatUTM.I-00212	572	A0A068TR15	0	AT3G18190.1	0	OS02T0332200-01	0	pep chromosome:TAIR10:3:6232108:6234183:1 gene:AT3G18190 transcript:AT3G18190.1 gene_biotype:protein_coding transcript_biotype:protein_coding gene_symbol:CCT4 description:T-complex protein 1 subunit delta [Source:UniProtKB/Swiss-Prot;Acc:Q9LV21]
Pat.m.00186	PatUTM.I-00214	361	A0A022QL14	0	AT3G60830.1	0	OS03T0783000-01	0	pep chromosome:TAIR10:3:22473983:22476445:1 gene:AT3G60830 transcript:AT3G60830.1 gene_biotype:protein_coding transcript_biotype:protein_coding gene_symbol:ARP7 description:Actin-related protein 7 [Source:UniProtKB/Swiss-Prot;Acc:Q8L4Y5]
Pat.m.00187	PatUTM.I-00215	148	M4DSI2	3.87e-102	AT3G46060.1	1.07e-103	OS03T0819900-01	4.32e-104	pep chromosome:TAIR10:3:16917527:16920018:1 gene:AT3G46060 transcript:AT3G46060.1 gene_biotype:protein_coding transcript_biotype:protein_coding gene_symbol:RABE1C description:RABE1c [Source:UniProtKB/TrEMBL;Acc:A0A178VAR9]
Pat.m.00188	PatUTM.I-00216	283	S8CVL6	6.34e-104	AT2G29670.2	1.7e-69	OS05T0447700-01	4.54e-54	pep chromosome:TAIR10:2:12681958:12685145:-1 gene:AT2G29670 transcript:AT2G29670.2 gene_biotype:protein_coding transcript_biotype:protein_coding description:At2g29670/T27A16.23 [Source:UniProtKB/TrEMBL;Acc:O82388]
Pat.m.00189	PatUTM.I-00216	174	A0A022RQQ2	7.83e-17	NA	NA	NA	NA	NA
Pat.m.00190	PatUTM.I-00217	411	A0A022S3U6	0	AT3G06190.1	0	OS07T0655300-01	0	pep chromosome:TAIR10:3:1874169:1876946:-1 gene:AT3G06190 transcript:AT3G06190.1 gene_biotype:protein_coding transcript_biotype:protein_coding gene_symbol:BPM2 description:BTB/POZ and MATH domain-containing protein 2 [Source:UniProtKB/Swiss-Prot;Acc:Q9M8J9]
Pat.m.00191	PatUTM.I-00218	362	A0A022PUB6	0	AT2G39770.1	0	OS08T0237200-01	0	pep chromosome:TAIR10:2:16588556:16591008:1 gene:AT2G39770 transcript:AT2G39770.1 gene_biotype:protein_coding transcript_biotype:protein_coding gene_symbol:CYT1 description:VTC1 [Source:UniProtKB/TrEMBL;Acc:A0A178VW16]
Pat.m.00192	PatUTM.I-00219	107	V9P5K4	6.07e-72	ATMG00080.1	6.29e-69	OS11T0269100-00	2.2e-11	pep chromosome:TAIR10:Mt:25076:25615:-1 gene:ATMG00080 transcript:ATMG00080.1 gene_biotype:protein_coding transcript_biotype:protein_coding gene_symbol:RPL16 description:Rpl16 [Source:UniProtKB/TrEMBL;Acc:G1C2Q4]
Pat.m.00193	PatUTM.I-00219	165	V9P5B2	3.91e-105	ATMG00090.1	7.19e-72	NA	NA	pep chromosome:TAIR10:Mt:25482:28733:-1 gene:ATMG00090 transcript:ATMG00090.1 gene_biotype:protein_coding transcript_biotype:protein_coding description:Rps3 [Source:UniProtKB/TrEMBL;Acc:G1C2T6]
Pat.m.00194	PatUTM.I-00220	561	A0A022Q2X4	0	AT2G26260.1	0	OS03T0405000-01	0	pep chromosome:TAIR10:2:11178064:11183278:1 gene:AT2G26260 transcript:AT2G26260.1 gene_biotype:protein_coding transcript_biotype:protein_coding gene_symbol:3BETAHSD/D2 description:3beta-hydroxysteroid-dehydrogenase/decarboxylase isoform 2 [Source:UniProtKB/Swiss-Prot;Acc:Q67ZE1]
Pat.m.00195	PatUTM.I-00221	138	A0A251JQA9	1.7e-76	AT1G07830.1	1.38e-72	OS06T0128500-01	1.18e-64	pep chromosome:TAIR10:1:2422126:2423803:1 gene:AT1G07830 transcript:AT1G07830.1 gene_biotype:protein_coding transcript_biotype:protein_coding description:At1g07830/F24B9_7 [Source:UniProtKB/TrEMBL;Acc:Q94JQ7]
Pat.m.00196	PatUTM.I-00223	260	A0A022R5E9	6.11e-155	AT4G38800.1	2.37e-131	OS06T0112200-01	1.17e-132	pep chromosome:TAIR10:4:18113161:18115176:-1 gene:AT4G38800 transcript:AT4G38800.1 gene_biotype:protein_coding transcript_biotype:protein_coding gene_symbol:MTN1 description:MTN1 [Source:UniProtKB/TrEMBL;Acc:A0A178UXV8]
Pat.m.00197	PatUTM.I-00224	242	A0A022S3M4	1.03e-146	AT3G63340.9	1.49e-122	OS11T0586100-01	5.47e-111	pep chromosome:TAIR10:3:23392181:23394342:-1 gene:AT3G63340 transcript:AT3G63340.9 gene_biotype:protein_coding transcript_biotype:protein_coding description:Protein phosphatase 2C family protein [Source:TAIR;Acc:AT3G63340]
Pat.m.00198	PatUTM.I-00224	389	A0A1U7Y0G7	2.72e-115	AT3G63340.11	2.64e-66	OS11T0586001-00	4.42e-23	pep chromosome:TAIR10:3:23393502:23398377:-1 gene:AT3G63340 transcript:AT3G63340.11 gene_biotype:protein_coding transcript_biotype:protein_coding description:Protein phosphatase 2C family protein [Source:TAIR;Acc:AT3G63340]
Pat.m.00199	PatUTM.I-00225	112	A0A161ZKR4	7.33e-23	NA	NA	NA	NA	NA
Pat.m.00200	PatUTM.I-00226	112	A0A161ZKR4	7.33e-23	NA	NA	NA	NA	NA
Pat.m.00201	PatUTM.I-00227	316	A0A022R962	0	AT1G78070.2	2.21e-169	OS08T0408200-01	3.61e-139	pep chromosome:TAIR10:1:29356346:29358993:1 gene:AT1G78070 transcript:AT1G78070.2 gene_biotype:protein_coding transcript_biotype:protein_coding description:At1g78070/F28K19_28 [Source:UniProtKB/TrEMBL;Acc:Q94JT6]
Pat.m.00202	PatUTM.I-00228	320	A0A022RH07	9.59e-161	AT3G13410.1	2.73e-90	OS12T0123900-01	7.09e-85	pep chromosome:TAIR10:3:4361635:4364316:-1 gene:AT3G13410 transcript:AT3G13410.1 gene_biotype:protein_coding transcript_biotype:protein_coding description:2-C-methyl-D-erythritol 4-phosphate cytidylyltransferase [Source:UniProtKB/TrEMBL;Acc:Q93WB8]
Pat.m.00203	PatUTM.I-00230	345	A0A022Q3N8	0	AT3G54690.1	9.44e-180	OS02T0158300-01	7.63e-168	pep chromosome:TAIR10:3:20246504:20248152:1 gene:AT3G54690 transcript:AT3G54690.1 gene_biotype:protein_coding transcript_biotype:protein_coding gene_symbol:SETH3 description:Probable arabinose 5-phosphate isomerase [Source:UniProtKB/Swiss-Prot;Acc:Q9M1T1]
Pat.m.00204	PatUTM.I-00231	374	B9S6M7	1.06e-75	AT5G27660.2	9.6e-17	OS03T0608800-01	7.58e-38	pep chromosome:TAIR10:5:9789468:9792378:-1 gene:AT5G27660 transcript:AT5G27660.2 gene_biotype:protein_coding transcript_biotype:protein_coding description:Trypsin family protein with PDZ domain-containing protein [Source:UniProtKB/TrEMBL;Acc:A0A1P8BBM9]
Pat.m.00205	PatUTM.I-00232	445	A0A067GIJ4	0	AT5G23860.2	0	OS06T0671900-01	0	pep chromosome:TAIR10:5:8042876:8044819:1 gene:AT5G23860 transcript:AT5G23860.2 gene_biotype:protein_coding transcript_biotype:protein_coding gene_symbol:TUBB8 description:Tubulin beta chain [Source:UniProtKB/TrEMBL;Acc:A0A178UKM5]
Pat.m.00206	PatUTM.I-00240	309	A0A022R1N4	3.28e-153	AT4G22240.1	2.76e-122	OS09T0133600-01	7.98e-114	pep chromosome:TAIR10:4:11765803:11767422:-1 gene:AT4G22240 transcript:AT4G22240.1 gene_biotype:protein_coding transcript_biotype:protein_coding gene_symbol:PAP2 description:Probable plastid-lipid-associated protein 2, chloroplastic [Source:UniProtKB/Swiss-Prot;Acc:O49629]
Pat.m.00207	PatUTM.I-00242	735	Q8L899	0	AT4G39400.1	0	OS01T0718300-01	0	pep chromosome:TAIR10:4:18324457:18328831:1 gene:AT4G39400 transcript:AT4G39400.1 gene_biotype:protein_coding transcript_biotype:protein_coding gene_symbol:BRI1 description:Protein BRASSINOSTEROID INSENSITIVE 1 [Source:UniProtKB/Swiss-Prot;Acc:O22476]
Pat.m.00208	PatUTM.I-00242	123	A0A1S4B8R9	4.9e-19	AT4G39400.1	1.73e-12	OS01T0718300-01	6.08e-06	pep chromosome:TAIR10:4:18324457:18328831:1 gene:AT4G39400 transcript:AT4G39400.1 gene_biotype:protein_coding transcript_biotype:protein_coding gene_symbol:BRI1 description:Protein BRASSINOSTEROID INSENSITIVE 1 [Source:UniProtKB/Swiss-Prot;Acc:O22476]
Pat.m.00209	PatUTM.I-00242	270	V7AV91	1.64e-162	AT4G39400.1	1.25e-149	OS01T0718300-01	1.32e-146	pep chromosome:TAIR10:4:18324457:18328831:1 gene:AT4G39400 transcript:AT4G39400.1 gene_biotype:protein_coding transcript_biotype:protein_coding gene_symbol:BRI1 description:Protein BRASSINOSTEROID INSENSITIVE 1 [Source:UniProtKB/Swiss-Prot;Acc:O22476]
Pat.m.00210	PatUTM.I-00243	570	A0A022RPS2	0	AT2G38650.1	0	OS03T0330000-01	7.8e-173	pep chromosome:TAIR10:2:16161455:16165876:-1 gene:AT2G38650 transcript:AT2G38650.1 gene_biotype:protein_coding transcript_biotype:protein_coding gene_symbol:GAUT7 description:Probable galacturonosyltransferase 7 [Source:UniProtKB/Swiss-Prot;Acc:Q9ZVI7]
Pat.m.00211	PatUTM.I-00244	428	H6VGI1	0	AT2G06050.3	0	OS08T0459600-01	0	pep chromosome:TAIR10:2:2359240:2362149:-1 gene:AT2G06050 transcript:AT2G06050.3 gene_biotype:protein_coding transcript_biotype:protein_coding gene_symbol:OPR3 description:12-oxophytodienoate reductase 3 [Source:UniProtKB/Swiss-Prot;Acc:Q9FUP0]
Pat.m.00212	PatUTM.I-00245	120	A0A022S5W9	3.56e-34	AT3G66654.4	9.44e-18	OS07T0476500-01	7.81e-14	pep chromosome:TAIR10:3:2087966:2090522:1 gene:AT3G66654 transcript:AT3G66654.4 gene_biotype:protein_coding transcript_biotype:protein_coding gene_symbol:CYP21-4 description:Peptidyl-prolyl cis-trans isomerase CYP21-4 [Source:UniProtKB/Swiss-Prot;Acc:Q9C835]
Pat.m.00213	PatUTM.I-00245	118	A0A022S5W9	1.21e-74	AT3G66654.4	2.26e-42	OS07T0476500-01	1.14e-44	pep chromosome:TAIR10:3:2087966:2090522:1 gene:AT3G66654 transcript:AT3G66654.4 gene_biotype:protein_coding transcript_biotype:protein_coding gene_symbol:CYP21-4 description:Peptidyl-prolyl cis-trans isomerase CYP21-4 [Source:UniProtKB/Swiss-Prot;Acc:Q9C835]
Pat.m.00214	PatUTM.I-00246	158	A0A103YC55	2.32e-67	AT1G74730.1	2.48e-56	OS01T0585300-01	3.73e-41	pep chromosome:TAIR10:1:28078852:28079987:1 gene:AT1G74730 transcript:AT1G74730.1 gene_biotype:protein_coding transcript_biotype:protein_coding description:Putative uncharacterized protein [Source:UniProtKB/TrEMBL;Acc:Q94F10]
Pat.m.00215	PatUTM.I-00247	1002	A0A022RPM4	0	AT3G08960.3	0	OS07T0693400-00	1.99e-120	pep chromosome:TAIR10:3:2729743:2737356:-1 gene:AT3G08960 transcript:AT3G08960.3 gene_biotype:protein_coding transcript_biotype:protein_coding description:ARM repeat superfamily protein [Source:UniProtKB/TrEMBL;Acc:F4IYK6]
Pat.m.00216	PatUTM.I-00248	396	A0A1U7Y908	0	AT1G77460.1	6.69e-154	OS06T0726900-00	3.66e-08	pep chromosome:TAIR10:1:29103642:29111931:1 gene:AT1G77460 transcript:AT1G77460.1 gene_biotype:protein_coding transcript_biotype:protein_coding gene_symbol:CSI3 description:Protein CELLULOSE SYNTHASE INTERACTIVE 3 [Source:UniProtKB/Swiss-Prot;Acc:F4I718]
Pat.m.00217	PatUTM.I-00248	1742	A0A1U7XUR1	0	AT1G77460.1	0	OS11T0183800-00	0	pep chromosome:TAIR10:1:29103642:29111931:1 gene:AT1G77460 transcript:AT1G77460.1 gene_biotype:protein_coding transcript_biotype:protein_coding gene_symbol:CSI3 description:Protein CELLULOSE SYNTHASE INTERACTIVE 3 [Source:UniProtKB/Swiss-Prot;Acc:F4I718]
Pat.m.00218	PatUTM.I-00249	121	B6EAX5	1.29e-65	AT3G51030.1	1.51e-50	OS05T0508500-02	4.12e-46	pep chromosome:TAIR10:3:18950918:18952109:-1 gene:AT3G51030 transcript:AT3G51030.1 gene_biotype:protein_coding transcript_biotype:protein_coding gene_symbol:TRX1 description:Thioredoxin H1 [Source:UniProtKB/Swiss-Prot;Acc:P29448]
Pat.m.00219	PatUTM.I-00250	130	A0A067F4R8	1.94e-08	NA	NA	NA	NA	NA
Pat.m.00220	PatUTM.I-00255	618	A0A1U8G202	0	AT2G38840.1	0	OS07T0181700-01	0	pep chromosome:TAIR10:2:16227051:16232522:1 gene:AT2G38840 transcript:AT2G38840.1 gene_biotype:protein_coding transcript_biotype:protein_coding description:Guanylate-binding family protein [Source:UniProtKB/TrEMBL;Acc:F4ITY5]
Pat.m.00221	PatUTM.I-00256	337	A0A022QNS9	0	AT3G24350.1	2.02e-147	OS01T0179200-01	5.39e-147	pep chromosome:TAIR10:3:8837542:8839700:1 gene:AT3G24350 transcript:AT3G24350.1 gene_biotype:protein_coding transcript_biotype:protein_coding gene_symbol:SYP32 description:Syntaxin of plants 32 [Source:UniProtKB/TrEMBL;Acc:F4J6K6]
Pat.m.00222	PatUTM.I-00257	225	A0A022QPN1	2.23e-77	AT2G25670.2	2.58e-29	OS01T0179300-01	5.99e-17	pep chromosome:TAIR10:2:10928586:10931090:-1 gene:AT2G25670 transcript:AT2G25670.2 gene_biotype:protein_coding transcript_biotype:protein_coding description:Expressed protein [Source:UniProtKB/TrEMBL;Acc:Q9SL96]
Pat.m.00223	PatUTM.I-00257	225	A0A022QPN1	2.23e-77	AT2G25670.2	2.58e-29	OS01T0179300-01	5.99e-17	pep chromosome:TAIR10:2:10928586:10931090:-1 gene:AT2G25670 transcript:AT2G25670.2 gene_biotype:protein_coding transcript_biotype:protein_coding description:Expressed protein [Source:UniProtKB/TrEMBL;Acc:Q9SL96]
Pat.m.00224	PatUTM.I-00258	216	A0A022R432	5.12e-100	AT4G33430.1	4.78e-89	OS08T0174700-01	8.56e-84	pep chromosome:TAIR10:4:16086350:16090832:-1 gene:AT4G33430 transcript:AT4G33430.1 gene_biotype:protein_coding transcript_biotype:protein_coding gene_symbol:BAK1 description:Leu-rich receptor Serine/threonine protein kinase BAK1 [Source:UniProtKB/TrEMBL;Acc:F4JIX9]
Pat.m.00225	PatUTM.I-00259	153	A0A022R5Y4	3.02e-65	AT5G17700.1	6.97e-39	OS11T0126100-01	7.82e-39	pep chromosome:TAIR10:5:5830570:5833990:-1 gene:AT5G17700 transcript:AT5G17700.1 gene_biotype:protein_coding transcript_biotype:protein_coding gene_symbol:DTX25 description:Protein DETOXIFICATION [Source:UniProtKB/TrEMBL;Acc:A0A178UJQ3]
Pat.m.00226	PatUTM.I-00260	611	A0A1J6JUR6	0	AT4G24190.1	0	OS06T0716700-02	0	pep chromosome:TAIR10:4:12551552:12556058:-1 gene:AT4G24190 transcript:AT4G24190.1 gene_biotype:protein_coding transcript_biotype:protein_coding gene_symbol:HSP90-7 description:Endoplasmin homolog [Source:UniProtKB/Swiss-Prot;Acc:Q9STX5]
Pat.m.00227	PatUTM.I-00261	668	A0A022S026	0	AT5G24350.3	0	NA	NA	pep chromosome:TAIR10:5:8301105:8310895:1 gene:AT5G24350 transcript:AT5G24350.3 gene_biotype:protein_coding transcript_biotype:protein_coding description:CONTAINS InterPro DOMAIN/s: Secretory pathway Sec39 (InterPro:IPR013244); Has 1807 Blast hits to 1807 proteins in 277 species: Archae - 0; Bacteria - 0; Metazoa - 736; Fungi - 347; Plants - 385; Viruses - 0; Other Eukaryotes - 339 (source: NCBI …
Pat.m.00228	PatUTM.I-00261	632	A0A022S026	0	AT5G24350.3	0	NA	NA	pep chromosome:TAIR10:5:8301105:8310895:1 gene:AT5G24350 transcript:AT5G24350.3 gene_biotype:protein_coding transcript_biotype:protein_coding description:CONTAINS InterPro DOMAIN/s: Secretory pathway Sec39 (InterPro:IPR013244); Has 1807 Blast hits to 1807 proteins in 277 species: Archae - 0; Bacteria - 0; Metazoa - 736; Fungi - 347; Plants - 385; Viruses - 0; Other Eukaryotes - 339 (source: NCBI …
Pat.m.00229	PatUTM.I-00264	406	A0A022R6D1	0	AT3G11410.1	9.04e-149	OS01T0846300-01	1.18e-129	pep chromosome:TAIR10:3:3583782:3585850:-1 gene:AT3G11410 transcript:AT3G11410.1 gene_biotype:protein_coding transcript_biotype:protein_coding gene_symbol:PP2CA description:Protein phosphatase 2C 37 [Source:UniProtKB/Swiss-Prot;Acc:P49598]
Pat.m.00230	PatUTM.I-00265	114	V7B4D9	8.68e-44	AT1G65295.1	6.81e-37	OS01T0917300-01	9.6e-28	pep chromosome:TAIR10:1:24251373:24252940:1 gene:AT1G65295 transcript:AT1G65295.1 gene_biotype:protein_coding transcript_biotype:protein_coding description:Putative uncharacterized protein At1g65295 [Source:UniProtKB/TrEMBL;Acc:Q8H130]
Pat.m.00231	PatUTM.I-00267	105	Q7Y087	6.01e-08	NA	NA	NA	NA	NA
Pat.m.00232	PatUTM.I-00268	174	A0A022PZS9	2.01e-89	AT1G72510.2	1.92e-55	OS03T0407100-00	1.88e-23	pep chromosome:TAIR10:1:27303323:27304860:1 gene:AT1G72510 transcript:AT1G72510.2 gene_biotype:protein_coding transcript_biotype:protein_coding description:At1g72510 [Source:UniProtKB/TrEMBL;Acc:Q9C9E9]
Pat.m.00233	PatUTM.I-00269	281	B9HUL0	2e-116	AT5G04280.1	1.76e-77	OS03T0681900-01	4.51e-65	pep chromosome:TAIR10:5:1192259:1195759:1 gene:AT5G04280 transcript:AT5G04280.1 gene_biotype:protein_coding transcript_biotype:protein_coding gene_symbol:RZ1C description:Glycine-rich RNA-binding protein RZ1C [Source:UniProtKB/Swiss-Prot;Acc:Q8RWN5]
Pat.m.00234	PatUTM.I-00272	404	A0A191T8U4	0	AT1G30330.1	0	OS06T0677800-01	0	pep chromosome:TAIR10:1:10685822:10690863:-1 gene:AT1G30330 transcript:AT1G30330.1 gene_biotype:protein_coding transcript_biotype:protein_coding gene_symbol:ARF6 description:Auxin response factor 6 [Source:UniProtKB/Swiss-Prot;Acc:Q9ZTX8]
Pat.m.00235	PatUTM.I-00272	357	A0A191T8U4	8.27e-77	AT1G30330.2	1.48e-40	OS04T0671900-03	1.12e-39	pep chromosome:TAIR10:1:10685822:10690838:-1 gene:AT1G30330 transcript:AT1G30330.2 gene_biotype:protein_coding transcript_biotype:protein_coding gene_symbol:ARF6 description:Auxin response factor 6 [Source:UniProtKB/Swiss-Prot;Acc:Q9ZTX8]
Pat.m.00236	PatUTM.I-00275	154	Q1A4H3	5.95e-10	AT1G76180.1	1.89e-12	NA	NA	pep chromosome:TAIR10:1:28586663:28587927:-1 gene:AT1G76180 transcript:AT1G76180.1 gene_biotype:protein_coding transcript_biotype:protein_coding gene_symbol:ERD14 description:Dehydrin ERD14 [Source:UniProtKB/Swiss-Prot;Acc:P42763]
Pat.m.00237	PatUTM.I-00276	238	A0A022PX44	2.24e-113	AT1G07080.1	2.78e-85	OS03T0295800-01	1.23e-74	pep chromosome:TAIR10:1:2169977:2172194:1 gene:AT1G07080 transcript:AT1G07080.1 gene_biotype:protein_coding transcript_biotype:protein_coding description:At1g07080/F10K1_15 [Source:UniProtKB/TrEMBL;Acc:Q93VQ6]
Pat.m.00238	PatUTM.I-00277	239	A0A022RTM5	6.09e-40	AT3G15030.2	3.73e-33	OS01T0213800-01	3.94e-32	pep chromosome:TAIR10:3:5061681:5064038:1 gene:AT3G15030 transcript:AT3G15030.2 gene_biotype:protein_coding transcript_biotype:protein_coding gene_symbol:TCP4 description:TCP4 [Source:UniProtKB/TrEMBL;Acc:A0A178VD44]
Pat.m.00239	PatUTM.I-00278	566	A0A251TJ00	2.82e-114	AT1G48220.1	9.53e-100	OS05T0135800-01	2.5e-101	pep chromosome:TAIR10:1:17802863:17804955:1 gene:AT1G48220 transcript:AT1G48220.1 gene_biotype:protein_coding transcript_biotype:protein_coding description:F11A17.22 protein [Source:UniProtKB/TrEMBL;Acc:Q9SX57]
Pat.m.00240	PatUTM.I-00279	181	A0A1S4C090	1.19e-82	AT3G44190.2	3.16e-73	OS02T0150300-01	7.17e-75	pep chromosome:TAIR10:3:15901762:15903608:-1 gene:AT3G44190 transcript:AT3G44190.2 gene_biotype:protein_coding transcript_biotype:protein_coding description:At3g44190 [Source:UniProtKB/TrEMBL;Acc:Q9LXP4]
Pat.m.00241	PatUTM.I-00281	115	B6DMH2	1.7e-34	AT1G51400.1	2.9e-22	OS02T0581100-01	5.24e-06	pep chromosome:TAIR10:1:19052023:19052582:-1 gene:AT1G51400 transcript:AT1G51400.1 gene_biotype:protein_coding transcript_biotype:protein_coding description:At1g51400/F5D21_10 [Source:UniProtKB/TrEMBL;Acc:Q9SYE2]
Pat.m.00242	PatUTM.I-00283	334	A0A022QYE0	3.59e-166	AT1G11650.2	2.28e-136	OS03T0569900-01	2.62e-131	pep chromosome:TAIR10:1:3914774:3918243:1 gene:AT1G11650 transcript:AT1G11650.2 gene_biotype:protein_coding transcript_biotype:protein_coding gene_symbol:RBP45B description:RBP45B [Source:UniProtKB/TrEMBL;Acc:A0A178WLD6]
Pat.m.00243	PatUTM.I-00283	102	A0A067F5N1	5.89e-42	AT5G54900.1	4.28e-26	OS03T0569900-03	1.91e-35	pep chromosome:TAIR10:5:22295369:22298395:1 gene:AT5G54900 transcript:AT5G54900.1 gene_biotype:protein_coding transcript_biotype:protein_coding gene_symbol:RBP45A description:Polyadenylate-binding protein RBP45A [Source:UniProtKB/Swiss-Prot;Acc:Q9FPJ8]
Pat.m.00244	PatUTM.I-00284	102	A0A067F5N1	5.89e-42	AT5G54900.1	4.28e-26	OS03T0569900-03	1.91e-35	pep chromosome:TAIR10:5:22295369:22298395:1 gene:AT5G54900 transcript:AT5G54900.1 gene_biotype:protein_coding transcript_biotype:protein_coding gene_symbol:RBP45A description:Polyadenylate-binding protein RBP45A [Source:UniProtKB/Swiss-Prot;Acc:Q9FPJ8]
Pat.m.00245	PatUTM.I-00284	334	A0A022QYE0	3.59e-166	AT1G11650.2	2.28e-136	OS03T0569900-01	2.62e-131	pep chromosome:TAIR10:1:3914774:3918243:1 gene:AT1G11650 transcript:AT1G11650.2 gene_biotype:protein_coding transcript_biotype:protein_coding gene_symbol:RBP45B description:RBP45B [Source:UniProtKB/TrEMBL;Acc:A0A178WLD6]
Pat.m.00246	PatUTM.I-00285	242	A0A1S4BN09	1.54e-173	AT5G28850.1	5.92e-164	OS10T0476600-01	1.52e-163	pep chromosome:TAIR10:5:10876815:10881444:-1 gene:AT5G28850 transcript:AT5G28850.1 gene_biotype:protein_coding transcript_biotype:protein_coding gene_symbol:B''BETA description:Serine/threonine protein phosphatase 2A regulatory subunit B''beta [Source:UniProtKB/Swiss-Prot;Acc:Q5QIT3]
Pat.m.00247	PatUTM.I-00285	229	A0A1S4DMP5	2.29e-121	AT5G28850.2	5.69e-96	OS10T0476600-01	6.31e-83	pep chromosome:TAIR10:5:10876788:10881485:-1 gene:AT5G28850 transcript:AT5G28850.2 gene_biotype:protein_coding transcript_biotype:protein_coding gene_symbol:B''BETA description:Serine/threonine protein phosphatase 2A regulatory subunit B''beta [Source:UniProtKB/Swiss-Prot;Acc:Q5QIT3]
Pat.m.00248	PatUTM.I-00287	116	A0A067F4R8	4.82e-09	NA	NA	NA	NA	NA
Pat.m.00249	PatUTM.I-00288	128	A0A067F4R8	1.25e-08	NA	NA	NA	NA	NA
Pat.m.00250	PatUTM.I-00289	130	A0A067F4R8	2e-08	NA	NA	NA	NA	NA
Pat.m.00251	PatUTM.I-00292	284	M5XEZ9	7.65e-172	AT2G01490.1	1.21e-158	OS05T0473900-01	1.24e-142	pep chromosome:TAIR10:2:221013:223809:1 gene:AT2G01490 transcript:AT2G01490.1 gene_biotype:protein_coding transcript_biotype:protein_coding gene_symbol:PAHX description:Phytanoyl-CoA dioxygenase [Source:UniProtKB/Swiss-Prot;Acc:Q9ZVF6]
Pat.m.00252	PatUTM.I-00293	221	A0A022RSP9	1.8e-99	AT5G09680.1	9.08e-73	OS07T0232200-01	3.02e-64	pep chromosome:TAIR10:5:2999202:3000591:-1 gene:AT5G09680 transcript:AT5G09680.1 gene_biotype:protein_coding transcript_biotype:protein_coding gene_symbol:RLF description:reduced lateral root formation [Source:TAIR;Acc:AT5G09680]
Pat.m.00253	PatUTM.I-00294	478	A0A022REE1	0	AT1G16860.1	0	OS08T0230200-01	0	pep chromosome:TAIR10:1:5767300:5770602:1 gene:AT1G16860 transcript:AT1G16860.1 gene_biotype:protein_coding transcript_biotype:protein_coding description:Uncharacterized membrane protein At1g16860 [Source:UniProtKB/Swiss-Prot;Acc:Q9FZ45]
Pat.m.00254	PatUTM.I-00295	208	U3M3G8	2.81e-115	AT4G38620.1	4.7e-102	OS09T0538400-01	1.09e-100	pep chromosome:TAIR10:4:18053360:18055040:1 gene:AT4G38620 transcript:AT4G38620.1 gene_biotype:protein_coding transcript_biotype:protein_coding gene_symbol:MYB4 description:Transcription repressor MYB4 [Source:UniProtKB/Swiss-Prot;Acc:Q9SZP1]
Pat.m.00255	PatUTM.I-00296	116	A0A022PU13	3.52e-25	AT5G43310.2	6.27e-15	NA	NA	pep chromosome:TAIR10:5:17379486:17385596:-1 gene:AT5G43310 transcript:AT5G43310.2 gene_biotype:protein_coding transcript_biotype:protein_coding description:COP1-interacting protein-like protein [Source:UniProtKB/TrEMBL;Acc:F4K5Y5]
Pat.m.00256	PatUTM.I-00296	1180	A0A022QZ25	0	AT5G43310.3	0	OS03T0861100-01	1.2e-168	pep chromosome:TAIR10:5:17379486:17385564:-1 gene:AT5G43310 transcript:AT5G43310.3 gene_biotype:protein_coding transcript_biotype:protein_coding description:COP1-interacting protein-like protein [Source:UniProtKB/TrEMBL;Acc:F4K5Y5]
Pat.m.00257	PatUTM.I-00297	162	A0A287T3B1	1.91e-61	AT5G43310.5	4.03e-54	OS07T0445600-01	7.58e-56	pep chromosome:TAIR10:5:17379486:17385585:-1 gene:AT5G43310 transcript:AT5G43310.5 gene_biotype:protein_coding transcript_biotype:protein_coding description:COP1-interacting protein-like protein [Source:UniProtKB/TrEMBL;Acc:F4K5Y5]
Pat.m.00258	PatUTM.I-00297	1127	A0A022QZ25	0	AT5G43310.2	6.58e-166	OS03T0861100-01	9.94e-99	pep chromosome:TAIR10:5:17379486:17385596:-1 gene:AT5G43310 transcript:AT5G43310.2 gene_biotype:protein_coding transcript_biotype:protein_coding description:COP1-interacting protein-like protein [Source:UniProtKB/TrEMBL;Acc:F4K5Y5]
Pat.m.00259	PatUTM.I-00298	736	A0A022PP77	0	AT2G21770.1	0	OS03T0837100-01	0	pep chromosome:TAIR10:2:9284391:9289744:1 gene:AT2G21770 transcript:AT2G21770.1 gene_biotype:protein_coding transcript_biotype:protein_coding gene_symbol:CESA9 description:Probable cellulose synthase A catalytic subunit 9 [UDP-forming] [Source:UniProtKB/Swiss-Prot;Acc:Q9SJ22]
Pat.m.00260	PatUTM.I-00299	668	A0A022Q2T2	0	AT1G52520.1	0	OS02T0608300-01	2.66e-144	pep chromosome:TAIR10:1:19565601:19568391:1 gene:AT1G52520 transcript:AT1G52520.1 gene_biotype:protein_coding transcript_biotype:protein_coding gene_symbol:FRS6 description:Protein FAR1-RELATED SEQUENCE 6 [Source:UniProtKB/Swiss-Prot;Acc:Q9SSQ4]
Pat.m.00261	PatUTM.I-00300	524	S8CT29	0	AT3G18830.1	0	OS07T0582400-01	0	pep chromosome:TAIR10:3:6488843:6491429:-1 gene:AT3G18830 transcript:AT3G18830.1 gene_biotype:protein_coding transcript_biotype:protein_coding gene_symbol:PLT5 description:PMT5 [Source:UniProtKB/TrEMBL;Acc:A0A178V5Y2]
Pat.m.00262	PatUTM.I-00303	611	A0A022REG4	0	AT3G10050.1	0	OS03T0713000-00	0	pep chromosome:TAIR10:3:3098725:3102048:-1 gene:AT3G10050 transcript:AT3G10050.1 gene_biotype:protein_coding transcript_biotype:protein_coding gene_symbol:OMR1 description:Threonine dehydratase [Source:UniProtKB/TrEMBL;Acc:A0A178VHF4]
Pat.m.00263	PatUTM.I-00304	428	A0A022PW98	0	AT5G64090.1	4.12e-146	OS11T0169600-01	3.21e-101	pep chromosome:TAIR10:5:25647913:25649768:1 gene:AT5G64090 transcript:AT5G64090.1 gene_biotype:protein_coding transcript_biotype:protein_coding description:At5g64090 [Source:UniProtKB/TrEMBL;Acc:Q9FMI8]
Pat.m.00264	PatUTM.I-00305	367	A0A022PZB4	0	AT4G32060.1	0	OS02T0613000-01	2.48e-179	pep chromosome:TAIR10:4:15500926:15503593:1 gene:AT4G32060 transcript:AT4G32060.1 gene_biotype:protein_coding transcript_biotype:protein_coding gene_symbol:MICU description:Calcium uptake protein, mitochondrial [Source:UniProtKB/Swiss-Prot;Acc:Q9SZ45]
Pat.m.00265	PatUTM.I-00306	367	A0A022PZB4	0	AT4G32060.1	0	OS02T0613000-01	2.48e-179	pep chromosome:TAIR10:4:15500926:15503593:1 gene:AT4G32060 transcript:AT4G32060.1 gene_biotype:protein_coding transcript_biotype:protein_coding gene_symbol:MICU description:Calcium uptake protein, mitochondrial [Source:UniProtKB/Swiss-Prot;Acc:Q9SZ45]
Pat.m.00266	PatUTM.I-00307	275	A0A022RZR3	2.29e-147	AT4G21190.1	4.76e-122	OS01T0757700-01	1.65e-88	pep chromosome:TAIR10:4:11292192:11294014:-1 gene:AT4G21190 transcript:AT4G21190.1 gene_biotype:protein_coding transcript_biotype:protein_coding gene_symbol:EMB1417 description:Pentatricopeptide repeat-containing protein At4g21190 [Source:UniProtKB/Swiss-Prot;Acc:Q8LG95]
Pat.m.00267	PatUTM.I-00308	209	A0A1U7WZ44	5.9e-144	AT3G11940.2	1.05e-125	OS11T0482000-01	3.35e-125	pep chromosome:TAIR10:3:3777824:3779545:-1 gene:AT3G11940 transcript:AT3G11940.2 gene_biotype:protein_coding transcript_biotype:protein_coding gene_symbol:RPS5B description:40S ribosomal protein S5-2 [Source:UniProtKB/Swiss-Prot;Acc:P51427]
Pat.m.00268	PatUTM.I-00309	1137	A0A022PWS3	0	AT1G74260.1	0	OS05T0104650-00	0	pep chromosome:TAIR10:1:27922725:27927962:-1 gene:AT1G74260 transcript:AT1G74260.1 gene_biotype:protein_coding transcript_biotype:protein_coding gene_symbol:PUR4 description:Probable phosphoribosylformylglycinamidine synthase, chloroplastic/mitochondrial [Source:UniProtKB/Swiss-Prot;Acc:Q9M8D3]
Pat.m.00269	PatUTM.I-00309	221	A0A022PWS3	2.13e-89	AT1G74260.1	3.38e-62	OS05T0104650-00	2.71e-51	pep chromosome:TAIR10:1:27922725:27927962:-1 gene:AT1G74260 transcript:AT1G74260.1 gene_biotype:protein_coding transcript_biotype:protein_coding gene_symbol:PUR4 description:Probable phosphoribosylformylglycinamidine synthase, chloroplastic/mitochondrial [Source:UniProtKB/Swiss-Prot;Acc:Q9M8D3]
Pat.m.00270	PatUTM.I-00310	221	A0A022PWS3	9.31e-89	AT1G74260.1	5.27e-62	OS05T0104650-00	2.34e-51	pep chromosome:TAIR10:1:27922725:27927962:-1 gene:AT1G74260 transcript:AT1G74260.1 gene_biotype:protein_coding transcript_biotype:protein_coding gene_symbol:PUR4 description:Probable phosphoribosylformylglycinamidine synthase, chloroplastic/mitochondrial [Source:UniProtKB/Swiss-Prot;Acc:Q9M8D3]
Pat.m.00271	PatUTM.I-00310	1137	A0A022PWS3	0	AT1G74260.1	0	OS05T0104650-00	0	pep chromosome:TAIR10:1:27922725:27927962:-1 gene:AT1G74260 transcript:AT1G74260.1 gene_biotype:protein_coding transcript_biotype:protein_coding gene_symbol:PUR4 description:Probable phosphoribosylformylglycinamidine synthase, chloroplastic/mitochondrial [Source:UniProtKB/Swiss-Prot;Acc:Q9M8D3]
Pat.m.00272	PatUTM.I-00311	194	Q3HRW8	5.98e-126	AT2G34480.2	1.2e-118	OS05T0565000-01	1.92e-117	pep chromosome:TAIR10:2:14532624:14534409:-1 gene:AT2G34480 transcript:AT2G34480.2 gene_biotype:protein_coding transcript_biotype:protein_coding description:Ribosomal protein L18ae/LX family protein [Source:TAIR;Acc:AT2G34480]
Pat.m.00273	PatUTM.I-00312	382	A0A022R635	0	AT5G04560.3	4.78e-173	OS05T0445900-01	1.32e-158	pep chromosome:TAIR10:5:1309099:1318520:1 gene:AT5G04560 transcript:AT5G04560.3 gene_biotype:protein_coding transcript_biotype:protein_coding gene_symbol:DME description:Transcriptional activator DEMETER [Source:UniProtKB/Swiss-Prot;Acc:Q8LK56]
Pat.m.00274	PatUTM.I-00312	636	A0A022R555	0	AT2G36490.1	3.28e-93	OS05T0445900-01	7.56e-58	pep chromosome:TAIR10:2:15307907:15314807:-1 gene:AT2G36490 transcript:AT2G36490.1 gene_biotype:protein_coding transcript_biotype:protein_coding gene_symbol:ROS1 description:Protein ROS1 [Source:UniProtKB/Swiss-Prot;Acc:Q9SJQ6]
Pat.m.00275	PatUTM.I-00312	674	A0A022R555	6.4e-174	AT2G36490.1	2.48e-33	OS05T0446000-01	3.35e-23	pep chromosome:TAIR10:2:15307907:15314807:-1 gene:AT2G36490 transcript:AT2G36490.1 gene_biotype:protein_coding transcript_biotype:protein_coding gene_symbol:ROS1 description:Protein ROS1 [Source:UniProtKB/Swiss-Prot;Acc:Q9SJQ6]
Pat.m.00276	PatUTM.I-00313	156	A0A068VEY1	4.13e-86	AT4G02080.1	4.15e-86	OS01T0254000-01	1.72e-86	pep chromosome:TAIR10:4:921447:922759:1 gene:AT4G02080 transcript:AT4G02080.1 gene_biotype:protein_coding transcript_biotype:protein_coding gene_symbol:SAR1A description:SAR2 [Source:UniProtKB/TrEMBL;Acc:A0A178V5S8]
Pat.m.00277	PatUTM.I-00314	577	A0A0R5QM80	0	AT3G16950.2	0	OS01T0337900-01	0	pep chromosome:TAIR10:3:5786385:5790525:-1 gene:AT3G16950 transcript:AT3G16950.2 gene_biotype:protein_coding transcript_biotype:protein_coding gene_symbol:LPD1 description:Dihydrolipoyl dehydrogenase 1, chloroplastic [Source:UniProtKB/Swiss-Prot;Acc:A8MS68]
Pat.m.00278	PatUTM.I-00314	157	A0A068VEY1	2.83e-102	AT4G02080.1	1.58e-101	OS01T0254000-01	1.07e-102	pep chromosome:TAIR10:4:921447:922759:1 gene:AT4G02080 transcript:AT4G02080.1 gene_biotype:protein_coding transcript_biotype:protein_coding gene_symbol:SAR1A description:SAR2 [Source:UniProtKB/TrEMBL;Acc:A0A178V5S8]
Pat.m.00279	PatUTM.I-00315	307	A0A022QUT6	2.58e-154	AT3G03860.1	2.95e-92	OS03T0806500-01	3.44e-57	pep chromosome:TAIR10:3:992074:994697:1 gene:AT3G03860 transcript:AT3G03860.1 gene_biotype:protein_coding transcript_biotype:protein_coding gene_symbol:APRL5 description:5'-adenylylsulfate reductase-like 5 [Source:UniProtKB/Swiss-Prot;Acc:Q93YX4]
Pat.m.00280	PatUTM.I-00315	307	A0A022QUT6	2.58e-154	AT3G03860.1	2.95e-92	OS03T0806500-01	3.44e-57	pep chromosome:TAIR10:3:992074:994697:1 gene:AT3G03860 transcript:AT3G03860.1 gene_biotype:protein_coding transcript_biotype:protein_coding gene_symbol:APRL5 description:5'-adenylylsulfate reductase-like 5 [Source:UniProtKB/Swiss-Prot;Acc:Q93YX4]
Pat.m.00281	PatUTM.I-00316	191	A0A022QUT6	4.81e-68	AT3G03860.1	4.26e-40	OS03T0806500-01	5.64e-20	pep chromosome:TAIR10:3:992074:994697:1 gene:AT3G03860 transcript:AT3G03860.1 gene_biotype:protein_coding transcript_biotype:protein_coding gene_symbol:APRL5 description:5'-adenylylsulfate reductase-like 5 [Source:UniProtKB/Swiss-Prot;Acc:Q93YX4]
Pat.m.00282	PatUTM.I-00316	191	A0A022QUT6	4.81e-68	AT3G03860.1	4.26e-40	OS03T0806500-01	5.64e-20	pep chromosome:TAIR10:3:992074:994697:1 gene:AT3G03860 transcript:AT3G03860.1 gene_biotype:protein_coding transcript_biotype:protein_coding gene_symbol:APRL5 description:5'-adenylylsulfate reductase-like 5 [Source:UniProtKB/Swiss-Prot;Acc:Q93YX4]
Pat.m.00283	PatUTM.I-00317	275	A0A068UGL7	4.99e-115	AT4G34340.1	1.77e-60	OS12T0574800-03	2.33e-54	pep chromosome:TAIR10:4:16426639:16428010:-1 gene:AT4G34340 transcript:AT4G34340.1 gene_biotype:protein_coding transcript_biotype:protein_coding gene_symbol:TAF8 description:Transcription initiation factor TFIID subunit 8 [Source:UniProtKB/Swiss-Prot;Acc:Q9SYZ9]
Pat.m.00284	PatUTM.I-00318	129	A0A022RQY1	1.01e-62	AT1G56220.1	5.15e-38	OS03T0342900-04	2.23e-31	pep chromosome:TAIR10:1:21043348:21044758:1 gene:AT1G56220 transcript:AT1G56220.1 gene_biotype:protein_coding transcript_biotype:protein_coding description:Dormancy/auxin associated family protein [Source:TAIR;Acc:AT1G56220]
Pat.m.00285	PatUTM.I-00319	113	A0A0J8BDE1	3.33e-12	NA	NA	NA	NA	NA
Pat.m.00286	PatUTM.I-00320	322	A0A1U8GQP1	4.88e-157	AT3G62260.2	6.96e-123	OS01T0295700-01	7.96e-114	pep chromosome:TAIR10:3:23038290:23040570:-1 gene:AT3G62260 transcript:AT3G62260.2 gene_biotype:protein_coding transcript_biotype:protein_coding description:Probable protein phosphatase 2C 49 [Source:UniProtKB/Swiss-Prot;Acc:Q3EAF9]
Pat.m.00287	PatUTM.I-00321	405	A0A1D1Y587	8.92e-09	NA	NA	NA	NA	NA
Pat.m.00288	PatUTM.I-00321	405	A0A1D1Y587	8.92e-09	NA	NA	NA	NA	NA
Pat.m.00289	PatUTM.I-00322	946	A0A067KRF2	0	AT3G44530.2	0	OS09T0567700-01	0	pep chromosome:TAIR10:3:16115498:16121534:1 gene:AT3G44530 transcript:AT3G44530.2 gene_biotype:protein_coding transcript_biotype:protein_coding gene_symbol:HIRA description:homolog of histone chaperone HIRA [Source:TAIR;Acc:AT3G44530]
Pat.m.00290	PatUTM.I-00323	201	A0A1U8H3C5	1.59e-128	AT2G34480.2	4.87e-122	OS05T0565000-01	5.24e-119	pep chromosome:TAIR10:2:14532624:14534409:-1 gene:AT2G34480 transcript:AT2G34480.2 gene_biotype:protein_coding transcript_biotype:protein_coding description:Ribosomal protein L18ae/LX family protein [Source:TAIR;Acc:AT2G34480]
Pat.m.00291	PatUTM.I-00324	558	A0A022RNB0	0	AT4G34950.1	0	OS09T0536700-02	0	pep chromosome:TAIR10:4:16642142:16644928:-1 gene:AT4G34950 transcript:AT4G34950.1 gene_biotype:protein_coding transcript_biotype:protein_coding description:Major facilitator family protein [Source:UniProtKB/TrEMBL;Acc:Q9SW40]
Pat.m.00292	PatUTM.I-00325	112	A0A022QW80	4.33e-13	NA	NA	OS11T0181400-01	5.74e-08	NA
Pat.m.00293	PatUTM.I-00325	342	A0A022QT82	0	AT1G11000.2	5.02e-113	OS11T0181400-01	6.15e-115	pep chromosome:TAIR10:1:3671756:3676046:-1 gene:AT1G11000 transcript:AT1G11000.2 gene_biotype:protein_coding transcript_biotype:protein_coding gene_symbol:MLO4 description:MLO-like protein 4 [Source:UniProtKB/Swiss-Prot;Acc:O23693]
Pat.m.00294	PatUTM.I-00325	342	A0A022QT82	0	AT1G11000.2	5.02e-113	OS11T0181400-01	6.15e-115	pep chromosome:TAIR10:1:3671756:3676046:-1 gene:AT1G11000 transcript:AT1G11000.2 gene_biotype:protein_coding transcript_biotype:protein_coding gene_symbol:MLO4 description:MLO-like protein 4 [Source:UniProtKB/Swiss-Prot;Acc:O23693]
Pat.m.00295	PatUTM.I-00327	1027	A0A022QM66	0	AT5G19660.1	0	OS06T0163500-01	0	pep chromosome:TAIR10:5:6641907:6646546:-1 gene:AT5G19660 transcript:AT5G19660.1 gene_biotype:protein_coding transcript_biotype:protein_coding gene_symbol:SBT6.1 description:S1P [Source:UniProtKB/TrEMBL;Acc:A0A178UNR0]
Pat.m.00296	PatUTM.I-00328	345	A0A068TVX4	8.66e-33	NA	NA	NA	NA	NA
Pat.m.00297	PatUTM.I-00329	196	A0A068UYK6	2.01e-122	AT1G67430.1	3.02e-118	OS09T0258600-01	1.71e-111	pep chromosome:TAIR10:1:25262134:25263857:1 gene:AT1G67430 transcript:AT1G67430.1 gene_biotype:protein_coding transcript_biotype:protein_coding gene_symbol:RPL17B description:60S ribosomal protein L17-2 [Source:UniProtKB/Swiss-Prot;Acc:P51413]
Pat.m.00298	PatUTM.I-00330	552	A0A022PVN1	0	AT5G52520.1	0	OS07T0165000-01	0	pep chromosome:TAIR10:5:21311020:21314180:1 gene:AT5G52520 transcript:AT5G52520.1 gene_biotype:protein_coding transcript_biotype:protein_coding gene_symbol:OVA6 description:Proline--tRNA ligase, chloroplastic/mitochondrial [Source:UniProtKB/Swiss-Prot;Acc:Q9FYR6]
Pat.m.00299	PatUTM.I-00331	337	I1NB53	1.75e-177	AT2G47790.1	1.36e-157	OS12T0294100-01	7.31e-64	pep chromosome:TAIR10:2:19570964:19573027:-1 gene:AT2G47790 transcript:AT2G47790.1 gene_biotype:protein_coding transcript_biotype:protein_coding description:At2g47790/F17A22.18 [Source:UniProtKB/TrEMBL;Acc:Q944S2]
Pat.m.00300	PatUTM.I-00331	127	S8CXK7	9.66e-60	AT3G14205.1	1.07e-47	OS03T0182400-01	5.08e-47	pep chromosome:TAIR10:3:4715650:4721003:-1 gene:AT3G14205 transcript:AT3G14205.1 gene_biotype:protein_coding transcript_biotype:protein_coding gene_symbol:SAC2 description:Phosphoinositide phosphatase SAC2 [Source:UniProtKB/Swiss-Prot;Acc:Q94A27]
Pat.m.00301	PatUTM.I-00332	387	I1NB53	0	AT2G47790.1	5.17e-179	OS12T0294100-01	6.51e-78	pep chromosome:TAIR10:2:19570964:19573027:-1 gene:AT2G47790 transcript:AT2G47790.1 gene_biotype:protein_coding transcript_biotype:protein_coding description:At2g47790/F17A22.18 [Source:UniProtKB/TrEMBL;Acc:Q944S2]
Pat.m.00302	PatUTM.I-00335	286	M0ZWS9	2.58e-119	AT4G08850.1	2.13e-74	OS10T0468500-01	2.09e-83	pep chromosome:TAIR10:4:5636479:5640952:-1 gene:AT4G08850 transcript:AT4G08850.1 gene_biotype:protein_coding transcript_biotype:protein_coding gene_symbol:MIK2 description:MDIS1-interacting receptor like kinase 2 [Source:UniProtKB/Swiss-Prot;Acc:Q8VZG8]
Pat.m.00303	PatUTM.I-00335	638	A0A1S4CM12	0	AT1G35710.1	7.43e-109	OS10T0468500-01	0	pep chromosome:TAIR10:1:13220471:13224681:1 gene:AT1G35710 transcript:AT1G35710.1 gene_biotype:protein_coding transcript_biotype:protein_coding description:Probable leucine-rich repeat receptor-like protein kinase At1g35710 [Source:UniProtKB/Swiss-Prot;Acc:Q9LP24]
Pat.m.00304	PatUTM.I-00335	116	A0A022PQG0	8.8e-37	AT4G08850.1	1.14e-22	OS10T0468500-01	3.18e-25	pep chromosome:TAIR10:4:5636479:5640952:-1 gene:AT4G08850 transcript:AT4G08850.1 gene_biotype:protein_coding transcript_biotype:protein_coding gene_symbol:MIK2 description:MDIS1-interacting receptor like kinase 2 [Source:UniProtKB/Swiss-Prot;Acc:Q8VZG8]
Pat.m.00305	PatUTM.I-00337	204	A0A022R8M5	3.47e-117	AT1G21065.1	6.96e-87	OS02T0187500-01	1.31e-91	pep chromosome:TAIR10:1:7374115:7375789:1 gene:AT1G21065 transcript:AT1G21065.1 gene_biotype:protein_coding transcript_biotype:protein_coding description:Putative uncharacterized protein At1g21065 [Source:UniProtKB/TrEMBL;Acc:Q9LPU1]
Pat.m.00306	PatUTM.I-00339	396	A0A022RES3	0	AT3G54720.1	2.81e-176	OS03T0790600-01	5.29e-172	pep chromosome:TAIR10:3:20254639:20257916:-1 gene:AT3G54720 transcript:AT3G54720.1 gene_biotype:protein_coding transcript_biotype:protein_coding gene_symbol:AMP1 description:Probable glutamate carboxypeptidase 2 [Source:UniProtKB/Swiss-Prot;Acc:Q9M1S8]
Pat.m.00307	PatUTM.I-00339	315	A0A022RES3	3.03e-124	AT3G54720.1	2.76e-80	OS01T0743300-01	3.49e-40	pep chromosome:TAIR10:3:20254639:20257916:-1 gene:AT3G54720 transcript:AT3G54720.1 gene_biotype:protein_coding transcript_biotype:protein_coding gene_symbol:AMP1 description:Probable glutamate carboxypeptidase 2 [Source:UniProtKB/Swiss-Prot;Acc:Q9M1S8]
Pat.m.00308	PatUTM.I-00342	107	A0A219KUW4	2.45e-15	NA	NA	OS07T0569800-01	5.04e-11	NA
Pat.m.00309	PatUTM.I-00343	342	A0A0X9Q301	1.14e-158	AT1G80300.1	9.82e-125	OS02T0208100-01	1.91e-105	pep chromosome:TAIR10:1:30191538:30194605:1 gene:AT1G80300 transcript:AT1G80300.1 gene_biotype:protein_coding transcript_biotype:protein_coding gene_symbol:AATP1 description:ADP,ATP carrier protein 1, chloroplastic [Source:UniProtKB/Swiss-Prot;Acc:Q39002]
Pat.m.00310	PatUTM.I-00343	384	A0A0X9Q301	0	AT1G80300.1	0	OS02T0208100-01	0	pep chromosome:TAIR10:1:30191538:30194605:1 gene:AT1G80300 transcript:AT1G80300.1 gene_biotype:protein_coding transcript_biotype:protein_coding gene_symbol:AATP1 description:ADP,ATP carrier protein 1, chloroplastic [Source:UniProtKB/Swiss-Prot;Acc:Q39002]
Pat.m.00311	PatUTM.I-00344	342	A0A0X9Q301	1.61e-154	AT1G80300.1	1.21e-123	OS02T0208100-01	2.25e-105	pep chromosome:TAIR10:1:30191538:30194605:1 gene:AT1G80300 transcript:AT1G80300.1 gene_biotype:protein_coding transcript_biotype:protein_coding gene_symbol:AATP1 description:ADP,ATP carrier protein 1, chloroplastic [Source:UniProtKB/Swiss-Prot;Acc:Q39002]
Pat.m.00312	PatUTM.I-00344	384	A0A0X9Q301	0	AT1G80300.1	0	OS02T0208100-01	0	pep chromosome:TAIR10:1:30191538:30194605:1 gene:AT1G80300 transcript:AT1G80300.1 gene_biotype:protein_coding transcript_biotype:protein_coding gene_symbol:AATP1 description:ADP,ATP carrier protein 1, chloroplastic [Source:UniProtKB/Swiss-Prot;Acc:Q39002]
Pat.m.00313	PatUTM.I-00345	294	A0A0X9Q301	5.16e-155	AT1G80300.1	8.93e-125	OS02T0208100-01	8.65e-106	pep chromosome:TAIR10:1:30191538:30194605:1 gene:AT1G80300 transcript:AT1G80300.1 gene_biotype:protein_coding transcript_biotype:protein_coding gene_symbol:AATP1 description:ADP,ATP carrier protein 1, chloroplastic [Source:UniProtKB/Swiss-Prot;Acc:Q39002]
Pat.m.00314	PatUTM.I-00345	384	A0A0X9Q301	0	AT1G80300.1	0	OS02T0208100-01	0	pep chromosome:TAIR10:1:30191538:30194605:1 gene:AT1G80300 transcript:AT1G80300.1 gene_biotype:protein_coding transcript_biotype:protein_coding gene_symbol:AATP1 description:ADP,ATP carrier protein 1, chloroplastic [Source:UniProtKB/Swiss-Prot;Acc:Q39002]
Pat.m.00315	PatUTM.I-00346	407	A0A022QQT5	0	AT4G37560.1	0	OS01T0764900-01	0	pep chromosome:TAIR10:4:17646408:17648684:1 gene:AT4G37560 transcript:AT4G37560.1 gene_biotype:protein_coding transcript_biotype:protein_coding description:Acetamidase/formamidase family protein [Source:UniProtKB/TrEMBL;Acc:Q8H1G4]
Pat.m.00316	PatUTM.I-00347	453	A0A022QPX8	0	AT4G37560.1	0	OS01T0764900-01	0	pep chromosome:TAIR10:4:17646408:17648684:1 gene:AT4G37560 transcript:AT4G37560.1 gene_biotype:protein_coding transcript_biotype:protein_coding description:Acetamidase/formamidase family protein [Source:UniProtKB/TrEMBL;Acc:Q8H1G4]
Pat.m.00317	PatUTM.I-00348	752	A0A022RSP8	0	AT1G21630.3	3.66e-149	OS03T0130500-01	2.44e-172	pep chromosome:TAIR10:1:7581028:7588069:1 gene:AT1G21630 transcript:AT1G21630.3 gene_biotype:protein_coding transcript_biotype:protein_coding description:Calcium-binding EF-hand-containing protein [Source:UniProtKB/TrEMBL;Acc:F4HY32]
Pat.m.00318	PatUTM.I-00348	301	A0A1S4CYN7	2.15e-107	AT1G20760.1	3.41e-42	OS03T0130500-01	1.36e-29	pep chromosome:TAIR10:1:7209298:7214993:1 gene:AT1G20760 transcript:AT1G20760.1 gene_biotype:protein_coding transcript_biotype:protein_coding description:Calcium-binding EF hand-containing protein [Source:UniProtKB/TrEMBL;Acc:Q9LM78]
Pat.m.00319	PatUTM.I-00349	1066	A0A1S4CYN7	0	AT1G20760.1	0	OS03T0130500-01	0	pep chromosome:TAIR10:1:7209298:7214993:1 gene:AT1G20760 transcript:AT1G20760.1 gene_biotype:protein_coding transcript_biotype:protein_coding description:Calcium-binding EF hand-containing protein [Source:UniProtKB/TrEMBL;Acc:Q9LM78]
Pat.m.00320	PatUTM.I-00350	273	A0A1S4CYN7	8.47e-106	AT1G20760.1	2.05e-40	OS03T0130500-01	6.99e-28	pep chromosome:TAIR10:1:7209298:7214993:1 gene:AT1G20760 transcript:AT1G20760.1 gene_biotype:protein_coding transcript_biotype:protein_coding description:Calcium-binding EF hand-containing protein [Source:UniProtKB/TrEMBL;Acc:Q9LM78]
Pat.m.00321	PatUTM.I-00350	202	A0A022RSP8	2.25e-100	AT1G20760.1	3.09e-65	OS03T0130500-01	8.43e-53	pep chromosome:TAIR10:1:7209298:7214993:1 gene:AT1G20760 transcript:AT1G20760.1 gene_biotype:protein_coding transcript_biotype:protein_coding description:Calcium-binding EF hand-containing protein [Source:UniProtKB/TrEMBL;Acc:Q9LM78]
Pat.m.00322	PatUTM.I-00350	613	A0A022RSP8	0	AT1G21630.3	3.29e-102	OS03T0130500-01	1.15e-104	pep chromosome:TAIR10:1:7581028:7588069:1 gene:AT1G21630 transcript:AT1G21630.3 gene_biotype:protein_coding transcript_biotype:protein_coding description:Calcium-binding EF-hand-containing protein [Source:UniProtKB/TrEMBL;Acc:F4HY32]
Pat.m.00323	PatUTM.I-00351	618	A0A022QKT0	0	AT2G32850.2	0	OS02T0591900-02	0	pep chromosome:TAIR10:2:13935156:13938845:-1 gene:AT2G32850 transcript:AT2G32850.2 gene_biotype:protein_coding transcript_biotype:protein_coding description:Protein kinase superfamily protein [Source:UniProtKB/TrEMBL;Acc:Q8H0Z0]
Pat.m.00324	PatUTM.I-00352	440	A0A022QZK8	0	AT5G30510.1	0	OS03T0315800-01	0	pep chromosome:TAIR10:5:11619000:11621298:-1 gene:AT5G30510 transcript:AT5G30510.1 gene_biotype:protein_coding transcript_biotype:protein_coding gene_symbol:RPS1 description:30S ribosomal protein S1, chloroplastic [Source:UniProtKB/Swiss-Prot;Acc:Q93VC7]
Pat.m.00325	PatUTM.I-00354	123	A0A0D2REE4	1.82e-55	AT2G46600.1	5.97e-48	OS02T0122600-00	1.03e-33	pep chromosome:TAIR10:2:19136019:19136600:1 gene:AT2G46600 transcript:AT2G46600.1 gene_biotype:protein_coding transcript_biotype:protein_coding gene_symbol:KIC description:Calcium-binding protein KIC [Source:UniProtKB/Swiss-Prot;Acc:Q9ZPX9]
Pat.m.00326	PatUTM.I-00355	126	A0A0D2REE4	3.59e-57	AT2G46600.1	5.88e-48	OS02T0122600-00	1.06e-33	pep chromosome:TAIR10:2:19136019:19136600:1 gene:AT2G46600 transcript:AT2G46600.1 gene_biotype:protein_coding transcript_biotype:protein_coding gene_symbol:KIC description:Calcium-binding protein KIC [Source:UniProtKB/Swiss-Prot;Acc:Q9ZPX9]
Pat.m.00327	PatUTM.I-00356	502	K4C6J0	3.44e-123	AT1G21660.1	3.03e-88	OS01T0355500-02	3.81e-77	pep chromosome:TAIR10:1:7605620:7609223:1 gene:AT1G21660 transcript:AT1G21660.1 gene_biotype:protein_coding transcript_biotype:protein_coding description:At1g21660 [Source:UniProtKB/TrEMBL;Acc:Q9XI12]
Pat.m.00328	PatUTM.I-00357	289	A0A068VC02	5.61e-130	AT1G56423.1	1.2e-114	OS03T0307000-01	1.98e-93	pep chromosome:TAIR10:1:21128912:21130939:1 gene:AT1G56423 transcript:AT1G56423.1 gene_biotype:protein_coding transcript_biotype:protein_coding description:unknown protein; FUNCTIONS IN: molecular_function unknown; INVOLVED IN: biological_process unknown; LOCATED IN: endomembrane system; Has 30201 Blast hits to 17322 proteins in 780 species: Archae - 12; Bacteria - 1396; Metazoa - 17338; Fungi - …
Pat.m.00329	PatUTM.I-00358	317	A0A0R5QM78	0	AT1G24360.1	1.3e-147	OS02T0503500-01	3.31e-149	pep chromosome:TAIR10:1:8640582:8643503:1 gene:AT1G24360 transcript:AT1G24360.1 gene_biotype:protein_coding transcript_biotype:protein_coding description:3-oxoacyl-[acyl-carrier-protein] reductase, chloroplastic [Source:UniProtKB/Swiss-Prot;Acc:P33207]
Pat.m.00330	PatUTM.I-00359	111	K7L7A6	2.6e-26	AT1G79040.1	5.03e-21	OS08T0200300-02	1.94e-13	pep chromosome:TAIR10:1:29735952:29737009:1 gene:AT1G79040 transcript:AT1G79040.1 gene_biotype:protein_coding transcript_biotype:protein_coding gene_symbol:PSBR description:PSBR [Source:UniProtKB/TrEMBL;Acc:A0A178WET2]
Pat.m.00331	PatUTM.I-00360	138	A0A1U8NI40	1.22e-69	AT1G79040.1	1.23e-63	OS07T0147550-00	1.88e-52	pep chromosome:TAIR10:1:29735952:29737009:1 gene:AT1G79040 transcript:AT1G79040.1 gene_biotype:protein_coding transcript_biotype:protein_coding gene_symbol:PSBR description:PSBR [Source:UniProtKB/TrEMBL;Acc:A0A178WET2]
Pat.m.00332	PatUTM.I-00361	119	A0A1S3U4D6	1.75e-25	AT1G79040.1	6.95e-21	OS08T0200300-02	3.03e-13	pep chromosome:TAIR10:1:29735952:29737009:1 gene:AT1G79040 transcript:AT1G79040.1 gene_biotype:protein_coding transcript_biotype:protein_coding gene_symbol:PSBR description:PSBR [Source:UniProtKB/TrEMBL;Acc:A0A178WET2]
Pat.m.00333	PatUTM.I-00362	180	A0A1R3ISK6	1.28e-30	AT3G22880.2	1.02e-28	OS11T0146800-00	7.12e-30	pep chromosome:TAIR10:3:8098039:8100820:-1 gene:AT3G22880 transcript:AT3G22880.2 gene_biotype:protein_coding transcript_biotype:protein_coding gene_symbol:DMC1 description:Meiotic recombination protein DMC1 homolog [Source:UniProtKB/Swiss-Prot;Acc:Q39009]
Pat.m.00334	PatUTM.I-00362	121	S8DI98	6.21e-71	AT3G22880.2	7.2e-68	OS11T0146800-00	1.14e-66	pep chromosome:TAIR10:3:8098039:8100820:-1 gene:AT3G22880 transcript:AT3G22880.2 gene_biotype:protein_coding transcript_biotype:protein_coding gene_symbol:DMC1 description:Meiotic recombination protein DMC1 homolog [Source:UniProtKB/Swiss-Prot;Acc:Q39009]
Pat.m.00335	PatUTM.I-00362	203	A0A022QD20	9.33e-70	AT5G52860.1	2.09e-63	OS06T0503100-01	3.45e-36	pep chromosome:TAIR10:5:21419590:21421715:-1 gene:AT5G52860 transcript:AT5G52860.1 gene_biotype:protein_coding transcript_biotype:protein_coding gene_symbol:ABCG8 description:ABC transporter G family member 8 [Source:UniProtKB/Swiss-Prot;Acc:Q9FLX5]
Pat.m.00336	PatUTM.I-00363	354	A0A022PRR0	0	AT1G71695.1	2.71e-161	OS01T0962700-01	6.18e-135	pep chromosome:TAIR10:1:26964087:26966688:1 gene:AT1G71695 transcript:AT1G71695.1 gene_biotype:protein_coding transcript_biotype:protein_coding gene_symbol:PER12 description:Peroxidase [Source:UniProtKB/TrEMBL;Acc:A0A178WB34]
Pat.m.00337	PatUTM.I-00364	921	A0A022QGF5	0	AT3G63460.1	0	OS07T0657200-01	0	pep chromosome:TAIR10:3:23430623:23437367:-1 gene:AT3G63460 transcript:AT3G63460.1 gene_biotype:protein_coding transcript_biotype:protein_coding gene_symbol:SEC31B description:Protein transport protein SEC31 homolog B [Source:UniProtKB/Swiss-Prot;Acc:Q8L611]
Pat.m.00338	PatUTM.I-00364	246	A0A022QGF5	4.54e-113	AT3G63460.3	3.24e-75	OS07T0657200-04	8.8e-71	pep chromosome:TAIR10:3:23430642:23437374:-1 gene:AT3G63460 transcript:AT3G63460.3 gene_biotype:protein_coding transcript_biotype:protein_coding gene_symbol:SEC31B description:Protein transport protein SEC31 homolog B [Source:UniProtKB/Swiss-Prot;Acc:Q8L611]
Pat.m.00339	PatUTM.I-00365	921	A0A022QGF5	0	AT3G63460.1	0	OS07T0657200-01	0	pep chromosome:TAIR10:3:23430623:23437367:-1 gene:AT3G63460 transcript:AT3G63460.1 gene_biotype:protein_coding transcript_biotype:protein_coding gene_symbol:SEC31B description:Protein transport protein SEC31 homolog B [Source:UniProtKB/Swiss-Prot;Acc:Q8L611]
Pat.m.00340	PatUTM.I-00365	246	A0A022QGF5	4.54e-113	AT3G63460.3	3.24e-75	OS07T0657200-04	8.8e-71	pep chromosome:TAIR10:3:23430642:23437374:-1 gene:AT3G63460 transcript:AT3G63460.3 gene_biotype:protein_coding transcript_biotype:protein_coding gene_symbol:SEC31B description:Protein transport protein SEC31 homolog B [Source:UniProtKB/Swiss-Prot;Acc:Q8L611]
Pat.m.00341	PatUTM.I-00366	699	A0A022QGF5	0	AT3G63460.3	0	OS07T0657200-01	0	pep chromosome:TAIR10:3:23430642:23437374:-1 gene:AT3G63460 transcript:AT3G63460.3 gene_biotype:protein_coding transcript_biotype:protein_coding gene_symbol:SEC31B description:Protein transport protein SEC31 homolog B [Source:UniProtKB/Swiss-Prot;Acc:Q8L611]
Pat.m.00342	PatUTM.I-00367	764	A0A022QGF5	0	AT3G63460.2	0	OS07T0657200-01	0	pep chromosome:TAIR10:3:23430644:23437344:-1 gene:AT3G63460 transcript:AT3G63460.2 gene_biotype:protein_coding transcript_biotype:protein_coding gene_symbol:SEC31B description:Protein transport protein SEC31 homolog B [Source:UniProtKB/Swiss-Prot;Acc:Q8L611]
Pat.m.00343	PatUTM.I-00368	1131	A0A022QGF5	0	AT3G63460.1	0	OS07T0657200-01	0	pep chromosome:TAIR10:3:23430623:23437367:-1 gene:AT3G63460 transcript:AT3G63460.1 gene_biotype:protein_coding transcript_biotype:protein_coding gene_symbol:SEC31B description:Protein transport protein SEC31 homolog B [Source:UniProtKB/Swiss-Prot;Acc:Q8L611]
Pat.m.00344	PatUTM.I-00369	460	A0A022QGF5	0	AT3G63460.2	1.97e-132	OS07T0657200-04	5.33e-134	pep chromosome:TAIR10:3:23430644:23437344:-1 gene:AT3G63460 transcript:AT3G63460.2 gene_biotype:protein_coding transcript_biotype:protein_coding gene_symbol:SEC31B description:Protein transport protein SEC31 homolog B [Source:UniProtKB/Swiss-Prot;Acc:Q8L611]
Pat.m.00345	PatUTM.I-00370	174	A0A068VDH2	5.15e-86	AT3G63460.2	2.61e-66	OS07T0657200-04	3.91e-62	pep chromosome:TAIR10:3:23430644:23437344:-1 gene:AT3G63460 transcript:AT3G63460.2 gene_biotype:protein_coding transcript_biotype:protein_coding gene_symbol:SEC31B description:Protein transport protein SEC31 homolog B [Source:UniProtKB/Swiss-Prot;Acc:Q8L611]
Pat.m.00346	PatUTM.I-00370	921	A0A022QGF5	0	AT3G63460.1	0	OS07T0657200-01	0	pep chromosome:TAIR10:3:23430623:23437367:-1 gene:AT3G63460 transcript:AT3G63460.1 gene_biotype:protein_coding transcript_biotype:protein_coding gene_symbol:SEC31B description:Protein transport protein SEC31 homolog B [Source:UniProtKB/Swiss-Prot;Acc:Q8L611]
Pat.m.00347	PatUTM.I-00371	304	A0A022QGF5	9.32e-121	AT3G63460.1	5.3e-71	OS07T0657200-04	1.38e-81	pep chromosome:TAIR10:3:23430623:23437367:-1 gene:AT3G63460 transcript:AT3G63460.1 gene_biotype:protein_coding transcript_biotype:protein_coding gene_symbol:SEC31B description:Protein transport protein SEC31 homolog B [Source:UniProtKB/Swiss-Prot;Acc:Q8L611]
Pat.m.00348	PatUTM.I-00371	689	A0A022QGF5	0	AT3G63460.1	0	OS07T0657200-01	0	pep chromosome:TAIR10:3:23430623:23437367:-1 gene:AT3G63460 transcript:AT3G63460.1 gene_biotype:protein_coding transcript_biotype:protein_coding gene_symbol:SEC31B description:Protein transport protein SEC31 homolog B [Source:UniProtKB/Swiss-Prot;Acc:Q8L611]
Pat.m.00349	PatUTM.I-00371	174	A0A068VDH2	5.15e-86	AT3G63460.2	2.61e-66	OS07T0657200-04	3.91e-62	pep chromosome:TAIR10:3:23430644:23437344:-1 gene:AT3G63460 transcript:AT3G63460.2 gene_biotype:protein_coding transcript_biotype:protein_coding gene_symbol:SEC31B description:Protein transport protein SEC31 homolog B [Source:UniProtKB/Swiss-Prot;Acc:Q8L611]
Pat.m.00350	PatUTM.I-00372	468	A0A022QWN2	0	AT5G49690.1	2.81e-155	OS03T0804900-00	1.27e-124	pep chromosome:TAIR10:5:20189655:20191604:-1 gene:AT5G49690 transcript:AT5G49690.1 gene_biotype:protein_coding transcript_biotype:protein_coding gene_symbol:UGT91C1 description:UDP-glycosyltransferase 91C1 [Source:UniProtKB/Swiss-Prot;Acc:Q9LTA3]
Pat.m.00351	PatUTM.I-00374	377	A0A1J6JU19	0	AT2G39840.1	0	OS03T0268000-01	0	pep chromosome:TAIR10:2:16627216:16629412:1 gene:AT2G39840 transcript:AT2G39840.1 gene_biotype:protein_coding transcript_biotype:protein_coding gene_symbol:TOPP4 description:Serine/threonine-protein phosphatase [Source:UniProtKB/TrEMBL;Acc:A0A178VUA1]
Pat.m.00352	PatUTM.I-00375	888	A0A022R6F2	0	AT1G14610.1	0	OS03T0694900-01	0	pep chromosome:TAIR10:1:5008153:5014533:-1 gene:AT1G14610 transcript:AT1G14610.1 gene_biotype:protein_coding transcript_biotype:protein_coding gene_symbol:TWN2 description:Valine--tRNA ligase, mitochondrial 1 [Source:UniProtKB/Swiss-Prot;Acc:P93736]
Pat.m.00353	PatUTM.I-00376	182	A0A251RNK6	6.06e-134	AT5G14670.3	1.33e-133	OS05T0489600-01	6.77e-135	pep chromosome:TAIR10:5:4728992:4730952:1 gene:AT5G14670 transcript:AT5G14670.3 gene_biotype:protein_coding transcript_biotype:protein_coding gene_symbol:ATARFA1B description:ADP-ribosylation factor A1B [Source:UniProtKB/TrEMBL;Acc:Q9LYJ3]
Pat.m.00354	PatUTM.I-00377	213	A5BUG1	2.22e-101	AT1G02170.1	2.9e-100	OS10T0565100-00	2.02e-93	pep chromosome:TAIR10:1:411664:413554:1 gene:AT1G02170 transcript:AT1G02170.1 gene_biotype:protein_coding transcript_biotype:protein_coding gene_symbol:AMC1 description:MCP1b [Source:UniProtKB/TrEMBL;Acc:A0A178W8H4]
Pat.m.00355	PatUTM.I-00380	435	A0A067L794	1.92e-156	AT4G14300.2	4.43e-107	OS10T0470900-01	1.07e-101	pep chromosome:TAIR10:4:8231002:8234281:1 gene:AT4G14300 transcript:AT4G14300.2 gene_biotype:protein_coding transcript_biotype:protein_coding gene_symbol:RNP1 description:Heterogeneous nuclear ribonucleoprotein 1 [Source:UniProtKB/Swiss-Prot;Acc:Q8W034]
Pat.m.00356	PatUTM.I-00383	440	K4BKB5	0	AT5G50150.1	0	OS06T0474500-01	0	pep chromosome:TAIR10:5:20402217:20406731:-1 gene:AT5G50150 transcript:AT5G50150.1 gene_biotype:protein_coding transcript_biotype:protein_coding description:AT5g50150/MPF21_17 [Source:UniProtKB/TrEMBL;Acc:Q9FG96]
Pat.m.00357	PatUTM.I-00384	206	A0A022PW12	4.56e-74	AT5G24680.1	1.17e-37	OS02T0106700-01	3.6e-57	pep chromosome:TAIR10:5:8453575:8455518:1 gene:AT5G24680 transcript:AT5G24680.1 gene_biotype:protein_coding transcript_biotype:protein_coding description:Peptidase C78, ubiquitin fold modifier-specific peptidase 1/ 2 [Source:UniProtKB/TrEMBL;Acc:Q9FIR7]
Pat.m.00358	PatUTM.I-00384	146	A0A022PW12	4.3e-62	AT5G24680.1	4.04e-46	OS02T0106700-01	5.94e-54	pep chromosome:TAIR10:5:8453575:8455518:1 gene:AT5G24680 transcript:AT5G24680.1 gene_biotype:protein_coding transcript_biotype:protein_coding description:Peptidase C78, ubiquitin fold modifier-specific peptidase 1/ 2 [Source:UniProtKB/TrEMBL;Acc:Q9FIR7]
Pat.m.00359	PatUTM.I-00385	297	A0A068TS53	8.73e-164	AT3G17000.1	6.49e-136	OS03T0308000-01	8.53e-118	pep chromosome:TAIR10:3:5796930:5799747:1 gene:AT3G17000 transcript:AT3G17000.1 gene_biotype:protein_coding transcript_biotype:protein_coding gene_symbol:UBC32 description:Ubiquitin-conjugating enzyme E2 32 [Source:UniProtKB/Swiss-Prot;Acc:Q9LSP7]
Pat.m.00360	PatUTM.I-00386	175	A0A022R298	1.28e-77	AT5G14360.1	2.17e-51	OS02T0597700-00	8.08e-53	pep chromosome:TAIR10:5:4630892:4631851:1 gene:AT5G14360 transcript:AT5G14360.1 gene_biotype:protein_coding transcript_biotype:protein_coding description:At5g14360 [Source:UniProtKB/TrEMBL;Acc:Q9LY93]
Pat.m.00361	PatUTM.I-00387	605	F6H5P1	0	AT5G39900.1	0	OS06T0144800-01	0	pep chromosome:TAIR10:5:15976507:15979001:-1 gene:AT5G39900 transcript:AT5G39900.1 gene_biotype:protein_coding transcript_biotype:protein_coding description:Translation factor GUF1 homolog, mitochondrial [Source:UniProtKB/Swiss-Prot;Acc:Q9FLE4]
Pat.m.00362	PatUTM.I-00388	316	A0A022RPQ8	0	AT2G18750.1	6.27e-172	OS02T0177800-01	8.99e-174	pep chromosome:TAIR10:2:8125128:8128702:1 gene:AT2G18750 transcript:AT2G18750.1 gene_biotype:protein_coding transcript_biotype:protein_coding gene_symbol:CBP60C description:Calmodulin-binding protein 60 C [Source:UniProtKB/Swiss-Prot;Acc:C0SV51]
Pat.m.00363	PatUTM.I-00388	313	A0A022Q327	2.91e-167	AT5G57580.1	6.79e-111	OS02T0562300-02	1.53e-105	pep chromosome:TAIR10:5:23314672:23318177:-1 gene:AT5G57580 transcript:AT5G57580.1 gene_biotype:protein_coding transcript_biotype:protein_coding gene_symbol:CBP60B description:Calmodulin-binding protein 60 B [Source:UniProtKB/Swiss-Prot;Acc:Q9FKL6]
Pat.m.00364	PatUTM.I-00389	390	A0A022PZI3	0	AT1G16010.2	0	OS06T0650800-01	0	pep chromosome:TAIR10:1:5495373:5497720:-1 gene:AT1G16010 transcript:AT1G16010.2 gene_biotype:protein_coding transcript_biotype:protein_coding gene_symbol:MRS2-1 description:Magnesium transporter MRS2-1 [Source:UniProtKB/Swiss-Prot;Acc:Q9S9N4]
Pat.m.00365	PatUTM.I-00391	164	A0A022PV69	8.69e-90	AT2G26330.1	2.45e-84	OS06T0203800-01	2.73e-78	pep chromosome:TAIR10:2:11208080:11214662:-1 gene:AT2G26330 transcript:AT2G26330.1 gene_biotype:protein_coding transcript_biotype:protein_coding gene_symbol:ERECTA description:LRR receptor-like serine/threonine-protein kinase ERECTA [Source:UniProtKB/Swiss-Prot;Acc:Q42371]
Pat.m.00366	PatUTM.I-00391	652	A0A022PV69	0	AT2G26330.1	0	OS06T0203800-01	0	pep chromosome:TAIR10:2:11208080:11214662:-1 gene:AT2G26330 transcript:AT2G26330.1 gene_biotype:protein_coding transcript_biotype:protein_coding gene_symbol:ERECTA description:LRR receptor-like serine/threonine-protein kinase ERECTA [Source:UniProtKB/Swiss-Prot;Acc:Q42371]
Pat.m.00367	PatUTM.I-00392	1013	A0A1U8FWL6	0	AT1G11720.2	0	OS04T0624600-01	0	pep chromosome:TAIR10:1:3951366:3957044:1 gene:AT1G11720 transcript:AT1G11720.2 gene_biotype:protein_coding transcript_biotype:protein_coding gene_symbol:ATSS3 description:SS3 [Source:UniProtKB/TrEMBL;Acc:A0A178W4M9]
Pat.m.00368	PatUTM.I-00394	567	A0A022RUF5	0	AT5G45110.1	0	OS01T0767900-01	0	pep chromosome:TAIR10:5:18228768:18231578:1 gene:AT5G45110 transcript:AT5G45110.1 gene_biotype:protein_coding transcript_biotype:protein_coding gene_symbol:NPR3 description:NPR3 [Source:UniProtKB/TrEMBL;Acc:A0A178UGU4]
Pat.m.00369	PatUTM.I-00395	399	A0A022RT26	0	AT4G19900.1	4.23e-175	OS07T0567300-01	3.87e-137	pep chromosome:TAIR10:4:10789091:10791618:-1 gene:AT4G19900 transcript:AT4G19900.1 gene_biotype:protein_coding transcript_biotype:protein_coding description:Glycosyltransferase [Source:UniProtKB/TrEMBL;Acc:W8Q6J5]
Pat.m.00370	PatUTM.I-00397	541	A0A022RAQ8	0	AT1G76160.1	0	OS06T0678800-01	0	pep chromosome:TAIR10:1:28577842:28581315:-1 gene:AT1G76160 transcript:AT1G76160.1 gene_biotype:protein_coding transcript_biotype:protein_coding gene_symbol:sks5 description:Sks5 [Source:UniProtKB/TrEMBL;Acc:A0A178WJJ9]
Pat.m.00371	PatUTM.I-00398	200	A0A022RAQ8	1.69e-121	AT1G76160.1	4.89e-115	OS06T0678800-01	2.87e-98	pep chromosome:TAIR10:1:28577842:28581315:-1 gene:AT1G76160 transcript:AT1G76160.1 gene_biotype:protein_coding transcript_biotype:protein_coding gene_symbol:sks5 description:Sks5 [Source:UniProtKB/TrEMBL;Acc:A0A178WJJ9]
Pat.m.00372	PatUTM.I-00399	558	A0A022RAQ8	0	AT1G76160.1	0	OS06T0678800-01	0	pep chromosome:TAIR10:1:28577842:28581315:-1 gene:AT1G76160 transcript:AT1G76160.1 gene_biotype:protein_coding transcript_biotype:protein_coding gene_symbol:sks5 description:Sks5 [Source:UniProtKB/TrEMBL;Acc:A0A178WJJ9]
Pat.m.00373	PatUTM.I-00400	310	A0A022RAQ8	0	AT1G76160.1	1.19e-180	OS07T0510900-01	8.04e-160	pep chromosome:TAIR10:1:28577842:28581315:-1 gene:AT1G76160 transcript:AT1G76160.1 gene_biotype:protein_coding transcript_biotype:protein_coding gene_symbol:sks5 description:Sks5 [Source:UniProtKB/TrEMBL;Acc:A0A178WJJ9]
Pat.m.00374	PatUTM.I-00401	249	A0A067DUC3	5.25e-105	AT3G07310.2	2.91e-84	OS11T0456100-01	1.13e-58	pep chromosome:TAIR10:3:2327818:2329926:-1 gene:AT3G07310 transcript:AT3G07310.2 gene_biotype:protein_coding transcript_biotype:protein_coding description:F21O3.2 protein [Source:UniProtKB/TrEMBL;Acc:Q9S7A6]
Pat.m.00375	PatUTM.I-00402	175	A0A0V0HRP6	7.21e-64	AT4G08685.1	1.08e-44	OS10T0371000-01	1.24e-37	pep chromosome:TAIR10:4:5550404:5551370:1 gene:AT4G08685 transcript:AT4G08685.1 gene_biotype:protein_coding transcript_biotype:protein_coding gene_symbol:SAH7 description:SAH7 [Source:UniProtKB/TrEMBL;Acc:A0A178UVW6]
Pat.m.00376	PatUTM.I-00403	212	A0A022QK30	1.46e-150	AT4G17170.1	1.8e-150	OS02T0586400-01	1.78e-134	pep chromosome:TAIR10:4:9644574:9646408:-1 gene:AT4G17170 transcript:AT4G17170.1 gene_biotype:protein_coding transcript_biotype:protein_coding gene_symbol:RABB1C description:RABB1C [Source:UniProtKB/TrEMBL;Acc:A0A178V4V1]
Pat.m.00377	PatUTM.I-00404	228	A0A022RBB6	1.21e-130	AT2G15220.1	1.44e-96	OS10T0490900-00	3.13e-80	pep chromosome:TAIR10:2:6608561:6609681:1 gene:AT2G15220 transcript:AT2G15220.1 gene_biotype:protein_coding transcript_biotype:protein_coding description:At2g15220/F15A23.4 [Source:UniProtKB/TrEMBL;Acc:Q9SKL6]
Pat.m.00378	PatUTM.I-00405	101	A0A022QDE6	1.87e-37	AT2G01670.1	2.16e-30	OS06T0255400-01	1.43e-22	pep chromosome:TAIR10:2:296365:298215:-1 gene:AT2G01670 transcript:AT2G01670.1 gene_biotype:protein_coding transcript_biotype:protein_coding gene_symbol:NUDT17 description:Nudix hydrolase 17, mitochondrial [Source:UniProtKB/Swiss-Prot;Acc:Q9ZU95]
Pat.m.00379	PatUTM.I-00406	206	A0A022QZH9	1.26e-84	AT1G32400.3	1.74e-63	OS08T0282000-01	7.45e-65	pep chromosome:TAIR10:1:11689103:11691465:-1 gene:AT1G32400 transcript:AT1G32400.3 gene_biotype:protein_coding transcript_biotype:protein_coding gene_symbol:TOM2A description:Tobamovirus multiplication protein 2A [Source:UniProtKB/Swiss-Prot;Acc:Q9C5W7]
Pat.m.00380	PatUTM.I-00407	206	A0A022QZH9	1.26e-84	AT1G32400.3	1.74e-63	OS08T0282000-01	7.45e-65	pep chromosome:TAIR10:1:11689103:11691465:-1 gene:AT1G32400 transcript:AT1G32400.3 gene_biotype:protein_coding transcript_biotype:protein_coding gene_symbol:TOM2A description:Tobamovirus multiplication protein 2A [Source:UniProtKB/Swiss-Prot;Acc:Q9C5W7]
Pat.m.00381	PatUTM.I-00408	274	A0A022S2Z7	1.52e-168	AT3G20820.1	1.35e-139	OS08T0505900-01	5.42e-111	pep chromosome:TAIR10:3:7280792:7282377:1 gene:AT3G20820 transcript:AT3G20820.1 gene_biotype:protein_coding transcript_biotype:protein_coding description:Leucine-rich repeat (LRR) family protein [Source:UniProtKB/TrEMBL;Acc:Q9LT39]
Pat.m.00382	PatUTM.I-00409	324	A0A1R3GM35	1.86e-155	AT4G33540.2	1.25e-131	OS02T0829500-02	5.6e-128	pep chromosome:TAIR10:4:16130669:16133960:1 gene:AT4G33540 transcript:AT4G33540.2 gene_biotype:protein_coding transcript_biotype:protein_coding description:Metallo-beta-lactamase family protein [Source:UniProtKB/TrEMBL;Acc:Q8RWE1]
Pat.m.00383	PatUTM.I-00412	206	A0A022RCB5	9.1e-152	AT4G09720.1	7.22e-130	OS01T0714900-01	2.43e-128	pep chromosome:TAIR10:4:6132862:6135388:1 gene:AT4G09720 transcript:AT4G09720.1 gene_biotype:protein_coding transcript_biotype:protein_coding gene_symbol:ATRABG3A description:RAB GTPase homolog G3A [Source:UniProtKB/TrEMBL;Acc:F4JKR6]
Pat.m.00384	PatUTM.I-00414	283	A0A022RW91	3.74e-169	AT1G54780.1	7.72e-131	OS05T0401100-01	5.82e-124	pep chromosome:TAIR10:1:20439383:20441159:1 gene:AT1G54780 transcript:AT1G54780.1 gene_biotype:protein_coding transcript_biotype:protein_coding gene_symbol:TLP18.3 description:TLP18.3 [Source:UniProtKB/TrEMBL;Acc:A0A178WHT4]
Pat.m.00385	PatUTM.I-00415	106	A9PGP9	9.27e-31	AT1G06680.1	1.55e-18	NA	NA	pep chromosome:TAIR10:1:2047634:2049439:1 gene:AT1G06680 transcript:AT1G06680.1 gene_biotype:protein_coding transcript_biotype:protein_coding gene_symbol:PSBP1 description:Oxygen-evolving enhancer protein 2-1, chloroplastic [Source:UniProtKB/Swiss-Prot;Acc:Q42029]
Pat.m.00386	PatUTM.I-00416	187	M1B9Z6	3.82e-16	NA	NA	NA	NA	NA
Pat.m.00387	PatUTM.I-00416	152	M1B9Z6	7.67e-46	AT5G16630.1	4.15e-27	OS08T0427500-01	4.32e-31	pep chromosome:TAIR10:5:5454918:5459647:1 gene:AT5G16630 transcript:AT5G16630.1 gene_biotype:protein_coding transcript_biotype:protein_coding gene_symbol:RAD4 description:DNA repair protein RAD4 [Source:UniProtKB/Swiss-Prot;Acc:Q8W489]
Pat.m.00388	PatUTM.I-00416	531	A0A022QUB5	0	AT5G16630.3	2.37e-124	OS08T0427500-01	3.62e-108	pep chromosome:TAIR10:5:5454654:5459647:1 gene:AT5G16630 transcript:AT5G16630.3 gene_biotype:protein_coding transcript_biotype:protein_coding gene_symbol:RAD4 description:DNA repair protein RAD4 [Source:UniProtKB/Swiss-Prot;Acc:Q8W489]
Pat.m.00389	PatUTM.I-00418	388	A0A022R355	0	AT3G61180.1	1.52e-153	OS02T0674700-00	4.02e-147	pep chromosome:TAIR10:3:22645492:22647765:1 gene:AT3G61180 transcript:AT3G61180.1 gene_biotype:protein_coding transcript_biotype:protein_coding description:Putative uncharacterized protein At3g61180; T20K12.80 [Source:UniProtKB/TrEMBL;Acc:Q93YQ5]
Pat.m.00390	PatUTM.I-00419	373	A0A022PWS7	5.14e-134	AT5G04860.2	1.73e-104	OS03T0649000-01	3.15e-106	pep chromosome:TAIR10:5:1411549:1413972:-1 gene:AT5G04860 transcript:AT5G04860.2 gene_biotype:protein_coding transcript_biotype:protein_coding description:Putative uncharacterized protein [Source:UniProtKB/TrEMBL;Acc:Q9FMC4]
Pat.m.00391	PatUTM.I-00420	370	A0A022R0S1	0	AT4G30510.1	1.17e-175	OS02T0791800-01	1.11e-128	pep chromosome:TAIR10:4:14905097:14907645:-1 gene:AT4G30510 transcript:AT4G30510.1 gene_biotype:protein_coding transcript_biotype:protein_coding gene_symbol:ATG18B description:Autophagy-related protein 18b [Source:UniProtKB/Swiss-Prot;Acc:Q8H1Q8]
Pat.m.00392	PatUTM.I-00421	507	A0A022QN95	0	AT1G32130.1	0	OS01T0147200-01	0	pep chromosome:TAIR10:1:11558755:11561899:-1 gene:AT1G32130 transcript:AT1G32130.1 gene_biotype:protein_coding transcript_biotype:protein_coding gene_symbol:IWS1 description:Protein IWS1 homolog 1 [Source:UniProtKB/Swiss-Prot;Acc:F4ICK8]
Pat.m.00393	PatUTM.I-00422	241	A0A022RRP1	3.29e-125	AT4G16420.1	8.31e-88	OS03T0750800-02	4.13e-104	pep chromosome:TAIR10:4:9262621:9266157:-1 gene:AT4G16420 transcript:AT4G16420.1 gene_biotype:protein_coding transcript_biotype:protein_coding gene_symbol:ADA2B description:Transcriptional adapter ADA2b [Source:UniProtKB/Swiss-Prot;Acc:Q9ATB4]
Pat.m.00394	PatUTM.I-00422	339	A0A022RRP1	0	AT4G16420.3	1.55e-105	OS03T0750800-03	3.51e-118	pep chromosome:TAIR10:4:9262621:9266086:-1 gene:AT4G16420 transcript:AT4G16420.3 gene_biotype:protein_coding transcript_biotype:protein_coding gene_symbol:ADA2B description:Transcriptional adapter ADA2b [Source:UniProtKB/Swiss-Prot;Acc:Q9ATB4]
Pat.m.00395	PatUTM.I-00423	596	A0A068V435	2.9e-127	AT2G27230.2	1.72e-65	OS12T0160400-01	3.62e-33	pep chromosome:TAIR10:2:11650359:11654143:1 gene:AT2G27230 transcript:AT2G27230.2 gene_biotype:protein_coding transcript_biotype:protein_coding gene_symbol:LHW description:LHW [Source:UniProtKB/TrEMBL;Acc:A0A178VXD3]
Pat.m.00396	PatUTM.I-00423	274	A0A1S4DAQ4	7.91e-158	AT2G27230.2	6.72e-108	OS11T0158500-01	8.32e-115	pep chromosome:TAIR10:2:11650359:11654143:1 gene:AT2G27230 transcript:AT2G27230.2 gene_biotype:protein_coding transcript_biotype:protein_coding gene_symbol:LHW description:LHW [Source:UniProtKB/TrEMBL;Acc:A0A178VXD3]
Pat.m.00397	PatUTM.I-00424	901	A0A068V435	0	AT2G27230.2	1.38e-113	OS11T0158500-01	9.45e-123	pep chromosome:TAIR10:2:11650359:11654143:1 gene:AT2G27230 transcript:AT2G27230.2 gene_biotype:protein_coding transcript_biotype:protein_coding gene_symbol:LHW description:LHW [Source:UniProtKB/TrEMBL;Acc:A0A178VXD3]
Pat.m.00398	PatUTM.I-00425	309	A0A1J6IW95	1.89e-66	AT3G21320.1	4.62e-24	OS01T0566050-00	1.03e-23	pep chromosome:TAIR10:3:7498812:7501888:-1 gene:AT3G21320 transcript:AT3G21320.1 gene_biotype:protein_coding transcript_biotype:protein_coding description:EARLY FLOWERING protein [Source:UniProtKB/TrEMBL;Acc:Q5Q0C8]
Pat.m.00399	PatUTM.I-00426	309	A0A1J6IW95	1.89e-66	AT3G21320.1	4.62e-24	OS01T0566050-00	1.03e-23	pep chromosome:TAIR10:3:7498812:7501888:-1 gene:AT3G21320 transcript:AT3G21320.1 gene_biotype:protein_coding transcript_biotype:protein_coding description:EARLY FLOWERING protein [Source:UniProtKB/TrEMBL;Acc:Q5Q0C8]
Pat.m.00400	PatUTM.I-00427	316	A0A022RB70	8.23e-18	NA	NA	NA	NA	NA
Pat.m.00401	PatUTM.I-00427	316	A0A022RB70	8.23e-18	NA	NA	NA	NA	NA
Pat.m.00402	PatUTM.I-00428	135	B9RK19	3.21e-47	AT2G06520.1	2.1e-27	OS07T0673550-00	9.45e-11	pep chromosome:TAIR10:2:2587729:2588448:-1 gene:AT2G06520 transcript:AT2G06520.1 gene_biotype:protein_coding transcript_biotype:protein_coding gene_symbol:PSBX description:PSBX [Source:UniProtKB/TrEMBL;Acc:A0A178W0Y5]
Pat.m.00403	PatUTM.I-00429	239	A0A1U7VYZ5	4.61e-126	AT3G60600.1	4.65e-110	OS04T0534400-01	5.32e-98	pep chromosome:TAIR10:3:22400110:22402724:1 gene:AT3G60600 transcript:AT3G60600.1 gene_biotype:protein_coding transcript_biotype:protein_coding gene_symbol:PVA11 description:Vesicle-associated protein 1-1 [Source:UniProtKB/Swiss-Prot;Acc:Q8VZ95]
Pat.m.00404	PatUTM.I-00430	106	A0A022PRJ6	3.79e-49	AT4G33640.2	4.78e-42	OS03T0690000-01	9.35e-46	pep chromosome:TAIR10:4:16159727:16160489:-1 gene:AT4G33640 transcript:AT4G33640.2 gene_biotype:protein_coding transcript_biotype:protein_coding description:unknown protein; Has 30201 Blast hits to 17322 proteins in 780 species: Archae - 12; Bacteria - 1396; Metazoa - 17338; Fungi - 3422; Plants - 5037; Viruses - 0; Other Eukaryotes - 2996 (source: NCBI BLink). [Source:TAIR;Acc:AT4G33640]
Pat.m.00405	PatUTM.I-00431	359	A0A022PVR4	4.12e-164	AT5G60050.1	8.57e-124	OS04T0579700-01	5.66e-73	pep chromosome:TAIR10:5:24183567:24185629:-1 gene:AT5G60050 transcript:AT5G60050.1 gene_biotype:protein_coding transcript_biotype:protein_coding description:BTB/POZ domain-containing protein At5g60050 [Source:UniProtKB/Swiss-Prot;Acc:Q9LVG9]
Pat.m.00406	PatUTM.I-00432	105	A0A022RG40	1.33e-40	AT1G73630.1	4.68e-09	OS07T0619200-01	6.64e-26	pep chromosome:TAIR10:1:27684673:27685614:1 gene:AT1G73630 transcript:AT1G73630.1 gene_biotype:protein_coding transcript_biotype:protein_coding gene_symbol:CML26 description:Probable calcium-binding protein CML26 [Source:UniProtKB/Swiss-Prot;Acc:Q9C9U8]
Pat.m.00407	PatUTM.I-00433	221	A0A1J6IQL7	2.24e-62	AT5G20700.1	5.11e-25	OS02T0174800-01	5.64e-23	pep chromosome:TAIR10:5:7005667:7007502:-1 gene:AT5G20700 transcript:AT5G20700.1 gene_biotype:protein_coding transcript_biotype:protein_coding description:At5g20700 [Source:UniProtKB/TrEMBL;Acc:Q8GYX2]
Pat.m.00408	PatUTM.I-00435	338	A0A140DMN7	0	AT4G38460.1	3.37e-137	OS02T0668100-01	1.41e-109	pep chromosome:TAIR10:4:17994739:17996222:1 gene:AT4G38460 transcript:AT4G38460.1 gene_biotype:protein_coding transcript_biotype:protein_coding gene_symbol:GGR description:Heterodimeric geranylgeranyl pyrophosphate synthase small subunit, chloroplastic [Source:UniProtKB/Swiss-Prot;Acc:Q39108]
Pat.m.00409	PatUTM.I-00436	136	A0A022RFC4	8.81e-59	AT4G34290.1	2.72e-43	OS03T0761000-01	2.5e-33	pep chromosome:TAIR10:4:16410791:16412385:1 gene:AT4G34290 transcript:AT4G34290.1 gene_biotype:protein_coding transcript_biotype:protein_coding description:Putative uncharacterized protein AT4g34290 [Source:UniProtKB/TrEMBL;Acc:Q9SYZ4]
Pat.m.00410	PatUTM.I-00437	1127	A0A1U7WG50	0	AT1G32810.2	2.93e-69	OS04T0221600-01	1.99e-49	pep chromosome:TAIR10:1:11881311:11886015:1 gene:AT1G32810 transcript:AT1G32810.2 gene_biotype:protein_coding transcript_biotype:protein_coding description:Location of EST 206I21T7, gb|N37185 [Source:UniProtKB/TrEMBL;Acc:Q9MAQ7]
Pat.m.00411	PatUTM.I-00438	1127	A0A1U7WG50	0	AT1G32810.2	2.48e-69	OS04T0221600-01	1.84e-49	pep chromosome:TAIR10:1:11881311:11886015:1 gene:AT1G32810 transcript:AT1G32810.2 gene_biotype:protein_coding transcript_biotype:protein_coding description:Location of EST 206I21T7, gb|N37185 [Source:UniProtKB/TrEMBL;Acc:Q9MAQ7]
Pat.m.00412	PatUTM.I-00439	904	A0A251PBB1	3.76e-162	AT4G10600.2	1.69e-54	OS04T0221600-01	1.02e-49	pep chromosome:TAIR10:4:6547669:6548864:-1 gene:AT4G10600 transcript:AT4G10600.2 gene_biotype:protein_coding transcript_biotype:protein_coding description:Putative uncharacterized protein AT4g10600 [Source:UniProtKB/TrEMBL;Acc:Q9T0B9]
Pat.m.00413	PatUTM.I-00439	178	A0A022R5W4	1.93e-74	AT1G32810.2	1.68e-45	OS04T0221600-01	3.54e-25	pep chromosome:TAIR10:1:11881311:11886015:1 gene:AT1G32810 transcript:AT1G32810.2 gene_biotype:protein_coding transcript_biotype:protein_coding description:Location of EST 206I21T7, gb|N37185 [Source:UniProtKB/TrEMBL;Acc:Q9MAQ7]
Pat.m.00414	PatUTM.I-00440	213	A0A022PVD1	7.13e-142	AT1G01050.2	4.03e-136	OS04T0687100-01	2.23e-133	pep chromosome:TAIR10:1:31382:33009:-1 gene:AT1G01050 transcript:AT1G01050.2 gene_biotype:protein_coding transcript_biotype:protein_coding gene_symbol:PPA1 description:Soluble inorganic pyrophosphatase 1 [Source:UniProtKB/Swiss-Prot;Acc:Q93V56]
Pat.m.00415	PatUTM.I-00441	110	A0A059DGK8	1.53e-27	AT4G03510.3	5.09e-19	NA	NA	pep chromosome:TAIR10:4:1557499:1559412:-1 gene:AT4G03510 transcript:AT4G03510.3 gene_biotype:protein_coding transcript_biotype:protein_coding gene_symbol:RMA1 description:E3 ubiquitin-protein ligase RMA1 [Source:UniProtKB/Swiss-Prot;Acc:O64425]
Pat.m.00416	PatUTM.I-00444	199	A0A067E1M2	5.54e-97	AT1G06680.1	3.74e-81	OS07T0141400-01	9.75e-61	pep chromosome:TAIR10:1:2047634:2049439:1 gene:AT1G06680 transcript:AT1G06680.1 gene_biotype:protein_coding transcript_biotype:protein_coding gene_symbol:PSBP1 description:Oxygen-evolving enhancer protein 2-1, chloroplastic [Source:UniProtKB/Swiss-Prot;Acc:Q42029]
Pat.m.00417	PatUTM.I-00446	159	A0A022QFT5	2.57e-75	AT1G62780.1	2.15e-62	OS04T0105700-01	1.16e-49	pep chromosome:TAIR10:1:23249145:23251195:-1 gene:AT1G62780 transcript:AT1G62780.1 gene_biotype:protein_coding transcript_biotype:protein_coding description:Putative uncharacterized protein At1g62780 [Source:UniProtKB/TrEMBL;Acc:Q8VY70]
Pat.m.00418	PatUTM.I-00447	435	A0A0V0I7E4	0	AT1G64810.2	0	OS04T0615500-01	3.62e-169	pep chromosome:TAIR10:1:24086683:24088581:1 gene:AT1G64810 transcript:AT1G64810.2 gene_biotype:protein_coding transcript_biotype:protein_coding gene_symbol:APO1 description:APO protein 1 [Source:UniProtKB/TrEMBL;Acc:F4I896]
Pat.m.00419	PatUTM.I-00448	172	A0A022PWV3	2.66e-42	AT5G21940.1	6.27e-15	OS08T0458200-01	2.92e-14	pep chromosome:TAIR10:5:7249014:7250770:-1 gene:AT5G21940 transcript:AT5G21940.1 gene_biotype:protein_coding transcript_biotype:protein_coding description:At5g21940 [Source:UniProtKB/TrEMBL;Acc:Q9C593]
Pat.m.00420	PatUTM.I-00449	339	A0A022RIS5	0	AT2G42320.1	1.81e-146	OS08T0505200-01	2.64e-144	pep chromosome:TAIR10:2:17627962:17630797:1 gene:AT2G42320 transcript:AT2G42320.1 gene_biotype:protein_coding transcript_biotype:protein_coding description:Nucleolar protein gar2-like protein [Source:UniProtKB/TrEMBL;Acc:Q9SLC7]
Pat.m.00421	PatUTM.I-00450	225	A0A022PXX6	5.06e-141	AT1G30620.5	4.73e-136	OS07T0139400-01	6.1e-116	pep chromosome:TAIR10:1:10855120:10858237:1 gene:AT1G30620 transcript:AT1G30620.5 gene_biotype:protein_coding transcript_biotype:protein_coding gene_symbol:MUR4 description:UDP-arabinose 4-epimerase 1 [Source:UniProtKB/Swiss-Prot;Acc:Q9SA77]
Pat.m.00422	PatUTM.I-00450	118	M1BWD5	1.85e-42	AT1G30620.2	3.22e-41	OS04T0618200-01	2.74e-38	pep chromosome:TAIR10:1:10854913:10858237:1 gene:AT1G30620 transcript:AT1G30620.2 gene_biotype:protein_coding transcript_biotype:protein_coding gene_symbol:MUR4 description:UDP-arabinose 4-epimerase 1 [Source:UniProtKB/Swiss-Prot;Acc:Q9SA77]
Pat.m.00423	PatUTM.I-00450	142	A0A1J6IPH4	5.89e-83	AT2G34850.3	2.82e-78	OS04T0618200-01	9.05e-78	pep chromosome:TAIR10:2:14704546:14707425:-1 gene:AT2G34850 transcript:AT2G34850.3 gene_biotype:protein_coding transcript_biotype:protein_coding gene_symbol:MEE25 description:NAD(P)-binding Rossmann-fold superfamily protein [Source:TAIR;Acc:AT2G34850]
Pat.m.00424	PatUTM.I-00451	212	V4SXB3	1.57e-128	AT1G20960.1	1.36e-115	OS02T0107000-01	1.74e-101	pep chromosome:TAIR10:1:7301599:7310271:-1 gene:AT1G20960 transcript:AT1G20960.1 gene_biotype:protein_coding transcript_biotype:protein_coding gene_symbol:BRR2A description:DExH-box ATP-dependent RNA helicase DExH12 [Source:UniProtKB/Swiss-Prot;Acc:Q9SYP1]
Pat.m.00425	PatUTM.I-00451	1233	A0A022RL94	0	AT1G20960.1	0	OS03T0743800-00	0	pep chromosome:TAIR10:1:7301599:7310271:-1 gene:AT1G20960 transcript:AT1G20960.1 gene_biotype:protein_coding transcript_biotype:protein_coding gene_symbol:BRR2A description:DExH-box ATP-dependent RNA helicase DExH12 [Source:UniProtKB/Swiss-Prot;Acc:Q9SYP1]
Pat.m.00426	PatUTM.I-00452	132	A0A251TX22	1.05e-27	AT2G22795.1	1.83e-22	OS03T0726400-01	1.59e-15	pep chromosome:TAIR10:2:9697131:9699944:-1 gene:AT2G22795 transcript:AT2G22795.1 gene_biotype:protein_coding transcript_biotype:protein_coding description:unknown protein; BEST Arabidopsis thaliana protein match is: unknown protein (TAIR:AT4G37820.1); Has 799854 Blast hits to 188815 proteins in 4452 species: Archae - 4529; Bacteria - 144236; Metazoa - 287749; Fungi - 87083; Plants - 43826; Viruse…
Pat.m.00427	PatUTM.I-00452	132	A0A251TX22	1.05e-27	AT2G22795.1	1.83e-22	OS03T0726400-01	1.59e-15	pep chromosome:TAIR10:2:9697131:9699944:-1 gene:AT2G22795 transcript:AT2G22795.1 gene_biotype:protein_coding transcript_biotype:protein_coding description:unknown protein; BEST Arabidopsis thaliana protein match is: unknown protein (TAIR:AT4G37820.1); Has 799854 Blast hits to 188815 proteins in 4452 species: Archae - 4529; Bacteria - 144236; Metazoa - 287749; Fungi - 87083; Plants - 43826; Viruse…
Pat.m.00428	PatUTM.I-00453	160	A0A022QKC6	6.96e-101	AT1G12000.1	9.3e-99	OS06T0247500-01	9.53e-90	pep chromosome:TAIR10:1:4049896:4053871:-1 gene:AT1G12000 transcript:AT1G12000.1 gene_biotype:protein_coding transcript_biotype:protein_coding gene_symbol:PFP-BETA1 description:Pyrophosphate--fructose 6-phosphate 1-phosphotransferase subunit beta 1 [Source:UniProtKB/Swiss-Prot;Acc:Q8W4M5]
Pat.m.00429	PatUTM.I-00453	212	A0A022QKC6	1.47e-78	AT1G12000.1	4.38e-54	OS06T0247500-01	3.62e-50	pep chromosome:TAIR10:1:4049896:4053871:-1 gene:AT1G12000 transcript:AT1G12000.1 gene_biotype:protein_coding transcript_biotype:protein_coding gene_symbol:PFP-BETA1 description:Pyrophosphate--fructose 6-phosphate 1-phosphotransferase subunit beta 1 [Source:UniProtKB/Swiss-Prot;Acc:Q8W4M5]
Pat.m.00430	PatUTM.I-00454	270	A0A022Q2N6	4.11e-138	AT1G24480.1	1.05e-114	OS08T0119500-01	1.12e-53	pep chromosome:TAIR10:1:8676360:8677228:-1 gene:AT1G24480 transcript:AT1G24480.1 gene_biotype:protein_coding transcript_biotype:protein_coding description:F21J9.14 [Source:UniProtKB/TrEMBL;Acc:Q9FYL5]
Pat.m.00431	PatUTM.I-00455	782	A0A022QB78	0	AT1G67550.1	0	NA	NA	pep chromosome:TAIR10:1:25312660:25317495:1 gene:AT1G67550 transcript:AT1G67550.1 gene_biotype:protein_coding transcript_biotype:protein_coding gene_symbol:URE description:Urease [Source:UniProtKB/Swiss-Prot;Acc:Q9SR52]
Pat.m.00432	PatUTM.I-00457	136	A0A067GLD2	2.21e-80	AT1G26880.1	1.51e-78	OS08T0436800-01	6.6e-73	pep chromosome:TAIR10:1:9315305:9316880:-1 gene:AT1G26880 transcript:AT1G26880.1 gene_biotype:protein_coding transcript_biotype:protein_coding gene_symbol:RPL34A description:60S ribosomal protein L34-1 [Source:UniProtKB/Swiss-Prot;Acc:Q42351]
Pat.m.00433	PatUTM.I-00458	300	Q9XFX8	0	AT3G15730.1	0	OS01T0172400-02	0	pep chromosome:TAIR10:3:5330194:5333745:1 gene:AT3G15730 transcript:AT3G15730.1 gene_biotype:protein_coding transcript_biotype:protein_coding gene_symbol:PLDALPHA1 description:Phospholipase D alpha 1 [Source:UniProtKB/Swiss-Prot;Acc:Q38882]
Pat.m.00434	PatUTM.I-00459	344	A0A022Q1Z9	0	AT2G26640.1	0	OS05T0574600-01	0	pep chromosome:TAIR10:2:11329719:11331858:1 gene:AT2G26640 transcript:AT2G26640.1 gene_biotype:protein_coding transcript_biotype:protein_coding gene_symbol:KCS11 description:3-ketoacyl-CoA synthase 11 [Source:UniProtKB/Swiss-Prot;Acc:O48780]
Pat.m.00435	PatUTM.I-00459	179	A0A1U7ZN12	2.26e-80	AT2G26640.1	8.05e-70	OS06T0598800-01	1.4e-63	pep chromosome:TAIR10:2:11329719:11331858:1 gene:AT2G26640 transcript:AT2G26640.1 gene_biotype:protein_coding transcript_biotype:protein_coding gene_symbol:KCS11 description:3-ketoacyl-CoA synthase 11 [Source:UniProtKB/Swiss-Prot;Acc:O48780]
Pat.m.00436	PatUTM.I-00460	344	A0A022Q1Z9	0	AT2G26640.1	0	OS05T0574600-01	0	pep chromosome:TAIR10:2:11329719:11331858:1 gene:AT2G26640 transcript:AT2G26640.1 gene_biotype:protein_coding transcript_biotype:protein_coding gene_symbol:KCS11 description:3-ketoacyl-CoA synthase 11 [Source:UniProtKB/Swiss-Prot;Acc:O48780]
Pat.m.00437	PatUTM.I-00460	179	A0A1U7ZN12	2.26e-80	AT2G26640.1	8.05e-70	OS06T0598800-01	1.4e-63	pep chromosome:TAIR10:2:11329719:11331858:1 gene:AT2G26640 transcript:AT2G26640.1 gene_biotype:protein_coding transcript_biotype:protein_coding gene_symbol:KCS11 description:3-ketoacyl-CoA synthase 11 [Source:UniProtKB/Swiss-Prot;Acc:O48780]
Pat.m.00438	PatUTM.I-00461	187	A0A022R9E8	1.15e-68	AT1G27450.4	1.66e-54	OS12T0589100-01	6e-55	pep chromosome:TAIR10:1:9532179:9534114:1 gene:AT1G27450 transcript:AT1G27450.4 gene_biotype:protein_coding transcript_biotype:protein_coding gene_symbol:APT1 description:Adenine phosphoribosyl transferase 1 [Source:UniProtKB/TrEMBL;Acc:F4HSX1]
Pat.m.00439	PatUTM.I-00462	373	A0A0B4VSQ0	0	AT3G14630.1	9.21e-102	OS05T0372300-01	1.34e-104	pep chromosome:TAIR10:3:4917498:4919702:1 gene:AT3G14630 transcript:AT3G14630.1 gene_biotype:protein_coding transcript_biotype:protein_coding gene_symbol:CYP72A9 description:Cytochrome P450, family 72, subfamily A, polypeptide 9 [Source:UniProtKB/TrEMBL;Acc:A0A1I9LTL1]
Pat.m.00440	PatUTM.I-00463	126	A0A067F4R8	2.66e-08	NA	NA	NA	NA	NA
Pat.m.00441	PatUTM.I-00464	273	A0A022RPY1	5.71e-118	AT3G54420.1	9.79e-98	OS04T0494100-02	1.5e-103	pep chromosome:TAIR10:3:20145905:20148266:1 gene:AT3G54420 transcript:AT3G54420.1 gene_biotype:protein_coding transcript_biotype:protein_coding gene_symbol:EP3 description:EP3 [Source:UniProtKB/TrEMBL;Acc:A0A178VE44]
Pat.m.00442	PatUTM.I-00465	760	A0A022PTP0	0	AT5G54280.2	0	OS07T0562800-02	0	pep chromosome:TAIR10:5:22039389:22046358:-1 gene:AT5G54280 transcript:AT5G54280.2 gene_biotype:protein_coding transcript_biotype:protein_coding gene_symbol:VIII-2 description:Myosin-2 [Source:UniProtKB/Swiss-Prot;Acc:F4K0A6]
Pat.m.00443	PatUTM.I-00466	760	A0A022PTP0	0	AT5G54280.2	0	OS07T0562800-02	0	pep chromosome:TAIR10:5:22039389:22046358:-1 gene:AT5G54280 transcript:AT5G54280.2 gene_biotype:protein_coding transcript_biotype:protein_coding gene_symbol:VIII-2 description:Myosin-2 [Source:UniProtKB/Swiss-Prot;Acc:F4K0A6]
Pat.m.00444	PatUTM.I-00467	123	A0A022QQP8	1e-53	AT1G69350.1	1.08e-45	OS09T0327200-00	2.01e-30	pep chromosome:TAIR10:1:26069880:26072245:1 gene:AT1G69350 transcript:AT1G69350.1 gene_biotype:protein_coding transcript_biotype:protein_coding gene_symbol:PCMP-E66 description:Putative pentatricopeptide repeat-containing protein At1g69350, mitochondrial [Source:UniProtKB/Swiss-Prot;Acc:Q9C507]
Pat.m.00445	PatUTM.I-00467	590	A0A022QQP8	0	AT1G69350.1	0	OS03T0781100-00	1.85e-81	pep chromosome:TAIR10:1:26069880:26072245:1 gene:AT1G69350 transcript:AT1G69350.1 gene_biotype:protein_coding transcript_biotype:protein_coding gene_symbol:PCMP-E66 description:Putative pentatricopeptide repeat-containing protein At1g69350, mitochondrial [Source:UniProtKB/Swiss-Prot;Acc:Q9C507]
Pat.m.00446	PatUTM.I-00468	496	A0A022S210	0	AT5G12960.1	0	OS02T0195500-03	0	pep chromosome:TAIR10:5:4097693:4101766:1 gene:AT5G12960 transcript:AT5G12960.1 gene_biotype:protein_coding transcript_biotype:protein_coding description:Putative uncharacterized protein At5g12960 [Source:UniProtKB/TrEMBL;Acc:Q84W43]
Pat.m.00447	PatUTM.I-00468	321	A0A1J6HS79	6.46e-146	AT5G12950.1	2.12e-129	OS02T0195500-01	5.88e-86	pep chromosome:TAIR10:5:4092519:4097059:1 gene:AT5G12950 transcript:AT5G12950.1 gene_biotype:protein_coding transcript_biotype:protein_coding description:Putative uncharacterized protein At5g12950/T24H18_120 [Source:UniProtKB/TrEMBL;Acc:Q9LXU4]
Pat.m.00448	PatUTM.I-00469	390	A0A022PTM3	0	AT1G18480.1	1.9e-162	OS11T0261900-01	1.86e-124	pep chromosome:TAIR10:1:6361586:6363061:1 gene:AT1G18480 transcript:AT1G18480.1 gene_biotype:protein_coding transcript_biotype:protein_coding gene_symbol:SLP2 description:Shewanella-like protein phosphatase 2 [Source:UniProtKB/Swiss-Prot;Acc:Q944L7]
Pat.m.00449	PatUTM.I-00470	360	A0A022RBJ3	0	AT3G19450.1	0	OS02T0187800-01	5.5e-178	pep chromosome:TAIR10:3:6744377:6747238:1 gene:AT3G19450 transcript:AT3G19450.1 gene_biotype:protein_coding transcript_biotype:protein_coding gene_symbol:CAD4 description:Cinnamyl alcohol dehydrogenase 4 [Source:UniProtKB/Swiss-Prot;Acc:P48523]
Pat.m.00450	PatUTM.I-00471	953	K4B304	0	AT4G34100.2	0	OS06T0639100-02	0	pep chromosome:TAIR10:4:16330467:16335074:1 gene:AT4G34100 transcript:AT4G34100.2 gene_biotype:protein_coding transcript_biotype:protein_coding gene_symbol:SUD1 description:Probable E3 ubiquitin ligase SUD1 [Source:UniProtKB/Swiss-Prot;Acc:F4JKK0]
Pat.m.00451	PatUTM.I-00472	867	A0A1Q3CUJ4	0	AT4G34100.2	0	OS06T0639100-02	0	pep chromosome:TAIR10:4:16330467:16335074:1 gene:AT4G34100 transcript:AT4G34100.2 gene_biotype:protein_coding transcript_biotype:protein_coding gene_symbol:SUD1 description:Probable E3 ubiquitin ligase SUD1 [Source:UniProtKB/Swiss-Prot;Acc:F4JKK0]
Pat.m.00452	PatUTM.I-00473	980	K4B304	0	AT4G34100.2	0	OS06T0639100-02	0	pep chromosome:TAIR10:4:16330467:16335074:1 gene:AT4G34100 transcript:AT4G34100.2 gene_biotype:protein_coding transcript_biotype:protein_coding gene_symbol:SUD1 description:Probable E3 ubiquitin ligase SUD1 [Source:UniProtKB/Swiss-Prot;Acc:F4JKK0]
Pat.m.00453	PatUTM.I-00474	980	K4B304	0	AT4G34100.2	0	OS06T0639100-02	0	pep chromosome:TAIR10:4:16330467:16335074:1 gene:AT4G34100 transcript:AT4G34100.2 gene_biotype:protein_coding transcript_biotype:protein_coding gene_symbol:SUD1 description:Probable E3 ubiquitin ligase SUD1 [Source:UniProtKB/Swiss-Prot;Acc:F4JKK0]
Pat.m.00454	PatUTM.I-00480	106	Q7Y087	1.43e-08	NA	NA	NA	NA	NA
Pat.m.00455	PatUTM.I-00483	586	K4B7V6	5.26e-179	AT1G30810.3	3.94e-169	OS05T0302300-01	4.33e-96	pep chromosome:TAIR10:1:10938139:10942292:-1 gene:AT1G30810 transcript:AT1G30810.3 gene_biotype:protein_coding transcript_biotype:protein_coding gene_symbol:JMJ18 description:Lysine-specific demethylase JMJ18 [Source:UniProtKB/Swiss-Prot;Acc:F4I6G4]
Pat.m.00456	PatUTM.I-00483	166	S8D793	2.42e-57	AT4G20400.1	1.44e-44	OS05T0302300-01	1.04e-37	pep chromosome:TAIR10:4:11008558:11013842:1 gene:AT4G20400 transcript:AT4G20400.1 gene_biotype:protein_coding transcript_biotype:protein_coding gene_symbol:JMJ14 description:Probable lysine-specific demethylase JMJ14 [Source:UniProtKB/Swiss-Prot;Acc:Q8GUI6]
Pat.m.00457	PatUTM.I-00483	132	S8D793	5.22e-71	AT1G30810.3	3.83e-64	OS05T0196500-01	2.28e-62	pep chromosome:TAIR10:1:10938139:10942292:-1 gene:AT1G30810 transcript:AT1G30810.3 gene_biotype:protein_coding transcript_biotype:protein_coding gene_symbol:JMJ18 description:Lysine-specific demethylase JMJ18 [Source:UniProtKB/Swiss-Prot;Acc:F4I6G4]
Pat.m.00458	PatUTM.I-00484	433	A0A022RBL8	0	AT4G30440.1	0	OS02T0791500-01	0	pep chromosome:TAIR10:4:14881689:14883583:-1 gene:AT4G30440 transcript:AT4G30440.1 gene_biotype:protein_coding transcript_biotype:protein_coding gene_symbol:GAE1 description:GAE1 [Source:UniProtKB/TrEMBL;Acc:A0A178UXF7]
Pat.m.00459	PatUTM.I-00484	102	A0A1D6QCF4	5.84e-10	NA	NA	NA	NA	NA
Pat.m.00460	PatUTM.I-00486	794	A0A022RXP5	0	AT5G24010.1	0	OS06T0334300-01	0	pep chromosome:TAIR10:5:8113754:8116629:1 gene:AT5G24010 transcript:AT5G24010.1 gene_biotype:protein_coding transcript_biotype:protein_coding description:Probable receptor-like protein kinase At5g24010 [Source:UniProtKB/Swiss-Prot;Acc:Q9FLW0]
Pat.m.00461	PatUTM.I-00487	457	A0A022PPJ8	0	AT2G43820.1	9.51e-179	OS09T0518200-01	1.64e-140	pep chromosome:TAIR10:2:18152078:18153908:1 gene:AT2G43820 transcript:AT2G43820.1 gene_biotype:protein_coding transcript_biotype:protein_coding gene_symbol:UGT74F2 description:Glycosyltransferase [Source:UniProtKB/TrEMBL;Acc:A0A178VQS4]
Pat.m.00462	PatUTM.I-00488	336	A0A0G2SJH2	2.53e-157	AT1G79700.2	6.6e-108	OS09T0423800-01	3.95e-113	pep chromosome:TAIR10:1:29990336:29993766:-1 gene:AT1G79700 transcript:AT1G79700.2 gene_biotype:protein_coding transcript_biotype:protein_coding description:AP2-like ethylene-responsive transcription factor [Source:UniProtKB/TrEMBL;Acc:A8MQS2]
Pat.m.00463	PatUTM.I-00489	300	A0A022QII4	1.44e-170	AT1G28120.1	1.64e-146	OS08T0537800-01	4.73e-121	pep chromosome:TAIR10:1:9812930:9815560:-1 gene:AT1G28120 transcript:AT1G28120.1 gene_biotype:protein_coding transcript_biotype:protein_coding description:Ubiquitin thioesterase [Source:UniProtKB/TrEMBL;Acc:K9M9G0]
Pat.m.00464	PatUTM.I-00490	237	A0A022Q9F8	2.29e-166	AT1G56450.1	9.24e-149	OS09T0515200-01	6.38e-131	pep chromosome:TAIR10:1:21141633:21144458:1 gene:AT1G56450 transcript:AT1G56450.1 gene_biotype:protein_coding transcript_biotype:protein_coding gene_symbol:PBG1 description:Proteasome subunit beta type-4 [Source:UniProtKB/Swiss-Prot;Acc:Q7DLR9]
Pat.m.00465	PatUTM.I-00491	164	A0A022QFP3	1.35e-72	AT3G15360.1	2.42e-62	OS02T0639900-01	5.81e-54	pep chromosome:TAIR10:3:5188241:5189836:1 gene:AT3G15360 transcript:AT3G15360.1 gene_biotype:protein_coding transcript_biotype:protein_coding gene_symbol:ATHM4 description:TRX-M4 [Source:UniProtKB/TrEMBL;Acc:A0A178VJ83]
Pat.m.00466	PatUTM.I-00492	159	A0A022Q8Z4	2.65e-58	AT5G64030.1	1.64e-22	OS01T0883900-01	6.98e-10	pep chromosome:TAIR10:5:25623952:25628559:1 gene:AT5G64030 transcript:AT5G64030.1 gene_biotype:protein_coding transcript_biotype:protein_coding description:Probable methyltransferase PMT26 [Source:UniProtKB/Swiss-Prot;Acc:Q8L7V3]
Pat.m.00467	PatUTM.I-00492	159	A0A022Q8Z4	2.65e-58	AT5G64030.1	1.64e-22	OS01T0883900-01	6.98e-10	pep chromosome:TAIR10:5:25623952:25628559:1 gene:AT5G64030 transcript:AT5G64030.1 gene_biotype:protein_coding transcript_biotype:protein_coding description:Probable methyltransferase PMT26 [Source:UniProtKB/Swiss-Prot;Acc:Q8L7V3]
Pat.m.00468	PatUTM.I-00493	441	A0A1D1Y587	2.04e-43	NA	NA	NA	NA	NA
Pat.m.00469	PatUTM.I-00493	222	A0A1J7HMM9	8.51e-08	NA	NA	NA	NA	NA
Pat.m.00470	PatUTM.I-00494	328	Q6VMV7	1.16e-137	AT4G35160.1	2.15e-49	OS05T0515600-01	3.48e-83	pep chromosome:TAIR10:4:16730703:16732923:-1 gene:AT4G35160 transcript:AT4G35160.1 gene_biotype:protein_coding transcript_biotype:protein_coding description:O-methyltransferase family protein [Source:UniProtKB/TrEMBL;Acc:Q9T003]
Pat.m.00471	PatUTM.I-00495	143	A0A142DRG5	4.74e-95	ATCG00830.1	2.35e-89	OS12T0567700-01	2.17e-16	pep chromosome:TAIR10:Pt:84337:85843:-1 gene:ATCG00830 transcript:ATCG00830.1 gene_biotype:protein_coding transcript_biotype:protein_coding gene_symbol:rpl2-A description:50S ribosomal protein L2, chloroplastic [Source:UniProtKB/TrEMBL;Acc:A0A1B1W512]
Pat.m.00472	PatUTM.I-00496	353	A0A022R6P3	2.7e-102	AT3G47850.1	7.53e-63	OS05T0220900-01	1.84e-18	pep chromosome:TAIR10:3:17654129:17656013:-1 gene:AT3G47850 transcript:AT3G47850.1 gene_biotype:protein_coding transcript_biotype:protein_coding description:tRNA (Ile)-lysidine synthase [Source:UniProtKB/TrEMBL;Acc:F4JCQ8]
Pat.m.00473	PatUTM.I-00497	320	M5XXC5	1.72e-136	AT1G59960.1	5.43e-127	OS03T0237100-01	3.32e-123	pep chromosome:TAIR10:1:22071217:22073267:-1 gene:AT1G59960 transcript:AT1G59960.1 gene_biotype:protein_coding transcript_biotype:protein_coding description:NAD(P)-linked oxidoreductase superfamily protein [Source:UniProtKB/TrEMBL;Acc:Q9SXC0]
Pat.m.00474	PatUTM.I-00499	228	A0A1S3XZK3	1.79e-112	AT3G48890.1	1.99e-86	OS10T0502600-01	3.95e-72	pep chromosome:TAIR10:3:18129452:18131592:1 gene:AT3G48890 transcript:AT3G48890.1 gene_biotype:protein_coding transcript_biotype:protein_coding gene_symbol:MSBP2 description:Membrane steroid-binding protein 2 [Source:UniProtKB/Swiss-Prot;Acc:Q9M2Z4]
Pat.m.00475	PatUTM.I-00500	266	A0A022PTF2	9.58e-171	AT1G30630.1	5.45e-157	OS04T0612600-01	2.54e-146	pep chromosome:TAIR10:1:10858232:10860322:-1 gene:AT1G30630 transcript:AT1G30630.1 gene_biotype:protein_coding transcript_biotype:protein_coding description:Coatomer subunit epsilon-1 [Source:UniProtKB/Swiss-Prot;Acc:Q9SA78]
Pat.m.00476	PatUTM.I-00501	450	A0A022RTN0	0	AT2G47960.1	0	OS10T0498800-01	1.05e-14	pep chromosome:TAIR10:2:19625459:19629183:1 gene:AT2G47960 transcript:AT2G47960.1 gene_biotype:protein_coding transcript_biotype:protein_coding description:At2g47960/T9J23.10 [Source:UniProtKB/TrEMBL;Acc:O82263]
Pat.m.00477	PatUTM.I-00502	167	A0A251TQ03	3.19e-115	AT1G11890.1	1.13e-113	OS03T0791500-01	1.22e-108	pep chromosome:TAIR10:1:4010757:4013104:1 gene:AT1G11890 transcript:AT1G11890.1 gene_biotype:protein_coding transcript_biotype:protein_coding gene_symbol:SEC22 description:SEC22 [Source:UniProtKB/TrEMBL;Acc:A0A178WBU4]
Pat.m.00478	PatUTM.I-00503	167	B9HN40	2.54e-78	AT1G50060.1	2.35e-59	OS01T0382000-01	1.84e-47	pep chromosome:TAIR10:1:18551121:18552660:1 gene:AT1G50060 transcript:AT1G50060.1 gene_biotype:protein_coding transcript_biotype:protein_coding description:F2J10.6 protein [Source:UniProtKB/TrEMBL;Acc:Q9LPM7]
Pat.m.00479	PatUTM.I-00504	333	A0A022RIR2	3.08e-176	AT3G10380.1	2.41e-118	OS08T0318500-01	1.25e-126	pep chromosome:TAIR10:3:3219507:3229034:-1 gene:AT3G10380 transcript:AT3G10380.1 gene_biotype:protein_coding transcript_biotype:protein_coding gene_symbol:SEC8 description:SEC8 [Source:UniProtKB/TrEMBL;Acc:A0A178VA38]
Pat.m.00480	PatUTM.I-00504	499	A0A022RIR2	0	AT3G10380.2	0	OS08T0318500-01	0	pep chromosome:TAIR10:3:3219523:3228954:-1 gene:AT3G10380 transcript:AT3G10380.2 gene_biotype:protein_coding transcript_biotype:protein_coding gene_symbol:SEC8 description:SEC8 [Source:UniProtKB/TrEMBL;Acc:A0A178VA38]
Pat.m.00481	PatUTM.I-00504	254	A0A022RI23	1.41e-151	AT3G10380.2	1.03e-126	OS08T0318500-01	4.2e-120	pep chromosome:TAIR10:3:3219523:3228954:-1 gene:AT3G10380 transcript:AT3G10380.2 gene_biotype:protein_coding transcript_biotype:protein_coding gene_symbol:SEC8 description:SEC8 [Source:UniProtKB/TrEMBL;Acc:A0A178VA38]
Pat.m.00482	PatUTM.I-00505	254	A0A022RI23	1.41e-151	AT3G10380.2	1.03e-126	OS08T0318500-01	4.2e-120	pep chromosome:TAIR10:3:3219523:3228954:-1 gene:AT3G10380 transcript:AT3G10380.2 gene_biotype:protein_coding transcript_biotype:protein_coding gene_symbol:SEC8 description:SEC8 [Source:UniProtKB/TrEMBL;Acc:A0A178VA38]
Pat.m.00483	PatUTM.I-00505	333	A0A022RIR2	3.08e-176	AT3G10380.1	2.41e-118	OS08T0318500-01	1.25e-126	pep chromosome:TAIR10:3:3219507:3229034:-1 gene:AT3G10380 transcript:AT3G10380.1 gene_biotype:protein_coding transcript_biotype:protein_coding gene_symbol:SEC8 description:SEC8 [Source:UniProtKB/TrEMBL;Acc:A0A178VA38]
Pat.m.00484	PatUTM.I-00505	499	A0A022RIR2	0	AT3G10380.2	0	OS08T0318500-01	0	pep chromosome:TAIR10:3:3219523:3228954:-1 gene:AT3G10380 transcript:AT3G10380.2 gene_biotype:protein_coding transcript_biotype:protein_coding gene_symbol:SEC8 description:SEC8 [Source:UniProtKB/TrEMBL;Acc:A0A178VA38]
Pat.m.00485	PatUTM.I-00506	254	A0A022RI23	1.41e-151	AT3G10380.2	1.03e-126	OS08T0318500-01	4.2e-120	pep chromosome:TAIR10:3:3219523:3228954:-1 gene:AT3G10380 transcript:AT3G10380.2 gene_biotype:protein_coding transcript_biotype:protein_coding gene_symbol:SEC8 description:SEC8 [Source:UniProtKB/TrEMBL;Acc:A0A178VA38]
Pat.m.00486	PatUTM.I-00506	499	A0A022RIR2	0	AT3G10380.2	0	OS08T0318500-01	0	pep chromosome:TAIR10:3:3219523:3228954:-1 gene:AT3G10380 transcript:AT3G10380.2 gene_biotype:protein_coding transcript_biotype:protein_coding gene_symbol:SEC8 description:SEC8 [Source:UniProtKB/TrEMBL;Acc:A0A178VA38]
Pat.m.00487	PatUTM.I-00506	333	A0A022RIR2	3.08e-176	AT3G10380.1	2.41e-118	OS08T0318500-01	1.25e-126	pep chromosome:TAIR10:3:3219507:3229034:-1 gene:AT3G10380 transcript:AT3G10380.1 gene_biotype:protein_coding transcript_biotype:protein_coding gene_symbol:SEC8 description:SEC8 [Source:UniProtKB/TrEMBL;Acc:A0A178VA38]
Pat.m.00488	PatUTM.I-00507	293	A0A022QS51	4.85e-85	AT1G48500.1	6.55e-24	OS09T0401300-02	1.12e-24	pep chromosome:TAIR10:1:17931390:17934662:1 gene:AT1G48500 transcript:AT1G48500.1 gene_biotype:protein_coding transcript_biotype:protein_coding gene_symbol:TIFY6A description:Protein TIFY 6A [Source:UniProtKB/Swiss-Prot;Acc:Q58G47]
Pat.m.00489	PatUTM.I-00508	325	A0A022RXG1	1.19e-179	AT3G01500.3	1.3e-145	OS01T0639900-01	6.39e-79	pep chromosome:TAIR10:3:194724:198664:-1 gene:AT3G01500 transcript:AT3G01500.3 gene_biotype:protein_coding transcript_biotype:protein_coding gene_symbol:BCA1 description:Beta carbonic anhydrase 1, chloroplastic [Source:UniProtKB/Swiss-Prot;Acc:P27140]
Pat.m.00490	PatUTM.I-00509	146	A0A022RRY9	8.79e-79	AT2G32260.2	1.52e-58	OS02T0173500-01	8.91e-49	pep chromosome:TAIR10:2:13697485:13700648:1 gene:AT2G32260 transcript:AT2G32260.2 gene_biotype:protein_coding transcript_biotype:protein_coding gene_symbol:CCT1 description:Choline-phosphate cytidylyltransferase 1 [Source:UniProtKB/Swiss-Prot;Acc:Q9ZV56]
Pat.m.00491	PatUTM.I-00510	307	A0A022QBQ6	0	AT3G16050.1	4.81e-159	OS07T0100200-01	3.65e-138	pep chromosome:TAIR10:3:5443950:5445329:-1 gene:AT3G16050 transcript:AT3G16050.1 gene_biotype:protein_coding transcript_biotype:protein_coding gene_symbol:PDX12 description:Pyridoxal 5'-phosphate synthase-like subunit PDX1.2 [Source:UniProtKB/Swiss-Prot;Acc:Q9ZNR6]
Pat.m.00492	PatUTM.I-00511	151	A0A1U8BCN7	4.36e-49	AT4G23160.2	8.54e-33	OS08T0125300-01	1.27e-32	pep chromosome:TAIR10:4:12129485:12134209:1 gene:AT4G23160 transcript:AT4G23160.2 gene_biotype:protein_coding transcript_biotype:protein_coding gene_symbol:CRK8 description:cysteine-rich RLK (RECEPTOR-like protein kinase) 8 [Source:TAIR;Acc:AT4G23160]
Pat.m.00493	PatUTM.I-00511	115	A0A1J3G854	6.01e-23	ATMG00240.1	9.19e-23	OS10T0432200-01	2.6e-14	pep chromosome:TAIR10:Mt:68918:69253:-1 gene:ATMG00240 transcript:ATMG00240.1 gene_biotype:protein_coding transcript_biotype:protein_coding gene_symbol:ORF111A description:Uncharacterized mitochondrial protein AtMg00240 [Source:UniProtKB/Swiss-Prot;Acc:P93290]
Pat.m.00494	PatUTM.I-00511	144	A0A0B2QQ23	1.7e-54	AT4G23160.2	7.39e-31	OS10T0432200-01	1.63e-34	pep chromosome:TAIR10:4:12129485:12134209:1 gene:AT4G23160 transcript:AT4G23160.2 gene_biotype:protein_coding transcript_biotype:protein_coding gene_symbol:CRK8 description:cysteine-rich RLK (RECEPTOR-like protein kinase) 8 [Source:TAIR;Acc:AT4G23160]
Pat.m.00495	PatUTM.I-00512	325	S8EB03	1.07e-168	AT5G42050.1	2.36e-120	OS01T0550300-01	9.92e-96	pep chromosome:TAIR10:5:16815310:16817346:1 gene:AT5G42050 transcript:AT5G42050.1 gene_biotype:protein_coding transcript_biotype:protein_coding description:DCD (Development and Cell Death) domain protein [Source:UniProtKB/TrEMBL;Acc:Q8RXN8]
Pat.m.00496	PatUTM.I-00513	461	A0A1U8EW32	0	AT1G10740.4	0	OS05T0408300-01	0	pep chromosome:TAIR10:1:3567905:3570838:-1 gene:AT1G10740 transcript:AT1G10740.4 gene_biotype:protein_coding transcript_biotype:protein_coding description:Alpha/beta-Hydrolases superfamily protein [Source:UniProtKB/TrEMBL;Acc:Q9SAC8]
Pat.m.00497	PatUTM.I-00516	263	A0A022Q6U3	2.6e-136	AT1G18800.1	2.22e-114	OS02T0576700-01	7.42e-103	pep chromosome:TAIR10:1:6481113:6483646:-1 gene:AT1G18800 transcript:AT1G18800.1 gene_biotype:protein_coding transcript_biotype:protein_coding gene_symbol:NRP2 description:NRP2 [Source:UniProtKB/TrEMBL;Acc:A0A178W8U0]
Pat.m.00498	PatUTM.I-00517	165	A0A022REP0	5.64e-70	AT3G48800.1	8.83e-27	OS03T0850300-01	7e-29	pep chromosome:TAIR10:3:18095442:18096891:-1 gene:AT3G48800 transcript:AT3G48800.1 gene_biotype:protein_coding transcript_biotype:protein_coding description:Putative uncharacterized protein T21J18_70 [Source:UniProtKB/TrEMBL;Acc:Q9M303]
Pat.m.00499	PatUTM.I-00518	202	I1KUE5	1.37e-122	AT1G15820.1	3.29e-116	OS04T0457000-01	4.9e-120	pep chromosome:TAIR10:1:5446462:5447880:-1 gene:AT1G15820 transcript:AT1G15820.1 gene_biotype:protein_coding transcript_biotype:protein_coding gene_symbol:LHCB6 description:Chlorophyll a-b binding protein, chloroplastic [Source:UniProtKB/TrEMBL;Acc:Q9LMQ2]
Pat.m.00500	PatUTM.I-00519	663	A0A022QFX6	0	AT5G04885.2	0	OS03T0749300-01	0	pep chromosome:TAIR10:5:1422934:1426879:1 gene:AT5G04885 transcript:AT5G04885.2 gene_biotype:protein_coding transcript_biotype:protein_coding description:Glycosyl hydrolase family protein [Source:TAIR;Acc:AT5G04885]
Pat.m.00501	PatUTM.I-00520	160	A0A1S3BHR3	1.86e-103	AT5G23740.1	7.67e-94	OS04T0502300-01	4.93e-92	pep chromosome:TAIR10:5:8007921:8009436:-1 gene:AT5G23740 transcript:AT5G23740.1 gene_biotype:protein_coding transcript_biotype:protein_coding gene_symbol:RPS11C description:RPS11-BETA [Source:UniProtKB/TrEMBL;Acc:A0A178UPD3]
Pat.m.00502	PatUTM.I-00521	327	A0A1U7YNJ0	0	AT5G15650.1	0	OS03T0599800-01	0	pep chromosome:TAIR10:5:5092140:5095302:1 gene:AT5G15650 transcript:AT5G15650.1 gene_biotype:protein_coding transcript_biotype:protein_coding gene_symbol:RGP2 description:RGP2 [Source:UniProtKB/TrEMBL;Acc:A0A178UG61]
Pat.m.00503	PatUTM.I-00522	250	A0A022Q8S3	5.82e-121	AT1G47420.1	1.54e-85	OS04T0418000-01	3.57e-70	pep chromosome:TAIR10:1:17395518:17397263:-1 gene:AT1G47420 transcript:AT1G47420.1 gene_biotype:protein_coding transcript_biotype:protein_coding gene_symbol:SDH5 description:Succinate dehydrogenase subunit 5, mitochondrial [Source:UniProtKB/Swiss-Prot;Acc:Q9SX77]
Pat.m.00504	PatUTM.I-00523	1409	A0A022RZI6	0	AT5G18525.1	0	OS01T0327600-02	0	pep chromosome:TAIR10:5:6146725:6153811:-1 gene:AT5G18525 transcript:AT5G18525.1 gene_biotype:protein_coding transcript_biotype:protein_coding gene_symbol:GFS12 description:Protein GFS12 [Source:UniProtKB/Swiss-Prot;Acc:F4JY12]
Pat.m.00505	PatUTM.I-00524	1161	A0A022RZI6	0	AT5G18525.1	0	OS01T0327600-02	0	pep chromosome:TAIR10:5:6146725:6153811:-1 gene:AT5G18525 transcript:AT5G18525.1 gene_biotype:protein_coding transcript_biotype:protein_coding gene_symbol:GFS12 description:Protein GFS12 [Source:UniProtKB/Swiss-Prot;Acc:F4JY12]
Pat.m.00506	PatUTM.I-00524	200	A0A022RZI6	4.35e-96	AT5G18525.1	1.75e-64	OS01T0327600-02	6.51e-59	pep chromosome:TAIR10:5:6146725:6153811:-1 gene:AT5G18525 transcript:AT5G18525.1 gene_biotype:protein_coding transcript_biotype:protein_coding gene_symbol:GFS12 description:Protein GFS12 [Source:UniProtKB/Swiss-Prot;Acc:F4JY12]
Pat.m.00507	PatUTM.I-00525	139	A0A022RZI6	9.79e-39	NA	NA	NA	NA	NA
Pat.m.00508	PatUTM.I-00525	1157	A0A022RZI6	0	AT5G18525.1	0	OS01T0327600-02	0	pep chromosome:TAIR10:5:6146725:6153811:-1 gene:AT5G18525 transcript:AT5G18525.1 gene_biotype:protein_coding transcript_biotype:protein_coding gene_symbol:GFS12 description:Protein GFS12 [Source:UniProtKB/Swiss-Prot;Acc:F4JY12]
Pat.m.00509	PatUTM.I-00525	200	A0A022RZI6	4.35e-96	AT5G18525.1	1.75e-64	OS01T0327600-02	6.51e-59	pep chromosome:TAIR10:5:6146725:6153811:-1 gene:AT5G18525 transcript:AT5G18525.1 gene_biotype:protein_coding transcript_biotype:protein_coding gene_symbol:GFS12 description:Protein GFS12 [Source:UniProtKB/Swiss-Prot;Acc:F4JY12]
Pat.m.00510	PatUTM.I-00526	676	A0A022QM24	0	AT5G56290.1	0	OS08T0500100-02	0	pep chromosome:TAIR10:5:22786496:22792306:1 gene:AT5G56290 transcript:AT5G56290.1 gene_biotype:protein_coding transcript_biotype:protein_coding gene_symbol:PEX5 description:Peroxisome biogenesis protein 5 [Source:UniProtKB/Swiss-Prot;Acc:Q9FMA3]
Pat.m.00511	PatUTM.I-00527	234	A0A022R9J0	6.96e-58	AT3G19910.2	1.34e-30	OS09T0535100-01	2.06e-24	pep chromosome:TAIR10:3:6926265:6928134:1 gene:AT3G19910 transcript:AT3G19910.2 gene_biotype:protein_coding transcript_biotype:protein_coding gene_symbol:BBR description:E3 ubiquitin ligase BIG BROTHER-related [Source:UniProtKB/Swiss-Prot;Acc:Q9LT17]
Pat.m.00512	PatUTM.I-00528	435	A0A022RNR7	1.56e-06	NA	NA	NA	NA	NA
Pat.m.00513	PatUTM.I-00529	530	A0A022QLN9	0	AT5G55220.1	0	OS06T0308000-01	0	pep chromosome:TAIR10:5:22397457:22400856:1 gene:AT5G55220 transcript:AT5G55220.1 gene_biotype:protein_coding transcript_biotype:protein_coding gene_symbol:TIG description:Trigger factor-like protein TIG, Chloroplastic [Source:UniProtKB/Swiss-Prot;Acc:Q8S9L5]
Pat.m.00514	PatUTM.I-00530	606	A0A022RW64	0	AT3G02170.1	3.15e-63	OS07T0109400-01	4.28e-43	pep chromosome:TAIR10:3:396012:399960:-1 gene:AT3G02170 transcript:AT3G02170.1 gene_biotype:protein_coding transcript_biotype:protein_coding gene_symbol:LNG2 description:Protein LONGIFOLIA 2 [Source:UniProtKB/Swiss-Prot;Acc:Q9S823]
Pat.m.00515	PatUTM.I-00530	377	A0A022RW64	4.05e-86	AT1G74160.1	3.42e-40	OS03T0418700-02	3.48e-23	pep chromosome:TAIR10:1:27885911:27891436:1 gene:AT1G74160 transcript:AT1G74160.1 gene_biotype:protein_coding transcript_biotype:protein_coding description:Putative uncharacterized protein At1g74160 [Source:UniProtKB/TrEMBL;Acc:Q0WNQ5]
Pat.m.00516	PatUTM.I-00531	377	A0A022RW64	4.05e-86	AT1G74160.1	3.42e-40	OS03T0418700-02	3.48e-23	pep chromosome:TAIR10:1:27885911:27891436:1 gene:AT1G74160 transcript:AT1G74160.1 gene_biotype:protein_coding transcript_biotype:protein_coding description:Putative uncharacterized protein At1g74160 [Source:UniProtKB/TrEMBL;Acc:Q0WNQ5]
Pat.m.00517	PatUTM.I-00531	606	A0A022RW64	0	AT3G02170.1	3.15e-63	OS07T0109400-01	4.28e-43	pep chromosome:TAIR10:3:396012:399960:-1 gene:AT3G02170 transcript:AT3G02170.1 gene_biotype:protein_coding transcript_biotype:protein_coding gene_symbol:LNG2 description:Protein LONGIFOLIA 2 [Source:UniProtKB/Swiss-Prot;Acc:Q9S823]
Pat.m.00518	PatUTM.I-00532	454	A0A022PUX3	4.78e-173	AT5G05140.1	6.86e-103	OS07T0642600-01	1.12e-44	pep chromosome:TAIR10:5:1519705:1523137:1 gene:AT5G05140 transcript:AT5G05140.1 gene_biotype:protein_coding transcript_biotype:protein_coding gene_symbol:MED26B description:Probable mediator of RNA polymerase II transcription subunit 26b [Source:UniProtKB/Swiss-Prot;Acc:Q9FHK9]
Pat.m.00519	PatUTM.I-00533	157	A0A1U8NI40	1.15e-71	AT1G79040.1	3e-65	OS07T0147550-00	1.29e-51	pep chromosome:TAIR10:1:29735952:29737009:1 gene:AT1G79040 transcript:AT1G79040.1 gene_biotype:protein_coding transcript_biotype:protein_coding gene_symbol:PSBR description:PSBR [Source:UniProtKB/TrEMBL;Acc:A0A178WET2]
Pat.m.00520	PatUTM.I-00534	147	A0A1U8NI40	8.92e-72	AT1G79040.1	1.41e-64	OS08T0200300-02	2.68e-53	pep chromosome:TAIR10:1:29735952:29737009:1 gene:AT1G79040 transcript:AT1G79040.1 gene_biotype:protein_coding transcript_biotype:protein_coding gene_symbol:PSBR description:PSBR [Source:UniProtKB/TrEMBL;Acc:A0A178WET2]
Pat.m.00521	PatUTM.I-00535	240	A0A022Q576	7.35e-99	AT4G02400.1	4.08e-55	OS03T0343300-01	1.52e-73	pep chromosome:TAIR10:4:1054199:1057998:1 gene:AT4G02400 transcript:AT4G02400.1 gene_biotype:protein_coding transcript_biotype:protein_coding description:U3 ribonucleoprotein family protein [Source:UniProtKB/TrEMBL;Acc:F4JHI1]
Pat.m.00522	PatUTM.I-00538	246	A0A068UE17	1.06e-112	AT2G38025.1	7.04e-91	OS03T0266000-01	3.44e-79	pep chromosome:TAIR10:2:15914958:15916807:-1 gene:AT2G38025 transcript:AT2G38025.1 gene_biotype:protein_coding transcript_biotype:protein_coding description:At2g38025 [Source:UniProtKB/TrEMBL;Acc:Q8GYW0]
Pat.m.00523	PatUTM.I-00539	411	A0A251VPH8	2.32e-58	AT4G00390.1	1.05e-32	OS09T0451700-00	4.88e-19	pep chromosome:TAIR10:4:171487:172845:-1 gene:AT4G00390 transcript:AT4G00390.1 gene_biotype:protein_coding transcript_biotype:protein_coding description:Probable transcription factor At4g00390 [Source:UniProtKB/Swiss-Prot;Acc:O23063]
Pat.m.00524	PatUTM.I-00540	190	A0A1U7XIS4	2.72e-129	AT3G55770.3	3.74e-111	OS03T0266100-01	4.48e-103	pep chromosome:TAIR10:3:20703368:20705320:1 gene:AT3G55770 transcript:AT3G55770.3 gene_biotype:protein_coding transcript_biotype:protein_coding description:GATA type zinc finger transcription factor family protein [Source:TAIR;Acc:AT3G55770]
Pat.m.00525	PatUTM.I-00541	177	P93396	7.42e-53	AT4G35785.4	3.56e-39	OS06T0724600-01	5.23e-46	pep chromosome:TAIR10:4:16952963:16955277:-1 gene:AT4G35785 transcript:AT4G35785.4 gene_biotype:protein_coding transcript_biotype:protein_coding description:At4g35785 [Source:UniProtKB/TrEMBL;Acc:Q494N5]
Pat.m.00526	PatUTM.I-00543	257	A0A022QLT9	3.27e-160	AT2G35190.1	1.46e-135	OS06T0715100-02	1.89e-128	pep chromosome:TAIR10:2:14830626:14833417:1 gene:AT2G35190 transcript:AT2G35190.1 gene_biotype:protein_coding transcript_biotype:protein_coding gene_symbol:NPSN11 description:Novel plant SNARE 11 [Source:UniProtKB/Swiss-Prot;Acc:Q944A9]
Pat.m.00527	PatUTM.I-00544	228	A0A022RDA4	6.87e-146	AT1G19330.2	6.82e-70	OS04T0166600-01	1.59e-98	pep chromosome:TAIR10:1:6680423:6683559:-1 gene:AT1G19330 transcript:AT1G19330.2 gene_biotype:protein_coding transcript_biotype:protein_coding description:unknown protein; BEST Arabidopsis thaliana protein match is: unknown protein (TAIR:AT1G75060.1); Has 145 Blast hits to 145 proteins in 43 species: Archae - 0; Bacteria - 0; Metazoa - 40; Fungi - 0; Plants - 104; Viruses - 0; Other Eukaryotes - …
Pat.m.00528	PatUTM.I-00545	660	A0A1J6IL15	0	AT3G29400.1	0	OS01T0763750-01	3e-152	pep chromosome:TAIR10:3:11297180:11299695:-1 gene:AT3G29400 transcript:AT3G29400.1 gene_biotype:protein_coding transcript_biotype:protein_coding gene_symbol:ATEXO70E1 description:Exocyst subunit exo70 family protein E1 [Source:UniProtKB/TrEMBL;Acc:Q9LIA2]
Pat.m.00529	PatUTM.I-00546	141	A0A022RJQ3	7.87e-64	AT2G19270.1	1.26e-41	OS02T0175900-01	5.63e-48	pep chromosome:TAIR10:2:8360150:8361951:-1 gene:AT2G19270 transcript:AT2G19270.1 gene_biotype:protein_coding transcript_biotype:protein_coding description:At2g19270 [Source:UniProtKB/TrEMBL;Acc:O64560]
Pat.m.00530	PatUTM.I-00546	157	A0A022RJQ3	1.35e-15	NA	NA	OS02T0175900-01	1.01e-08	NA
Pat.m.00531	PatUTM.I-00547	579	A0A1U8F428	0	AT3G10530.1	0	OS01T0183100-01	0	pep chromosome:TAIR10:3:3285832:3288880:1 gene:AT3G10530 transcript:AT3G10530.1 gene_biotype:protein_coding transcript_biotype:protein_coding description:F18K10.11 protein [Source:UniProtKB/TrEMBL;Acc:Q9LPP3]
Pat.m.00532	PatUTM.I-00549	352	A0A022RGL2	0	AT5G22800.1	3.11e-180	OS10T0182000-01	1.56e-45	pep chromosome:TAIR10:5:7615747:7620079:-1 gene:AT5G22800 transcript:AT5G22800.1 gene_biotype:protein_coding transcript_biotype:protein_coding gene_symbol:EMB86 description:Alanyl-tRNA synthetase, class IIc [Source:TAIR;Acc:AT5G22800]
Pat.m.00533	PatUTM.I-00549	251	A0A022RGL2	1.44e-127	AT5G22800.1	6.75e-108	OS10T0182000-01	1.52e-09	pep chromosome:TAIR10:5:7615747:7620079:-1 gene:AT5G22800 transcript:AT5G22800.1 gene_biotype:protein_coding transcript_biotype:protein_coding gene_symbol:EMB86 description:Alanyl-tRNA synthetase, class IIc [Source:TAIR;Acc:AT5G22800]
Pat.m.00534	PatUTM.I-00550	411	A0A022R151	0	AT4G14500.1	4.37e-177	OS07T0185200-01	3.71e-146	pep chromosome:TAIR10:4:8334144:8337640:1 gene:AT4G14500 transcript:AT4G14500.1 gene_biotype:protein_coding transcript_biotype:protein_coding description:AT4g14500/dl3290w [Source:UniProtKB/TrEMBL;Acc:Q944M2]
Pat.m.00535	PatUTM.I-00551	453	A0A022PUE2	0	AT3G55010.2	0	OS03T0831500-01	0	pep chromosome:TAIR10:3:20386605:20388860:1 gene:AT3G55010 transcript:AT3G55010.2 gene_biotype:protein_coding transcript_biotype:protein_coding gene_symbol:PUR5 description:Phosphoribosylformylglycinamidine cyclo-ligase, chloroplastic [Source:UniProtKB/Swiss-Prot;Acc:Q05728]
Pat.m.00536	PatUTM.I-00552	480	A0A022RT52	0	AT2G04350.1	0	OS05T0317200-01	0	pep chromosome:TAIR10:2:1515634:1519308:1 gene:AT2G04350 transcript:AT2G04350.1 gene_biotype:protein_coding transcript_biotype:protein_coding gene_symbol:LACS8 description:Long chain acyl-CoA synthetase 8 [Source:UniProtKB/Swiss-Prot;Acc:Q9SJD4]
Pat.m.00537	PatUTM.I-00553	115	A0A022Q5U3	2.7e-51	AT1G21770.1	2.43e-40	OS04T0431300-01	1.09e-22	pep chromosome:TAIR10:1:7651646:7652288:-1 gene:AT1G21770 transcript:AT1G21770.1 gene_biotype:protein_coding transcript_biotype:protein_coding description:Acyltransferase-like protein [Source:UniProtKB/TrEMBL;Acc:Q8H0Y9]
Pat.m.00538	PatUTM.I-00554	115	A0A022Q5U3	2.7e-51	AT1G21770.1	2.43e-40	OS04T0431300-01	1.09e-22	pep chromosome:TAIR10:1:7651646:7652288:-1 gene:AT1G21770 transcript:AT1G21770.1 gene_biotype:protein_coding transcript_biotype:protein_coding description:Acyltransferase-like protein [Source:UniProtKB/TrEMBL;Acc:Q8H0Y9]
Pat.m.00539	PatUTM.I-00555	187	A0A022RLX0	5.1e-70	AT3G22600.1	4.2e-46	OS03T0794000-01	4.7e-30	pep chromosome:TAIR10:3:8006249:8007836:-1 gene:AT3G22600 transcript:AT3G22600.1 gene_biotype:protein_coding transcript_biotype:protein_coding description:AT3g22600/F16J14_17 [Source:UniProtKB/TrEMBL;Acc:Q9LJ86]
Pat.m.00540	PatUTM.I-00556	130	A0A022PS02	3.21e-17	NA	NA	NA	NA	NA
Pat.m.00541	PatUTM.I-00556	167	A0A022Q4E7	4.15e-11	NA	NA	NA	NA	NA
Pat.m.00542	PatUTM.I-00557	717	A0A022QJ03	0	AT3G17900.1	0	OS03T0152800-02	0	pep chromosome:TAIR10:3:6128506:6133386:1 gene:AT3G17900 transcript:AT3G17900.1 gene_biotype:protein_coding transcript_biotype:protein_coding description:AT3g17900/MEB5_12 [Source:UniProtKB/TrEMBL;Acc:Q9ASZ4]
Pat.m.00543	PatUTM.I-00558	286	A0A022S2W1	5e-180	AT1G51410.1	7.36e-153	OS01T0528800-01	2.65e-137	pep chromosome:TAIR10:1:19059720:19061714:1 gene:AT1G51410 transcript:AT1G51410.1 gene_biotype:protein_coding transcript_biotype:protein_coding description:Putative cinnamyl-alcohol dehydrogenase [Source:UniProtKB/TrEMBL;Acc:Q4PSZ5]
Pat.m.00544	PatUTM.I-00559	106	C6SW26	1.02e-08	NA	NA	NA	NA	NA
Pat.m.00545	PatUTM.I-00560	322	A0A0A0KM27	0	AT2G40010.1	0	OS08T0130500-01	2.71e-180	pep chromosome:TAIR10:2:16708379:16710772:-1 gene:AT2G40010 transcript:AT2G40010.1 gene_biotype:protein_coding transcript_biotype:protein_coding gene_symbol:RPP0A description:60S acidic ribosomal protein P0-1 [Source:UniProtKB/Swiss-Prot;Acc:O04204]
Pat.m.00546	PatUTM.I-00562	589	A0A022QPK8	0	AT3G26400.1	4.91e-94	OS02T0595800-01	7.23e-80	pep chromosome:TAIR10:3:9666449:9669426:1 gene:AT3G26400 transcript:AT3G26400.1 gene_biotype:protein_coding transcript_biotype:protein_coding gene_symbol:EIF4B1 description:Eukaryotic translation initiation factor 4B1 [Source:UniProtKB/Swiss-Prot;Acc:Q9LIN5]
Pat.m.00547	PatUTM.I-00565	1038	A0A068VG83	0	AT2G31660.1	0	OS04T0337201-00	0	pep chromosome:TAIR10:2:13464294:13471867:1 gene:AT2G31660 transcript:AT2G31660.1 gene_biotype:protein_coding transcript_biotype:protein_coding gene_symbol:SAD2 description:Importin beta-like SAD2 [Source:UniProtKB/Swiss-Prot;Acc:F4IRR2]
Pat.m.00548	PatUTM.I-00566	1038	A0A068VG83	0	AT2G31660.1	0	OS04T0337201-00	0	pep chromosome:TAIR10:2:13464294:13471867:1 gene:AT2G31660 transcript:AT2G31660.1 gene_biotype:protein_coding transcript_biotype:protein_coding gene_symbol:SAD2 description:Importin beta-like SAD2 [Source:UniProtKB/Swiss-Prot;Acc:F4IRR2]
Pat.m.00549	PatUTM.I-00567	313	A0A022R2G9	0	AT5G23540.1	0	OS05T0371200-01	0	pep chromosome:TAIR10:5:7937630:7939604:1 gene:AT5G23540 transcript:AT5G23540.1 gene_biotype:protein_coding transcript_biotype:protein_coding gene_symbol:RPN11 description:26S proteasome non-ATPase regulatory subunit 14 homolog [Source:UniProtKB/Swiss-Prot;Acc:Q9LT08]
Pat.m.00550	PatUTM.I-00568	137	A0A0D3CC16	2.5e-18	AT1G21310.1	3.86e-18	NA	NA	pep chromosome:TAIR10:1:7453245:7455009:-1 gene:AT1G21310 transcript:AT1G21310.1 gene_biotype:protein_coding transcript_biotype:protein_coding gene_symbol:EXT3 description:Extensin-3 [Source:UniProtKB/Swiss-Prot;Acc:Q9FS16]
Pat.m.00551	PatUTM.I-00568	137	A0A0D3CC16	2.5e-18	AT1G21310.1	3.86e-18	NA	NA	pep chromosome:TAIR10:1:7453245:7455009:-1 gene:AT1G21310 transcript:AT1G21310.1 gene_biotype:protein_coding transcript_biotype:protein_coding gene_symbol:EXT3 description:Extensin-3 [Source:UniProtKB/Swiss-Prot;Acc:Q9FS16]
Pat.m.00552	PatUTM.I-00569	417	A0A068TPW4	1.16e-175	AT2G24530.1	3.15e-92	OS04T0658100-01	7.89e-71	pep chromosome:TAIR10:2:10421841:10424402:1 gene:AT2G24530 transcript:AT2G24530.1 gene_biotype:protein_coding transcript_biotype:protein_coding description:Putative uncharacterized protein [Source:UniProtKB/TrEMBL;Acc:Q58G10]
Pat.m.00553	PatUTM.I-00570	421	A0A1D6YXJ9	0	ATMG00090.1	0	NA	NA	pep chromosome:TAIR10:Mt:25482:28733:-1 gene:ATMG00090 transcript:ATMG00090.1 gene_biotype:protein_coding transcript_biotype:protein_coding description:Rps3 [Source:UniProtKB/TrEMBL;Acc:G1C2T6]
Pat.m.00554	PatUTM.I-00570	421	A0A1D6YXJ9	0	ATMG00090.1	0	NA	NA	pep chromosome:TAIR10:Mt:25482:28733:-1 gene:ATMG00090 transcript:ATMG00090.1 gene_biotype:protein_coding transcript_biotype:protein_coding description:Rps3 [Source:UniProtKB/TrEMBL;Acc:G1C2T6]
Pat.m.00555	PatUTM.I-00571	182	I3NTP1	2.86e-129	ATMG00090.1	1.38e-88	NA	NA	pep chromosome:TAIR10:Mt:25482:28733:-1 gene:ATMG00090 transcript:ATMG00090.1 gene_biotype:protein_coding transcript_biotype:protein_coding description:Rps3 [Source:UniProtKB/TrEMBL;Acc:G1C2T6]
Pat.m.00556	PatUTM.I-00571	118	R4IUT2	1.98e-15	NA	NA	NA	NA	NA
Pat.m.00557	PatUTM.I-00571	182	I3NTP1	2.86e-129	ATMG00090.1	1.38e-88	NA	NA	pep chromosome:TAIR10:Mt:25482:28733:-1 gene:ATMG00090 transcript:ATMG00090.1 gene_biotype:protein_coding transcript_biotype:protein_coding description:Rps3 [Source:UniProtKB/TrEMBL;Acc:G1C2T6]
Pat.m.00558	PatUTM.I-00574	109	F4NCG1	3.84e-08	NA	NA	NA	NA	NA
Pat.m.00559	PatUTM.I-00575	109	F4NCG1	3.84e-08	NA	NA	NA	NA	NA
Pat.m.00560	PatUTM.I-00576	646	A0A068TX15	0	AT1G23080.1	0	OS06T0232300-01	0	pep chromosome:TAIR10:1:8180189:8183650:-1 gene:AT1G23080 transcript:AT1G23080.1 gene_biotype:protein_coding transcript_biotype:protein_coding gene_symbol:PIN7 description:Auxin efflux carrier component 7 [Source:UniProtKB/Swiss-Prot;Acc:Q940Y5]
Pat.m.00561	PatUTM.I-00577	610	A0A022QB34	0	AT5G62680.1	0	OS03T0687000-02	0	pep chromosome:TAIR10:5:25165137:25168060:-1 gene:AT5G62680 transcript:AT5G62680.1 gene_biotype:protein_coding transcript_biotype:protein_coding gene_symbol:NPF2.11 description:GTR2 [Source:UniProtKB/TrEMBL;Acc:A0A178UEQ7]
Pat.m.00562	PatUTM.I-00578	230	A0A022QZT0	1.76e-75	AT4G00755.2	4.92e-40	OS03T0116800-01	1.71e-44	pep chromosome:TAIR10:4:324925:327008:1 gene:AT4G00755 transcript:AT4G00755.2 gene_biotype:protein_coding transcript_biotype:protein_coding description:F-box protein At4g00755 [Source:UniProtKB/Swiss-Prot;Acc:Q8LG03]
Pat.m.00563	PatUTM.I-00578	200	A0A068UMN5	2.15e-64	AT4G00755.2	2.64e-38	OS03T0116800-01	7.71e-46	pep chromosome:TAIR10:4:324925:327008:1 gene:AT4G00755 transcript:AT4G00755.2 gene_biotype:protein_coding transcript_biotype:protein_coding description:F-box protein At4g00755 [Source:UniProtKB/Swiss-Prot;Acc:Q8LG03]
Pat.m.00564	PatUTM.I-00579	1149	A0A022QU54	0	AT1G21630.1	0	OS06T0728600-00	0	pep chromosome:TAIR10:1:7581008:7588153:1 gene:AT1G21630 transcript:AT1G21630.1 gene_biotype:protein_coding transcript_biotype:protein_coding description:Calcium-binding EF-hand-containing protein [Source:UniProtKB/TrEMBL;Acc:F4HY32]
Pat.m.00565	PatUTM.I-00580	486	A0A1U7VZ77	0	AT5G18570.1	1.7e-47	OS03T0799700-01	0	pep chromosome:TAIR10:5:6171572:6174944:-1 gene:AT5G18570 transcript:AT5G18570.1 gene_biotype:protein_coding transcript_biotype:protein_coding gene_symbol:OBGL description:EMB3138 [Source:UniProtKB/TrEMBL;Acc:A0A178UG16]
Pat.m.00566	PatUTM.I-00581	478	A0A022Q6D5	0	AT2G24520.4	0	OS04T0656100-03	0	pep chromosome:TAIR10:2:10416222:10419952:1 gene:AT2G24520 transcript:AT2G24520.4 gene_biotype:protein_coding transcript_biotype:protein_coding gene_symbol:AHA5 description:H(+)-ATPase 5 [Source:TAIR;Acc:AT2G24520]
Pat.m.00567	PatUTM.I-00582	107	A0A0B0MXA7	1.3e-61	AT4G19210.1	1.89e-57	OS11T0546000-02	5.39e-57	pep chromosome:TAIR10:4:10501123:10505217:1 gene:AT4G19210 transcript:AT4G19210.1 gene_biotype:protein_coding transcript_biotype:protein_coding gene_symbol:ABCE2 description:ABC transporter E family member 2 [Source:UniProtKB/Swiss-Prot;Acc:Q8LPJ4]
Pat.m.00568	PatUTM.I-00584	255	A0A022PYG8	2.18e-167	AT3G55440.1	3.98e-164	OS01T0147900-01	1.58e-151	pep chromosome:TAIR10:3:20553403:20556560:1 gene:AT3G55440 transcript:AT3G55440.1 gene_biotype:protein_coding transcript_biotype:protein_coding gene_symbol:CTIMC description:Triosephosphate isomerase, cytosolic [Source:UniProtKB/Swiss-Prot;Acc:P48491]
Pat.m.00569	PatUTM.I-00585	166	A0A0A0KI21	3.65e-116	AT2G34430.1	6.13e-109	OS01T0600900-02	1.51e-114	pep chromosome:TAIR10:2:14524607:14525918:1 gene:AT2G34430 transcript:AT2G34430.1 gene_biotype:protein_coding transcript_biotype:protein_coding gene_symbol:LHB1B1 description:Chlorophyll a-b binding protein, chloroplastic [Source:UniProtKB/TrEMBL;Acc:Q39142]
Pat.m.00570	PatUTM.I-00586	165	A0A022RWT1	1.21e-89	AT5G67590.1	7.01e-67	OS07T0585800-01	5.26e-76	pep chromosome:TAIR10:5:26957915:26959557:1 gene:AT5G67590 transcript:AT5G67590.1 gene_biotype:protein_coding transcript_biotype:protein_coding gene_symbol:FRO1 description:NADH dehydrogenase [ubiquinone] iron-sulfur protein 4, mitochondrial [Source:UniProtKB/Swiss-Prot;Acc:Q9FJW4]
Pat.m.00571	PatUTM.I-00587	344	A0A1U7WAL0	0	AT1G21370.1	3.17e-174	OS04T0438500-01	9.26e-168	pep chromosome:TAIR10:1:7483782:7485666:1 gene:AT1G21370 transcript:AT1G21370.1 gene_biotype:protein_coding transcript_biotype:protein_coding description:unknown protein; CONTAINS InterPro DOMAIN/s: Protein of unknown function DUF218 (InterPro:IPR003848); Has 160 Blast hits to 160 proteins in 86 species: Archae - 0; Bacteria - 0; Metazoa - 0; Fungi - 102; Plants - 44; Viruses - 0; Other Eukaryote…
Pat.m.00572	PatUTM.I-00588	318	A0A1U8IHF5	0	AT5G39740.2	0	OS01T0896700-00	1.74e-178	pep chromosome:TAIR10:5:15903315:15905459:1 gene:AT5G39740 transcript:AT5G39740.2 gene_biotype:protein_coding transcript_biotype:protein_coding gene_symbol:RPL5B description:RPL5B [Source:UniProtKB/TrEMBL;Acc:A0A178UJU5]
Pat.m.00573	PatUTM.I-00589	1438	A0A1B1SKW1	0	AT1G13980.1	0	OS03T0666100-00	0	pep chromosome:TAIR10:1:4788550:4794654:1 gene:AT1G13980 transcript:AT1G13980.1 gene_biotype:protein_coding transcript_biotype:protein_coding gene_symbol:GN description:ARF guanine-nucleotide exchange factor GNOM [Source:UniProtKB/Swiss-Prot;Acc:Q42510]
Pat.m.00574	PatUTM.I-00590	1438	A0A1B1SKW1	0	AT1G13980.1	0	OS03T0666100-00	0	pep chromosome:TAIR10:1:4788550:4794654:1 gene:AT1G13980 transcript:AT1G13980.1 gene_biotype:protein_coding transcript_biotype:protein_coding gene_symbol:GN description:ARF guanine-nucleotide exchange factor GNOM [Source:UniProtKB/Swiss-Prot;Acc:Q42510]
Pat.m.00575	PatUTM.I-00591	1438	A0A1B1SKW1	0	AT1G13980.1	0	OS03T0666100-00	0	pep chromosome:TAIR10:1:4788550:4794654:1 gene:AT1G13980 transcript:AT1G13980.1 gene_biotype:protein_coding transcript_biotype:protein_coding gene_symbol:GN description:ARF guanine-nucleotide exchange factor GNOM [Source:UniProtKB/Swiss-Prot;Acc:Q42510]
Pat.m.00576	PatUTM.I-00592	594	A0A1U8PVQ7	0	AT5G35170.1	0	OS08T0288200-01	0	pep chromosome:TAIR10:5:13419080:13423882:1 gene:AT5G35170 transcript:AT5G35170.1 gene_biotype:protein_coding transcript_biotype:protein_coding description:Adenylate kinase 5, chloroplastic [Source:UniProtKB/Swiss-Prot;Acc:Q8VYL1]
Pat.m.00577	PatUTM.I-00593	279	F6I3B6	1.73e-180	AT2G32070.1	7.98e-161	OS02T0796300-01	9.11e-147	pep chromosome:TAIR10:2:13640594:13642060:-1 gene:AT2G32070 transcript:AT2G32070.1 gene_biotype:protein_coding transcript_biotype:protein_coding gene_symbol:CAF1-7 description:Probable CCR4-associated factor 1 homolog 7 [Source:UniProtKB/Swiss-Prot;Acc:Q9SKZ2]
Pat.m.00578	PatUTM.I-00594	136	S8DVV2	5.26e-89	AT1G52740.1	8.97e-77	OS03T0743400-01	7.09e-77	pep chromosome:TAIR10:1:19645236:19646485:1 gene:AT1G52740 transcript:AT1G52740.1 gene_biotype:protein_coding transcript_biotype:protein_coding gene_symbol:HTA9 description:Probable histone H2A variant 3 [Source:UniProtKB/Swiss-Prot;Acc:Q9C944]
Pat.m.00579	PatUTM.I-00595	342	A0A022RGF6	0	AT2G16780.1	9e-179	OS03T0640100-01	1.52e-138	pep chromosome:TAIR10:2:7281374:7283686:-1 gene:AT2G16780 transcript:AT2G16780.1 gene_biotype:protein_coding transcript_biotype:protein_coding gene_symbol:MSI2 description:WD-40 repeat-containing protein MSI2 [Source:UniProtKB/Swiss-Prot;Acc:O22468]
Pat.m.00580	PatUTM.I-00596	331	A0A0D5Y9A7	2.55e-137	AT2G03340.1	2.37e-82	OS12T0507300-00	8.98e-93	pep chromosome:TAIR10:2:1014350:1017222:-1 gene:AT2G03340 transcript:AT2G03340.1 gene_biotype:protein_coding transcript_biotype:protein_coding gene_symbol:WRKY3 description:Putative WRKY DNA-binding protein [Source:UniProtKB/TrEMBL;Acc:Q0WPM8]
Pat.m.00581	PatUTM.I-00597	149	F6I4B2	3.33e-64	AT3G16920.1	1.26e-58	OS09T0494200-01	2.47e-49	pep chromosome:TAIR10:3:5776663:5777841:-1 gene:AT3G16920 transcript:AT3G16920.1 gene_biotype:protein_coding transcript_biotype:protein_coding gene_symbol:CTL2 description:Chitinase-like protein [Source:UniProtKB/TrEMBL;Acc:A0A1I9LSA0]
Pat.m.00582	PatUTM.I-00598	458	A0A1D8H2V5	0	AT4G34350.1	0	OS03T0731900-01	0	pep chromosome:TAIR10:4:16428407:16431144:-1 gene:AT4G34350 transcript:AT4G34350.1 gene_biotype:protein_coding transcript_biotype:protein_coding gene_symbol:ISPH description:4-hydroxy-3-methylbut-2-enyl diphosphate reductase, chloroplastic [Source:UniProtKB/Swiss-Prot;Acc:Q94B35]
Pat.m.00583	PatUTM.I-00599	108	A0A1D8H2V5	7.1e-64	AT4G34350.1	2.46e-60	OS03T0731900-01	4.53e-59	pep chromosome:TAIR10:4:16428407:16431144:-1 gene:AT4G34350 transcript:AT4G34350.1 gene_biotype:protein_coding transcript_biotype:protein_coding gene_symbol:ISPH description:4-hydroxy-3-methylbut-2-enyl diphosphate reductase, chloroplastic [Source:UniProtKB/Swiss-Prot;Acc:Q94B35]
Pat.m.00584	PatUTM.I-00600	340	A0A022PTE6	1.57e-179	AT1G76250.1	2.52e-132	NA	NA	pep chromosome:TAIR10:1:28606444:28609225:-1 gene:AT1G76250 transcript:AT1G76250.1 gene_biotype:protein_coding transcript_biotype:protein_coding description:At1g76250 [Source:UniProtKB/TrEMBL;Acc:Q8GX25]
Pat.m.00585	PatUTM.I-00601	205	A0A022PVH2	5.13e-78	AT2G10940.2	2.08e-55	OS06T0643500-01	1.29e-34	pep chromosome:TAIR10:2:4310412:4312103:-1 gene:AT2G10940 transcript:AT2G10940.2 gene_biotype:protein_coding transcript_biotype:protein_coding description:At2g10940/F15K19.1 [Source:UniProtKB/TrEMBL;Acc:Q9SKI0]
Pat.m.00586	PatUTM.I-00602	115	A0A0D2QPN4	7.15e-39	AT3G44590.2	1.24e-31	OS05T0445500-01	3.98e-32	pep chromosome:TAIR10:3:16163850:16164931:1 gene:AT3G44590 transcript:AT3G44590.2 gene_biotype:protein_coding transcript_biotype:protein_coding gene_symbol:RPP2D description:Acidic ribosomal protein P2-like [Source:UniProtKB/TrEMBL;Acc:Q0WRF9]
Pat.m.00587	PatUTM.I-00603	352	A0A142CD35	7.36e-170	AT1G79280.1	1.9e-114	OS02T0741500-01	6.62e-94	pep chromosome:TAIR10:1:29818970:29832978:-1 gene:AT1G79280 transcript:AT1G79280.1 gene_biotype:protein_coding transcript_biotype:protein_coding gene_symbol:NUA description:nuclear pore anchor [Source:TAIR;Acc:AT1G79280]
Pat.m.00588	PatUTM.I-00603	352	A0A142CD35	7.36e-170	AT1G79280.1	1.9e-114	OS02T0741500-01	6.62e-94	pep chromosome:TAIR10:1:29818970:29832978:-1 gene:AT1G79280 transcript:AT1G79280.1 gene_biotype:protein_coding transcript_biotype:protein_coding gene_symbol:NUA description:nuclear pore anchor [Source:TAIR;Acc:AT1G79280]
Pat.m.00589	PatUTM.I-00604	498	A0A022PY50	0	AT2G36360.1	0	OS03T0835800-01	0	pep chromosome:TAIR10:2:15242904:15247695:-1 gene:AT2G36360 transcript:AT2G36360.1 gene_biotype:protein_coding transcript_biotype:protein_coding description:Galactose oxidase/kelch repeat superfamily protein [Source:TAIR;Acc:AT2G36360]
Pat.m.00590	PatUTM.I-00606	378	A0A067FU47	0	AT2G37620.4	0	OS03T0718100-01	0	pep chromosome:TAIR10:2:15779234:15781561:1 gene:AT2G37620 transcript:AT2G37620.4 gene_biotype:protein_coding transcript_biotype:protein_coding gene_symbol:ACT1 description:Actin-3 [Source:UniProtKB/Swiss-Prot;Acc:P0CJ47]
Pat.m.00591	PatUTM.I-00607	559	A0A022R9M9	0	AT1G48310.2	0	OS07T0636200-01	0	pep chromosome:TAIR10:1:17848620:17853915:-1 gene:AT1G48310 transcript:AT1G48310.2 gene_biotype:protein_coding transcript_biotype:protein_coding gene_symbol:CHR18 description:chromatin remodeling factor18 [Source:TAIR;Acc:AT1G48310]
Pat.m.00592	PatUTM.I-00608	166	K4BM21	1.59e-97	AT3G17980.1	7.91e-90	OS02T0327000-01	8.76e-75	pep chromosome:TAIR10:3:6152062:6153814:1 gene:AT3G17980 transcript:AT3G17980.1 gene_biotype:protein_coding transcript_biotype:protein_coding gene_symbol:CAR4 description:Protein C2-DOMAIN ABA-RELATED 4 [Source:UniProtKB/Swiss-Prot;Acc:Q9LVH4]
Pat.m.00593	PatUTM.I-00610	305	A0A068UGE3	4.37e-130	AT3G53500.2	6.55e-91	OS05T0120100-01	1.07e-92	pep chromosome:TAIR10:3:19834240:19837088:-1 gene:AT3G53500 transcript:AT3G53500.2 gene_biotype:protein_coding transcript_biotype:protein_coding gene_symbol:RS2Z32 description:RSZ32 [Source:UniProtKB/TrEMBL;Acc:A0A178V7M8]
Pat.m.00594	PatUTM.I-00613	232	A0A068U956	3.62e-115	AT1G21320.2	1.23e-58	OS06T0127500-01	1.95e-71	pep chromosome:TAIR10:1:7462426:7466164:-1 gene:AT1G21320 transcript:AT1G21320.2 gene_biotype:protein_coding transcript_biotype:protein_coding gene_symbol:NSRB description:Nuclear speckle RNA-binding protein B [Source:UniProtKB/Swiss-Prot;Acc:F4HWF9]
Pat.m.00595	PatUTM.I-00614	218	A0A022QJ23	1.01e-133	AT3G51000.1	1.14e-41	OS10T0498300-01	1.93e-86	pep chromosome:TAIR10:3:18945025:18946621:-1 gene:AT3G51000 transcript:AT3G51000.1 gene_biotype:protein_coding transcript_biotype:protein_coding description:AT3g51000/F24M12_40 [Source:UniProtKB/TrEMBL;Acc:Q9SD45]
Pat.m.00596	PatUTM.I-00615	226	A0A022S5T2	1.71e-61	AT5G49230.1	6.52e-40	OS05T0358000-02	3.85e-28	pep chromosome:TAIR10:5:19958872:19960681:-1 gene:AT5G49230 transcript:AT5G49230.1 gene_biotype:protein_coding transcript_biotype:protein_coding gene_symbol:DI19-7 description:Protein DEHYDRATION-INDUCED 19 homolog 7 [Source:UniProtKB/Swiss-Prot;Acc:Q9FJ17]
Pat.m.00597	PatUTM.I-00616	460	B2NID6	0	AT2G15490.3	1.06e-161	OS01T0597800-01	3.4e-126	pep chromosome:TAIR10:2:6761635:6763474:1 gene:AT2G15490 transcript:AT2G15490.3 gene_biotype:protein_coding transcript_biotype:protein_coding gene_symbol:UGT73B4 description:Glycosyltransferase [Source:UniProtKB/TrEMBL;Acc:A0A178VNQ8]
Pat.m.00598	PatUTM.I-00617	295	H9B3V7	7.05e-153	AT4G21585.4	1.6e-143	OS01T0128200-01	5.19e-112	pep chromosome:TAIR10:4:11477842:11480012:1 gene:AT4G21585 transcript:AT4G21585.4 gene_biotype:protein_coding transcript_biotype:protein_coding gene_symbol:ENDO4 description:endonuclease 4 [Source:TAIR;Acc:AT4G21585]
Pat.m.00599	PatUTM.I-00618	295	H9B3V7	8.04e-153	AT4G21585.4	1.55e-143	OS01T0128200-01	4.65e-112	pep chromosome:TAIR10:4:11477842:11480012:1 gene:AT4G21585 transcript:AT4G21585.4 gene_biotype:protein_coding transcript_biotype:protein_coding gene_symbol:ENDO4 description:endonuclease 4 [Source:TAIR;Acc:AT4G21585]
Pat.m.00600	PatUTM.I-00620	266	A0A022R9K1	2.91e-129	AT5G62460.1	3.29e-50	OS01T0894600-01	1.05e-60	pep chromosome:TAIR10:5:25074782:25077390:1 gene:AT5G62460 transcript:AT5G62460.1 gene_biotype:protein_coding transcript_biotype:protein_coding description:RING/FYVE/PHD zinc finger superfamily protein [Source:TAIR;Acc:AT5G62460]
Pat.m.00601	PatUTM.I-00621	121	A0A0D2Q1D5	5.17e-85	AT1G16890.1	5.09e-86	OS01T0673600-01	1.06e-84	pep chromosome:TAIR10:1:5776346:5778314:-1 gene:AT1G16890 transcript:AT1G16890.1 gene_biotype:protein_coding transcript_biotype:protein_coding gene_symbol:UBC36 description:Ubiquitin-conjugating enzyme E2 36 [Source:UniProtKB/TrEMBL;Acc:F4I615]
Pat.m.00602	PatUTM.I-00622	880	A0A1S4AM33	0	AT3G51550.1	0	OS03T0333200-01	0	pep chromosome:TAIR10:3:19117584:19120949:-1 gene:AT3G51550 transcript:AT3G51550.1 gene_biotype:protein_coding transcript_biotype:protein_coding gene_symbol:FER description:Receptor-like protein kinase FERONIA [Source:UniProtKB/Swiss-Prot;Acc:Q9SCZ4]
Pat.m.00603	PatUTM.I-00623	306	A0A022QW23	4.45e-175	AT1G75280.1	3.12e-156	OS06T0472200-01	1.58e-139	pep chromosome:TAIR10:1:28251626:28253686:1 gene:AT1G75280 transcript:AT1G75280.1 gene_biotype:protein_coding transcript_biotype:protein_coding description:Isoflavone reductase homolog P3 [Source:UniProtKB/Swiss-Prot;Acc:P52577]
Pat.m.00604	PatUTM.I-00624	152	A0A1Y0DTA8	7.46e-83	AT2G27510.1	1.53e-59	OS03T0835900-01	6.63e-62	pep chromosome:TAIR10:2:11757955:11759588:-1 gene:AT2G27510 transcript:AT2G27510.1 gene_biotype:protein_coding transcript_biotype:protein_coding gene_symbol:FD3 description:FD3 [Source:UniProtKB/TrEMBL;Acc:A0A178VWS0]
Pat.m.00605	PatUTM.I-00625	137	A0A1W7HBT5	1.33e-60	AT3G14690.1	5.99e-57	OS01T0627800-01	1.6e-51	pep chromosome:TAIR10:3:4937317:4939804:1 gene:AT3G14690 transcript:AT3G14690.1 gene_biotype:protein_coding transcript_biotype:protein_coding gene_symbol:CYP72A15 description:Cytochrome P450, family 72, subfamily A, polypeptide 15 [Source:UniProtKB/TrEMBL;Acc:A0A1I9LLM3]
Pat.m.00606	PatUTM.I-00625	446	A0A251U2J2	1.19e-114	AT3G14690.1	2.78e-73	OS01T0627600-01	2.09e-88	pep chromosome:TAIR10:3:4937317:4939804:1 gene:AT3G14690 transcript:AT3G14690.1 gene_biotype:protein_coding transcript_biotype:protein_coding gene_symbol:CYP72A15 description:Cytochrome P450, family 72, subfamily A, polypeptide 15 [Source:UniProtKB/TrEMBL;Acc:A0A1I9LLM3]
Pat.m.00607	PatUTM.I-00627	298	A0A022QAY7	2.21e-92	AT5G52440.1	3.87e-51	OS11T0580800-01	1.16e-42	pep chromosome:TAIR10:5:21286735:21288913:1 gene:AT5G52440 transcript:AT5G52440.1 gene_biotype:protein_coding transcript_biotype:protein_coding gene_symbol:TATB description:Sec-independent protein translocase protein TATB, chloroplastic [Source:UniProtKB/Swiss-Prot;Acc:Q9XH75]
Pat.m.00608	PatUTM.I-00628	122	A0A022RNA5	6.6e-76	AT3G08890.1	3.47e-70	OS05T0346400-01	1.08e-65	pep chromosome:TAIR10:3:2706534:2707993:1 gene:AT3G08890 transcript:AT3G08890.1 gene_biotype:protein_coding transcript_biotype:protein_coding description:At3g08890 [Source:UniProtKB/TrEMBL;Acc:Q9SR89]
Pat.m.00609	PatUTM.I-00629	190	A0A151R1H6	6.56e-43	AT1G75030.1	1.74e-37	OS04T0689900-01	2.53e-36	pep chromosome:TAIR10:1:28174187:28175456:1 gene:AT1G75030 transcript:AT1G75030.1 gene_biotype:protein_coding transcript_biotype:protein_coding gene_symbol:ATLP-3 description:At1g75030 [Source:UniProtKB/TrEMBL;Acc:Q9C9P9]
Pat.m.00610	PatUTM.I-00629	346	A0A022R3B4	3.09e-180	AT5G38260.1	4.06e-129	OS01T0137250-00	4.06e-135	pep chromosome:TAIR10:5:15283692:15285837:-1 gene:AT5G38260 transcript:AT5G38260.1 gene_biotype:protein_coding transcript_biotype:protein_coding gene_symbol:LRK10L-2.1 description:LEAF RUST 10 DISEASE-RESISTANCE LOCUS RECEPTOR-LIKE PROTEIN KINASE-like 2.1 [Source:UniProtKB/Swiss-Prot;Acc:Q9FF31]
Pat.m.00611	PatUTM.I-00630	574	A0A022RJL4	0	AT3G25140.1	0	OS02T0498700-01	0	pep chromosome:TAIR10:3:9154508:9157012:1 gene:AT3G25140 transcript:AT3G25140.1 gene_biotype:protein_coding transcript_biotype:protein_coding gene_symbol:GAUT8 description:Hexosyltransferase [Source:UniProtKB/TrEMBL;Acc:W8PVC6]
Pat.m.00612	PatUTM.I-00631	603	A0A1J6K1S4	0	AT5G04360.1	0	OS04T0164900-01	0	pep chromosome:TAIR10:5:1221448:1228722:1 gene:AT5G04360 transcript:AT5G04360.1 gene_biotype:protein_coding transcript_biotype:protein_coding gene_symbol:PU1 description:Pullulanase 1, chloroplastic [Source:UniProtKB/Swiss-Prot;Acc:Q8GTR4]
Pat.m.00613	PatUTM.I-00631	136	A0A022RHJ5	8.94e-51	AT5G04360.1	4.23e-38	NA	NA	pep chromosome:TAIR10:5:1221448:1228722:1 gene:AT5G04360 transcript:AT5G04360.1 gene_biotype:protein_coding transcript_biotype:protein_coding gene_symbol:PU1 description:Pullulanase 1, chloroplastic [Source:UniProtKB/Swiss-Prot;Acc:Q8GTR4]
Pat.m.00614	PatUTM.I-00632	315	A0A022QRS9	7.31e-166	AT5G20910.1	2.84e-135	OS09T0434200-01	9.61e-112	pep chromosome:TAIR10:5:7092512:7094503:-1 gene:AT5G20910 transcript:AT5G20910.1 gene_biotype:protein_coding transcript_biotype:protein_coding gene_symbol:AIP2 description:E3 ubiquitin-protein ligase AIP2 [Source:UniProtKB/Swiss-Prot;Acc:Q8RXD3]
Pat.m.00615	PatUTM.I-00633	1092	S8DUT9	0	AT5G57110.2	0	OS04T0605500-01	0	pep chromosome:TAIR10:5:23109438:23117686:-1 gene:AT5G57110 transcript:AT5G57110.2 gene_biotype:protein_coding transcript_biotype:protein_coding gene_symbol:ACA8 description:Calcium-transporting ATPase [Source:UniProtKB/TrEMBL;Acc:Q0WV19]
Pat.m.00616	PatUTM.I-00634	490	A0A022S0K2	0	AT3G45140.1	0	OS02T0194700-01	0	pep chromosome:TAIR10:3:16525245:16529352:1 gene:AT3G45140 transcript:AT3G45140.1 gene_biotype:protein_coding transcript_biotype:protein_coding gene_symbol:LOX2 description:Lipoxygenase 2, chloroplastic [Source:UniProtKB/Swiss-Prot;Acc:P38418]
Pat.m.00617	PatUTM.I-00635	490	A0A022S0K2	0	AT3G45140.1	0	OS02T0194700-01	0	pep chromosome:TAIR10:3:16525245:16529352:1 gene:AT3G45140 transcript:AT3G45140.1 gene_biotype:protein_coding transcript_biotype:protein_coding gene_symbol:LOX2 description:Lipoxygenase 2, chloroplastic [Source:UniProtKB/Swiss-Prot;Acc:P38418]
Pat.m.00618	PatUTM.I-00636	184	A0A251V3Y1	4.67e-08	NA	NA	NA	NA	NA
Pat.m.00619	PatUTM.I-00637	114	A0A1S3UM47	2.83e-34	AT3G18280.2	2.45e-30	OS05T0550300-01	4.68e-21	pep chromosome:TAIR10:3:6266946:6267643:1 gene:AT3G18280 transcript:AT3G18280.2 gene_biotype:protein_coding transcript_biotype:protein_coding description:Bifunctional inhibitor/lipid-transfer protein/seed storage 2S albumin superfamily protein [Source:UniProtKB/TrEMBL;Acc:A0A1I9LP30]
Pat.m.00620	PatUTM.I-00638	260	A0A1U8QC03	1.13e-167	AT2G42590.2	8.7e-155	OS02T0580300-01	2.23e-132	pep chromosome:TAIR10:2:17731855:17733967:-1 gene:AT2G42590 transcript:AT2G42590.2 gene_biotype:protein_coding transcript_biotype:protein_coding gene_symbol:GRF9 description:14-3-3-like protein GF14 mu [Source:UniProtKB/TrEMBL;Acc:F4IP55]
Pat.m.00621	PatUTM.I-00639	152	A0A0N7KGJ7	1.48e-97	AT3G04400.1	6.73e-98	OS03T0139100-00	1.15e-99	pep chromosome:TAIR10:3:1167250:1168723:1 gene:AT3G04400 transcript:AT3G04400.1 gene_biotype:protein_coding transcript_biotype:protein_coding gene_symbol:RPL23B description:At2g33370 [Source:UniProtKB/TrEMBL;Acc:Q1H559]
Pat.m.00622	PatUTM.I-00640	735	F6HKD1	0	AT3G09920.1	0	OS02T0822500-01	0	pep chromosome:TAIR10:3:3040303:3044989:-1 gene:AT3G09920 transcript:AT3G09920.1 gene_biotype:protein_coding transcript_biotype:protein_coding gene_symbol:PIP5K9 description:Phosphatidylinositol 4-phosphate 5-kinase 9 [Source:UniProtKB/Swiss-Prot;Acc:Q8L850]
Pat.m.00623	PatUTM.I-00641	143	A0A068UG06	3.66e-86	AT3G11397.1	3.09e-63	OS05T0455600-01	7.25e-77	pep chromosome:TAIR10:3:3576017:3578082:1 gene:AT3G11397 transcript:AT3G11397.1 gene_biotype:protein_coding transcript_biotype:protein_coding gene_symbol:PRA1A3 description:PRA1 family protein A3 [Source:UniProtKB/Swiss-Prot;Acc:Q8W115]
Pat.m.00624	PatUTM.I-00643	262	A0A022RFE0	2.25e-163	AT5G65810.1	9.98e-136	OS01T0144000-01	1.31e-112	pep chromosome:TAIR10:5:26337665:26339865:-1 gene:AT5G65810 transcript:AT5G65810.1 gene_biotype:protein_coding transcript_biotype:protein_coding description:At5g65810 [Source:UniProtKB/TrEMBL;Acc:Q0WPN7]
Pat.m.00625	PatUTM.I-00644	1006	A0A022QZW0	0	AT4G11610.1	0	OS04T0683800-01	0	pep chromosome:TAIR10:4:7013729:7018089:-1 gene:AT4G11610 transcript:AT4G11610.1 gene_biotype:protein_coding transcript_biotype:protein_coding description:C2 calcium/lipid-binding plant phosphoribosyltransferase family protein [Source:UniProtKB/TrEMBL;Acc:Q84TJ7]
Pat.m.00626	PatUTM.I-00644	1006	A0A022QZW0	0	AT4G11610.1	0	OS04T0683800-01	0	pep chromosome:TAIR10:4:7013729:7018089:-1 gene:AT4G11610 transcript:AT4G11610.1 gene_biotype:protein_coding transcript_biotype:protein_coding description:C2 calcium/lipid-binding plant phosphoribosyltransferase family protein [Source:UniProtKB/TrEMBL;Acc:Q84TJ7]
Pat.m.00627	PatUTM.I-00645	150	A0A0U2JST5	2.07e-84	AT5G20170.1	3.61e-58	OS12T0638600-01	6.33e-40	pep chromosome:TAIR10:5:6807375:6810919:-1 gene:AT5G20170 transcript:AT5G20170.1 gene_biotype:protein_coding transcript_biotype:protein_coding gene_symbol:MED17 description:Mediator of RNA polymerase II transcription subunit 17 [Source:UniProtKB/Swiss-Prot;Acc:F4K460]
Pat.m.00628	PatUTM.I-00645	528	A0A022QMW9	0	AT5G20170.1	5.72e-168	OS12T0638600-01	7.34e-152	pep chromosome:TAIR10:5:6807375:6810919:-1 gene:AT5G20170 transcript:AT5G20170.1 gene_biotype:protein_coding transcript_biotype:protein_coding gene_symbol:MED17 description:Mediator of RNA polymerase II transcription subunit 17 [Source:UniProtKB/Swiss-Prot;Acc:F4K460]
Pat.m.00629	PatUTM.I-00646	258	A5AFS9	5.32e-53	AT5G38720.1	8.2e-41	OS02T0728700-01	3.39e-34	pep chromosome:TAIR10:5:15508244:15510713:-1 gene:AT5G38720 transcript:AT5G38720.1 gene_biotype:protein_coding transcript_biotype:protein_coding description:unknown protein; Has 13419 Blast hits to 9093 proteins in 698 species: Archae - 38; Bacteria - 1038; Metazoa - 4949; Fungi - 1086; Plants - 485; Viruses - 44; Other Eukaryotes - 5779 (source: NCBI BLink). [Source:TAIR;Acc:AT5G38720]
Pat.m.00630	PatUTM.I-00646	258	A5AFS9	5.32e-53	AT5G38720.1	8.2e-41	OS02T0728700-01	3.39e-34	pep chromosome:TAIR10:5:15508244:15510713:-1 gene:AT5G38720 transcript:AT5G38720.1 gene_biotype:protein_coding transcript_biotype:protein_coding description:unknown protein; Has 13419 Blast hits to 9093 proteins in 698 species: Archae - 38; Bacteria - 1038; Metazoa - 4949; Fungi - 1086; Plants - 485; Viruses - 44; Other Eukaryotes - 5779 (source: NCBI BLink). [Source:TAIR;Acc:AT5G38720]
Pat.m.00631	PatUTM.I-00649	358	A0A022QMC5	0	AT4G38160.4	9.46e-158	OS08T0515800-01	1.24e-146	pep chromosome:TAIR10:4:17902266:17904330:1 gene:AT4G38160 transcript:AT4G38160.4 gene_biotype:protein_coding transcript_biotype:protein_coding gene_symbol:pde191 description:Mitochondrial transcription termination factor family protein [Source:UniProtKB/TrEMBL;Acc:F4JSY9]
Pat.m.00632	PatUTM.I-00650	187	A0A022RLC6	5.42e-119	AT3G11320.1	1.25e-114	OS03T0286300-02	5.06e-112	pep chromosome:TAIR10:3:3546276:3548877:-1 gene:AT3G11320 transcript:AT3G11320.1 gene_biotype:protein_coding transcript_biotype:protein_coding description:Probable sugar phosphate/phosphate translocator At3g11320 [Source:UniProtKB/Swiss-Prot;Acc:Q5XF09]
Pat.m.00633	PatUTM.I-00650	131	A0A022Q0F0	9.32e-67	AT3G11320.1	5.75e-60	OS03T0286300-02	1.87e-56	pep chromosome:TAIR10:3:3546276:3548877:-1 gene:AT3G11320 transcript:AT3G11320.1 gene_biotype:protein_coding transcript_biotype:protein_coding description:Probable sugar phosphate/phosphate translocator At3g11320 [Source:UniProtKB/Swiss-Prot;Acc:Q5XF09]
Pat.m.00634	PatUTM.I-00651	136	A0A022QQW9	3.83e-64	AT3G45070.1	5.88e-54	OS06T0626600-01	2.7e-45	pep chromosome:TAIR10:3:16486283:16487349:-1 gene:AT3G45070 transcript:AT3G45070.1 gene_biotype:protein_coding transcript_biotype:protein_coding description:P-loop containing nucleoside triphosphate hydrolases superfamily protein [Source:UniProtKB/TrEMBL;Acc:A0A1I9LRV5]
Pat.m.00635	PatUTM.I-00651	113	A0A1U8ETK3	1.5e-08	NA	NA	NA	NA	NA
Pat.m.00636	PatUTM.I-00652	368	A0A022R0R4	5.22e-179	AT1G28560.1	4.34e-124	OS01T0912600-01	1.02e-105	pep chromosome:TAIR10:1:10038029:10041544:-1 gene:AT1G28560 transcript:AT1G28560.1 gene_biotype:protein_coding transcript_biotype:protein_coding gene_symbol:SRD2 description:snRNA activating complex family protein [Source:TAIR;Acc:AT1G28560]
Pat.m.00637	PatUTM.I-00653	166	Q59I53	5.67e-109	AT2G33040.1	2.12e-103	OS10T0320400-01	1.89e-99	pep chromosome:TAIR10:2:14018610:14021185:-1 gene:AT2G33040 transcript:AT2G33040.1 gene_biotype:protein_coding transcript_biotype:protein_coding gene_symbol:ATPC description:ATP synthase subunit gamma, mitochondrial [Source:UniProtKB/Swiss-Prot;Acc:Q96250]
Pat.m.00638	PatUTM.I-00655	396	A0A022R1G5	0	AT5G47780.1	0	OS08T0327100-01	0	pep chromosome:TAIR10:5:19347874:19350976:1 gene:AT5G47780 transcript:AT5G47780.1 gene_biotype:protein_coding transcript_biotype:protein_coding gene_symbol:GAUT4 description:Hexosyltransferase [Source:UniProtKB/TrEMBL;Acc:W8PUB8]
Pat.m.00639	PatUTM.I-00655	266	A0A022R1G5	7.2e-93	AT5G47780.1	4.32e-36	OS08T0327100-01	7.68e-22	pep chromosome:TAIR10:5:19347874:19350976:1 gene:AT5G47780 transcript:AT5G47780.1 gene_biotype:protein_coding transcript_biotype:protein_coding gene_symbol:GAUT4 description:Hexosyltransferase [Source:UniProtKB/TrEMBL;Acc:W8PUB8]
Pat.m.00640	PatUTM.I-00656	396	A0A022R1G5	0	AT5G47780.1	0	OS08T0327100-01	0	pep chromosome:TAIR10:5:19347874:19350976:1 gene:AT5G47780 transcript:AT5G47780.1 gene_biotype:protein_coding transcript_biotype:protein_coding gene_symbol:GAUT4 description:Hexosyltransferase [Source:UniProtKB/TrEMBL;Acc:W8PUB8]
Pat.m.00641	PatUTM.I-00656	266	A0A022R1G5	7.2e-93	AT5G47780.1	4.32e-36	OS08T0327100-01	7.68e-22	pep chromosome:TAIR10:5:19347874:19350976:1 gene:AT5G47780 transcript:AT5G47780.1 gene_biotype:protein_coding transcript_biotype:protein_coding gene_symbol:GAUT4 description:Hexosyltransferase [Source:UniProtKB/TrEMBL;Acc:W8PUB8]
Pat.m.00642	PatUTM.I-00657	469	A0A022QXT4	0	AT4G00300.1	4.12e-125	OS03T0124300-01	9.99e-94	pep chromosome:TAIR10:4:128581:130331:1 gene:AT4G00300 transcript:AT4G00300.1 gene_biotype:protein_coding transcript_biotype:protein_coding description:Fringe-related protein [Source:UniProtKB/TrEMBL;Acc:Q0WQL0]
Pat.m.00643	PatUTM.I-00658	667	A0A022S1I3	0	AT5G48460.1	0	OS02T0719100-01	0	pep chromosome:TAIR10:5:19636045:19639529:-1 gene:AT5G48460 transcript:AT5G48460.1 gene_biotype:protein_coding transcript_biotype:protein_coding gene_symbol:FIM2 description:Fimbrin-2 [Source:UniProtKB/Swiss-Prot;Acc:O50064]
Pat.m.00644	PatUTM.I-00659	489	A0A022RP17	0	AT5G59010.1	0	OS03T0825300-02	0	pep chromosome:TAIR10:5:23820034:23823317:-1 gene:AT5G59010 transcript:AT5G59010.1 gene_biotype:protein_coding transcript_biotype:protein_coding description:AT5g59010/k19m22_210 [Source:UniProtKB/TrEMBL;Acc:Q9FIL1]
Pat.m.00645	PatUTM.I-00660	287	A0A022PSM4	0	AT1G36050.2	7.2e-162	OS05T0490200-01	9.1e-143	pep chromosome:TAIR10:1:13450089:13453440:1 gene:AT1G36050 transcript:AT1G36050.2 gene_biotype:protein_coding transcript_biotype:protein_coding description:Endoplasmic reticulum vesicle transporter protein [Source:UniProtKB/TrEMBL;Acc:F4I1K2]
Pat.m.00646	PatUTM.I-00660	113	A0A022PSM4	3.8e-52	AT1G36050.2	1.67e-47	OS04T0455900-02	1.31e-44	pep chromosome:TAIR10:1:13450089:13453440:1 gene:AT1G36050 transcript:AT1G36050.2 gene_biotype:protein_coding transcript_biotype:protein_coding description:Endoplasmic reticulum vesicle transporter protein [Source:UniProtKB/TrEMBL;Acc:F4I1K2]
Pat.m.00647	PatUTM.I-00661	251	Q6H975	0	AT2G32700.2	1.41e-112	OS02T0813800-01	4.56e-117	pep chromosome:TAIR10:2:13866811:13872157:1 gene:AT2G32700 transcript:AT2G32700.2 gene_biotype:protein_coding transcript_biotype:protein_coding gene_symbol:LUH description:LEUNIG_homolog [Source:TAIR;Acc:AT2G32700]
Pat.m.00648	PatUTM.I-00661	454	A0A068U5U5	0	AT2G32700.6	1.06e-177	OS02T0813800-01	7.16e-167	pep chromosome:TAIR10:2:13866760:13872246:1 gene:AT2G32700 transcript:AT2G32700.6 gene_biotype:protein_coding transcript_biotype:protein_coding gene_symbol:LUH description:LEUNIG_homolog [Source:TAIR;Acc:AT2G32700]
Pat.m.00649	PatUTM.I-00662	251	Q6H975	0	AT2G32700.2	1.41e-112	OS02T0813800-01	4.56e-117	pep chromosome:TAIR10:2:13866811:13872157:1 gene:AT2G32700 transcript:AT2G32700.2 gene_biotype:protein_coding transcript_biotype:protein_coding gene_symbol:LUH description:LEUNIG_homolog [Source:TAIR;Acc:AT2G32700]
Pat.m.00650	PatUTM.I-00662	454	A0A068U5U5	0	AT2G32700.6	1.06e-177	OS02T0813800-01	7.16e-167	pep chromosome:TAIR10:2:13866760:13872246:1 gene:AT2G32700 transcript:AT2G32700.6 gene_biotype:protein_coding transcript_biotype:protein_coding gene_symbol:LUH description:LEUNIG_homolog [Source:TAIR;Acc:AT2G32700]
Pat.m.00651	PatUTM.I-00663	770	Q6H975	0	AT2G32700.6	0	OS02T0813800-01	0	pep chromosome:TAIR10:2:13866760:13872246:1 gene:AT2G32700 transcript:AT2G32700.6 gene_biotype:protein_coding transcript_biotype:protein_coding gene_symbol:LUH description:LEUNIG_homolog [Source:TAIR;Acc:AT2G32700]
Pat.m.00652	PatUTM.I-00664	168	A0A0V0HFR3	3.09e-108	AT3G04120.1	1.34e-104	OS04T0486600-02	1.59e-104	pep chromosome:TAIR10:3:1080942:1083690:1 gene:AT3G04120 transcript:AT3G04120.1 gene_biotype:protein_coding transcript_biotype:protein_coding gene_symbol:GAPC1 description:Glyceraldehyde-3-phosphate dehydrogenase GAPC1, cytosolic [Source:UniProtKB/Swiss-Prot;Acc:P25858]
Pat.m.00653	PatUTM.I-00665	147	A0A068UQ11	1.41e-99	AT2G36060.1	2.49e-96	OS09T0297100-01	1.3e-96	pep chromosome:TAIR10:2:15142653:15144221:-1 gene:AT2G36060 transcript:AT2G36060.1 gene_biotype:protein_coding transcript_biotype:protein_coding gene_symbol:MMZ3 description:UEV1C [Source:UniProtKB/TrEMBL;Acc:A0A178VRN9]
Pat.m.00654	PatUTM.I-00666	745	A0A022RSY6	0	AT4G32010.2	0	OS07T0679700-01	0	pep chromosome:TAIR10:4:15480495:15485353:1 gene:AT4G32010 transcript:AT4G32010.2 gene_biotype:protein_coding transcript_biotype:protein_coding gene_symbol:VAL2 description:B3 domain-containing transcription repressor VAL2 [Source:UniProtKB/Swiss-Prot;Acc:Q5CCK4]
Pat.m.00655	PatUTM.I-00667	868	A0A022RSY6	0	AT4G32010.2	0	OS07T0679700-01	0	pep chromosome:TAIR10:4:15480495:15485353:1 gene:AT4G32010 transcript:AT4G32010.2 gene_biotype:protein_coding transcript_biotype:protein_coding gene_symbol:VAL2 description:B3 domain-containing transcription repressor VAL2 [Source:UniProtKB/Swiss-Prot;Acc:Q5CCK4]
Pat.m.00656	PatUTM.I-00670	905	A0A068V9W3	0	AT4G20940.1	0	OS07T0145400-01	0	pep chromosome:TAIR10:4:11202728:11206280:1 gene:AT4G20940 transcript:AT4G20940.1 gene_biotype:protein_coding transcript_biotype:protein_coding description:Probable LRR receptor-like serine/threonine-protein kinase At4g20940 [Source:UniProtKB/Swiss-Prot;Acc:C0LGQ9]
Pat.m.00657	PatUTM.I-00671	352	A0A022QUP6	0	AT5G08415.1	5.76e-178	OS05T0511500-01	2.32e-155	pep chromosome:TAIR10:5:2710781:2713255:-1 gene:AT5G08415 transcript:AT5G08415.1 gene_biotype:protein_coding transcript_biotype:protein_coding gene_symbol:LIP1P description:Lipoyl synthase, chloroplastic [Source:UniProtKB/TrEMBL;Acc:A0A178UNA7]
Pat.m.00658	PatUTM.I-00672	220	A0A251VC69	2.58e-144	AT4G17300.1	6.61e-138	OS01T0372700-01	9.83e-89	pep chromosome:TAIR10:4:9681516:9684984:1 gene:AT4G17300 transcript:AT4G17300.1 gene_biotype:protein_coding transcript_biotype:protein_coding gene_symbol:NS1 description:Class II aminoacyl-tRNA and biotin synthetases superfamily protein [Source:TAIR;Acc:AT4G17300]
Pat.m.00659	PatUTM.I-00672	394	A0A022R408	0	AT4G17300.1	1.66e-178	OS07T0485400-01	3.8e-107	pep chromosome:TAIR10:4:9681516:9684984:1 gene:AT4G17300 transcript:AT4G17300.1 gene_biotype:protein_coding transcript_biotype:protein_coding gene_symbol:NS1 description:Class II aminoacyl-tRNA and biotin synthetases superfamily protein [Source:TAIR;Acc:AT4G17300]
Pat.m.00660	PatUTM.I-00673	309	A0A103YDB8	0	AT2G39840.1	0	OS03T0268000-01	0	pep chromosome:TAIR10:2:16627216:16629412:1 gene:AT2G39840 transcript:AT2G39840.1 gene_biotype:protein_coding transcript_biotype:protein_coding gene_symbol:TOPP4 description:Serine/threonine-protein phosphatase [Source:UniProtKB/TrEMBL;Acc:A0A178VUA1]
Pat.m.00661	PatUTM.I-00674	388	A0A068UBQ5	0	AT1G16670.1	1.74e-156	OS06T0676600-01	3.36e-159	pep chromosome:TAIR10:1:5697216:5699870:1 gene:AT1G16670 transcript:AT1G16670.1 gene_biotype:protein_coding transcript_biotype:protein_coding gene_symbol:CRPK1 description:Cold-responsive protein kinase 1 [Source:UniProtKB/Swiss-Prot;Acc:Q93YN1]
Pat.m.00662	PatUTM.I-00675	156	A0A1S4CQP5	4.93e-90	AT3G16240.1	1.39e-83	OS06T0336200-01	3.12e-76	pep chromosome:TAIR10:3:5505360:5507050:1 gene:AT3G16240 transcript:AT3G16240.1 gene_biotype:protein_coding transcript_biotype:protein_coding gene_symbol:TIP2-1 description:Aquaporin TIP2-1 [Source:UniProtKB/Swiss-Prot;Acc:Q41951]
Pat.m.00663	PatUTM.I-00676	236	A0A1J6IJR0	2.37e-155	AT1G01820.1	1.59e-144	OS06T0127000-01	6.78e-133	pep chromosome:TAIR10:1:296001:298334:-1 gene:AT1G01820 transcript:AT1G01820.1 gene_biotype:protein_coding transcript_biotype:protein_coding gene_symbol:PEX11C description:Peroxisomal membrane protein 11C [Source:UniProtKB/Swiss-Prot;Acc:Q9LQ73]
Pat.m.00664	PatUTM.I-00677	250	A0A022RVB7	5.31e-143	AT4G07400.1	5.24e-94	OS04T0505700-01	1.47e-77	pep chromosome:TAIR10:4:4197666:4199511:-1 gene:AT4G07400 transcript:AT4G07400.1 gene_biotype:protein_coding transcript_biotype:protein_coding gene_symbol:FBL8 description:Putative F-box/LRR-repeat protein 8 [Source:UniProtKB/Swiss-Prot;Acc:Q9S9X4]
Pat.m.00665	PatUTM.I-00677	268	A0A022RVB7	3.51e-136	AT1G47056.1	6.31e-99	OS04T0505700-01	3.62e-25	pep chromosome:TAIR10:1:17275890:17277839:-1 gene:AT1G47056 transcript:AT1G47056.1 gene_biotype:protein_coding transcript_biotype:protein_coding gene_symbol:VFB1 description:F-box protein At1g47056 [Source:UniProtKB/Swiss-Prot;Acc:Q9C626]
Pat.m.00666	PatUTM.I-00678	131	A0A0B0N223	5.48e-43	AT1G66240.1	3.1e-35	OS08T0205400-01	6e-36	pep chromosome:TAIR10:1:24686114:24687417:-1 gene:AT1G66240 transcript:AT1G66240.1 gene_biotype:protein_coding transcript_biotype:protein_coding gene_symbol:ATX1 description:homolog of anti-oxidant 1 [Source:TAIR;Acc:AT1G66240]
Pat.m.00667	PatUTM.I-00679	222	A0A1Q3BHD3	4.92e-105	AT2G01080.1	2.08e-82	OS03T0262700-01	6.31e-81	pep chromosome:TAIR10:2:77888:79373:1 gene:AT2G01080 transcript:AT2G01080.1 gene_biotype:protein_coding transcript_biotype:protein_coding description:Expressed protein [Source:UniProtKB/TrEMBL;Acc:Q9SJV8]
Pat.m.00668	PatUTM.I-00681	1165	A0A022RXA8	0	AT5G16210.1	0	OS01T0514300-01	0	pep chromosome:TAIR10:5:5290696:5298169:-1 gene:AT5G16210 transcript:AT5G16210.1 gene_biotype:protein_coding transcript_biotype:protein_coding description:AT5g16210/T21H19_130 [Source:UniProtKB/TrEMBL;Acc:Q8VYW7]
Pat.m.00669	PatUTM.I-00683	200	A0A0D2Q518	2.3e-37	AT1G73325.1	1.03e-09	OS04T0526600-01	3.07e-06	pep chromosome:TAIR10:1:27567419:27568281:-1 gene:AT1G73325 transcript:AT1G73325.1 gene_biotype:protein_coding transcript_biotype:protein_coding description:Kunitz family trypsin and protease inhibitor protein [Source:UniProtKB/TrEMBL;Acc:Q9FX28]
Pat.m.00670	PatUTM.I-00684	205	D1KFL1	1.61e-24	AT1G73260.1	6.08e-09	OS04T0526600-01	5.44e-11	pep chromosome:TAIR10:1:27547098:27548282:-1 gene:AT1G73260 transcript:AT1G73260.1 gene_biotype:protein_coding transcript_biotype:protein_coding gene_symbol:KTI1 description:Kunitz trypsin inhibitor 1 [Source:UniProtKB/Swiss-Prot;Acc:Q8RXD5]
Pat.m.00671	PatUTM.I-00685	205	A0A022Q181	2.93e-24	AT1G73260.1	4.62e-09	OS04T0526600-01	4.54e-11	pep chromosome:TAIR10:1:27547098:27548282:-1 gene:AT1G73260 transcript:AT1G73260.1 gene_biotype:protein_coding transcript_biotype:protein_coding gene_symbol:KTI1 description:Kunitz trypsin inhibitor 1 [Source:UniProtKB/Swiss-Prot;Acc:Q8RXD5]
Pat.m.00672	PatUTM.I-00686	205	A0A022Q181	1.17e-24	AT1G17860.1	4.65e-09	OS04T0526600-01	1.07e-10	pep chromosome:TAIR10:1:6149178:6150038:1 gene:AT1G17860 transcript:AT1G17860.1 gene_biotype:protein_coding transcript_biotype:protein_coding gene_symbol:KTI2 description:Kunitz trypsin inhibitor 2 [Source:UniProtKB/Swiss-Prot;Acc:Q9LMU2]
Pat.m.00673	PatUTM.I-00687	245	V4SWC6	1.38e-137	AT1G52340.1	2.94e-120	OS03T0810800-01	1.09e-109	pep chromosome:TAIR10:1:19489794:19491650:-1 gene:AT1G52340 transcript:AT1G52340.1 gene_biotype:protein_coding transcript_biotype:protein_coding gene_symbol:ABA2 description:Xanthoxin dehydrogenase [Source:UniProtKB/Swiss-Prot;Acc:Q9C826]
Pat.m.00674	PatUTM.I-00688	245	V4SWC6	1.38e-137	AT1G52340.1	2.94e-120	OS03T0810800-01	1.09e-109	pep chromosome:TAIR10:1:19489794:19491650:-1 gene:AT1G52340 transcript:AT1G52340.1 gene_biotype:protein_coding transcript_biotype:protein_coding gene_symbol:ABA2 description:Xanthoxin dehydrogenase [Source:UniProtKB/Swiss-Prot;Acc:Q9C826]
Pat.m.00675	PatUTM.I-00689	374	A0A022QAM0	0	AT4G37870.1	0	OS03T0255500-01	0	pep chromosome:TAIR10:4:17802690:17806705:-1 gene:AT4G37870 transcript:AT4G37870.1 gene_biotype:protein_coding transcript_biotype:protein_coding gene_symbol:PCKA description:Phosphoenolpyruvate carboxykinase (ATP)-like protein [Source:UniProtKB/TrEMBL;Acc:Q0WWL8]
Pat.m.00676	PatUTM.I-00689	311	V4SQN9	0	AT4G37870.1	0	OS03T0255500-01	0	pep chromosome:TAIR10:4:17802690:17806705:-1 gene:AT4G37870 transcript:AT4G37870.1 gene_biotype:protein_coding transcript_biotype:protein_coding gene_symbol:PCKA description:Phosphoenolpyruvate carboxykinase (ATP)-like protein [Source:UniProtKB/TrEMBL;Acc:Q0WWL8]
Pat.m.00677	PatUTM.I-00690	269	A0A068UVV6	6.41e-176	AT1G32050.1	1.36e-150	OS04T0597000-01	2.16e-134	pep chromosome:TAIR10:1:11528385:11531350:1 gene:AT1G32050 transcript:AT1G32050.1 gene_biotype:protein_coding transcript_biotype:protein_coding gene_symbol:SCAMP4 description:Secretory carrier-associated membrane protein 4 [Source:UniProtKB/Swiss-Prot;Acc:Q9C6X2]
Pat.m.00678	PatUTM.I-00691	269	A0A068UVV6	6.41e-176	AT1G32050.1	1.36e-150	OS04T0597000-01	2.16e-134	pep chromosome:TAIR10:1:11528385:11531350:1 gene:AT1G32050 transcript:AT1G32050.1 gene_biotype:protein_coding transcript_biotype:protein_coding gene_symbol:SCAMP4 description:Secretory carrier-associated membrane protein 4 [Source:UniProtKB/Swiss-Prot;Acc:Q9C6X2]
Pat.m.00679	PatUTM.I-00692	986	A0A022RQ02	0	AT1G27320.1	0	OS03T0717700-01	0	pep chromosome:TAIR10:1:9486889:9492632:1 gene:AT1G27320 transcript:AT1G27320.1 gene_biotype:protein_coding transcript_biotype:protein_coding gene_symbol:AHK3 description:HK3 [Source:UniProtKB/TrEMBL;Acc:A0A178WL02]
Pat.m.00680	PatUTM.I-00693	917	A0A022RQ02	0	AT1G27320.1	0	OS02T0738400-02	0	pep chromosome:TAIR10:1:9486889:9492632:1 gene:AT1G27320 transcript:AT1G27320.1 gene_biotype:protein_coding transcript_biotype:protein_coding gene_symbol:AHK3 description:HK3 [Source:UniProtKB/TrEMBL;Acc:A0A178WL02]
Pat.m.00681	PatUTM.I-00694	1005	A0A022RQ02	0	AT1G27320.1	0	OS03T0717700-01	0	pep chromosome:TAIR10:1:9486889:9492632:1 gene:AT1G27320 transcript:AT1G27320.1 gene_biotype:protein_coding transcript_biotype:protein_coding gene_symbol:AHK3 description:HK3 [Source:UniProtKB/TrEMBL;Acc:A0A178WL02]
Pat.m.00682	PatUTM.I-00695	976	A0A022RQ02	0	AT1G27320.1	0	OS03T0717700-01	0	pep chromosome:TAIR10:1:9486889:9492632:1 gene:AT1G27320 transcript:AT1G27320.1 gene_biotype:protein_coding transcript_biotype:protein_coding gene_symbol:AHK3 description:HK3 [Source:UniProtKB/TrEMBL;Acc:A0A178WL02]
Pat.m.00683	PatUTM.I-00697	501	A0A022QCQ0	0	AT2G45510.1	1.7e-178	OS10T0524700-00	0	pep chromosome:TAIR10:2:18753023:18755172:1 gene:AT2G45510 transcript:AT2G45510.1 gene_biotype:protein_coding transcript_biotype:protein_coding gene_symbol:CYP704A2 description:At2g45510 [Source:UniProtKB/TrEMBL;Acc:O64631]
Pat.m.00684	PatUTM.I-00698	229	A0A1U7WZ44	2.8e-138	AT3G11940.2	6.26e-125	OS11T0482000-01	1.95e-123	pep chromosome:TAIR10:3:3777824:3779545:-1 gene:AT3G11940 transcript:AT3G11940.2 gene_biotype:protein_coding transcript_biotype:protein_coding gene_symbol:RPS5B description:40S ribosomal protein S5-2 [Source:UniProtKB/Swiss-Prot;Acc:P51427]
Pat.m.00685	PatUTM.I-00699	159	A0A022RD27	1.82e-33	AT1G76010.2	5.16e-16	OS04T0428950-00	3.93e-17	pep chromosome:TAIR10:1:28528075:28530923:-1 gene:AT1G76010 transcript:AT1G76010.2 gene_biotype:protein_coding transcript_biotype:protein_coding description:Alba DNA/RNA-binding protein [Source:UniProtKB/TrEMBL;Acc:Q93VA8]
Pat.m.00686	PatUTM.I-00703	137	A0A022RDK6	1.58e-59	AT3G06590.1	1.73e-37	OS03T0311600-01	1.28e-25	pep chromosome:TAIR10:3:2053968:2055576:-1 gene:AT3G06590 transcript:AT3G06590.1 gene_biotype:protein_coding transcript_biotype:protein_coding gene_symbol:BHLH148 description:Transcription factor bHLH148 [Source:UniProtKB/Swiss-Prot;Acc:Q9C8Z9]
Pat.m.00687	PatUTM.I-00704	237	A0A022QQ87	1.38e-76	AT2G01620.1	1.82e-52	OS04T0485800-01	4.14e-37	pep chromosome:TAIR10:2:278124:279296:1 gene:AT2G01620 transcript:AT2G01620.1 gene_biotype:protein_coding transcript_biotype:protein_coding gene_symbol:SKIP28 description:F-box protein SKIP28 [Source:UniProtKB/Swiss-Prot;Acc:Q9ZU90]
Pat.m.00688	PatUTM.I-00705	1094	A0A142CD26	0	AT1G50410.3	0	OS08T0180300-01	0	pep chromosome:TAIR10:1:18672136:18677652:1 gene:AT1G50410 transcript:AT1G50410.3 gene_biotype:protein_coding transcript_biotype:protein_coding gene_symbol:CHR28 description:Helicase-like transcription factor CHR28 [Source:UniProtKB/Swiss-Prot;Acc:Q94BR5]
Pat.m.00689	PatUTM.I-00706	275	A0A068TM83	1.53e-174	AT1G34750.2	6.17e-154	OS04T0452000-01	5.49e-142	pep chromosome:TAIR10:1:12736000:12738196:-1 gene:AT1G34750 transcript:AT1G34750.2 gene_biotype:protein_coding transcript_biotype:protein_coding description:Probable protein phosphatase 2C 10 [Source:UniProtKB/Swiss-Prot;Acc:Q9S9Z7]
Pat.m.00690	PatUTM.I-00707	218	A0A022QRU8	2.9e-103	AT1G62600.1	2.65e-92	OS10T0553800-01	1.87e-80	pep chromosome:TAIR10:1:23179461:23181519:1 gene:AT1G62600 transcript:AT1G62600.1 gene_biotype:protein_coding transcript_biotype:protein_coding description:Flavin-containing monooxygenase FMO GS-OX-like 4 [Source:UniProtKB/Swiss-Prot;Acc:Q94BV5]
Pat.m.00691	PatUTM.I-00707	206	A0A022QRU8	3.27e-85	AT1G62560.2	4.4e-71	OS07T0112000-00	4.9e-40	pep chromosome:TAIR10:1:23159734:23162881:1 gene:AT1G62560 transcript:AT1G62560.2 gene_biotype:protein_coding transcript_biotype:protein_coding gene_symbol:FMOGS-OX3 description:Flavin-containing monooxygenase FMO GS-OX3 [Source:UniProtKB/Swiss-Prot;Acc:Q9SXE1]
Pat.m.00692	PatUTM.I-00711	472	A0A022RFD4	0	AT2G14960.1	0	OS07T0592600-01	0	pep chromosome:TAIR10:2:6451319:6453797:-1 gene:AT2G14960 transcript:AT2G14960.1 gene_biotype:protein_coding transcript_biotype:protein_coding gene_symbol:GH3.1 description:Probable indole-3-acetic acid-amido synthetase GH3.1 [Source:UniProtKB/Swiss-Prot;Acc:O82333]
Pat.m.00693	PatUTM.I-00712	473	A0A161ABB0	0	AT5G36110.1	1.9e-179	OS07T0519600-00	3.05e-93	pep chromosome:TAIR10:5:14195356:14197761:1 gene:AT5G36110 transcript:AT5G36110.1 gene_biotype:protein_coding transcript_biotype:protein_coding gene_symbol:CYP716A1 description:Cytochrome P450, family 716, subfamily A, polypeptide 1 [Source:UniProtKB/TrEMBL;Acc:Q9LVY7]
Pat.m.00694	PatUTM.I-00713	188	A0A022RXJ8	1.58e-113	AT1G31300.2	5.84e-90	OS05T0511000-01	1.52e-83	pep chromosome:TAIR10:1:11193625:11196397:1 gene:AT1G31300 transcript:AT1G31300.2 gene_biotype:protein_coding transcript_biotype:protein_coding description:At1g31300/T19E23_12 [Source:UniProtKB/TrEMBL;Acc:Q93Z82]
Pat.m.00695	PatUTM.I-00713	105	A0A166FWL6	1.53e-06	NA	NA	NA	NA	NA
Pat.m.00696	PatUTM.I-00714	478	A0A1S4AEV1	1.62e-128	AT5G45290.1	4.57e-39	OS02T0798600-01	2.32e-72	pep chromosome:TAIR10:5:18349697:18352637:-1 gene:AT5G45290 transcript:AT5G45290.1 gene_biotype:protein_coding transcript_biotype:protein_coding description:RING/U-box domain-containing protein [Source:UniProtKB/TrEMBL;Acc:F4KD57]
Pat.m.00697	PatUTM.I-00716	1085	A0A022QYB8	0	AT4G32410.1	0	OS05T0176100-05	0	pep chromosome:TAIR10:4:15640490:15646844:-1 gene:AT4G32410 transcript:AT4G32410.1 gene_biotype:protein_coding transcript_biotype:protein_coding gene_symbol:CESA1 description:Cellulose synthase [Source:UniProtKB/TrEMBL;Acc:A0A178UWT4]
Pat.m.00698	PatUTM.I-00717	1085	A0A022QYB8	0	AT4G32410.1	0	OS05T0176100-05	0	pep chromosome:TAIR10:4:15640490:15646844:-1 gene:AT4G32410 transcript:AT4G32410.1 gene_biotype:protein_coding transcript_biotype:protein_coding gene_symbol:CESA1 description:Cellulose synthase [Source:UniProtKB/TrEMBL;Acc:A0A178UWT4]
Pat.m.00699	PatUTM.I-00718	719	A0A022QYB8	0	AT4G32410.1	0	OS05T0176100-05	0	pep chromosome:TAIR10:4:15640490:15646844:-1 gene:AT4G32410 transcript:AT4G32410.1 gene_biotype:protein_coding transcript_biotype:protein_coding gene_symbol:CESA1 description:Cellulose synthase [Source:UniProtKB/TrEMBL;Acc:A0A178UWT4]
Pat.m.00700	PatUTM.I-00719	1085	A0A022QYB8	0	AT4G32410.1	0	OS05T0176100-05	0	pep chromosome:TAIR10:4:15640490:15646844:-1 gene:AT4G32410 transcript:AT4G32410.1 gene_biotype:protein_coding transcript_biotype:protein_coding gene_symbol:CESA1 description:Cellulose synthase [Source:UniProtKB/TrEMBL;Acc:A0A178UWT4]
Pat.m.00701	PatUTM.I-00720	370	A0A022QYB8	0	AT4G32410.1	0	OS05T0176100-05	0	pep chromosome:TAIR10:4:15640490:15646844:-1 gene:AT4G32410 transcript:AT4G32410.1 gene_biotype:protein_coding transcript_biotype:protein_coding gene_symbol:CESA1 description:Cellulose synthase [Source:UniProtKB/TrEMBL;Acc:A0A178UWT4]
Pat.m.00702	PatUTM.I-00720	674	A0A022QYB8	0	AT4G32410.1	0	OS05T0176100-05	0	pep chromosome:TAIR10:4:15640490:15646844:-1 gene:AT4G32410 transcript:AT4G32410.1 gene_biotype:protein_coding transcript_biotype:protein_coding gene_symbol:CESA1 description:Cellulose synthase [Source:UniProtKB/TrEMBL;Acc:A0A178UWT4]
Pat.m.00703	PatUTM.I-00721	358	A0A067JZD6	0	AT3G53140.1	0	OS02T0823400-01	2.31e-142	pep chromosome:TAIR10:3:19695643:19697542:1 gene:AT3G53140 transcript:AT3G53140.1 gene_biotype:protein_coding transcript_biotype:protein_coding description:AT3g53140/T4D2_70 [Source:UniProtKB/TrEMBL;Acc:Q9SCP7]
Pat.m.00704	PatUTM.I-00722	193	A0A022RI19	5.34e-114	AT3G54860.1	2.68e-101	OS04T0223000-01	1.58e-94	pep chromosome:TAIR10:3:20324088:20330030:-1 gene:AT3G54860 transcript:AT3G54860.1 gene_biotype:protein_coding transcript_biotype:protein_coding gene_symbol:ATVPS33 description:Sec1/munc18-like (SM) proteins superfamily [Source:UniProtKB/TrEMBL;Acc:F4JE40]
Pat.m.00705	PatUTM.I-00722	195	S8CVC9	2.47e-100	AT3G54860.1	5.26e-86	OS04T0223000-01	7.51e-81	pep chromosome:TAIR10:3:20324088:20330030:-1 gene:AT3G54860 transcript:AT3G54860.1 gene_biotype:protein_coding transcript_biotype:protein_coding gene_symbol:ATVPS33 description:Sec1/munc18-like (SM) proteins superfamily [Source:UniProtKB/TrEMBL;Acc:F4JE40]
Pat.m.00706	PatUTM.I-00722	288	A0A022RI19	0	AT3G54860.1	1.1e-160	OS04T0223000-01	7.57e-136	pep chromosome:TAIR10:3:20324088:20330030:-1 gene:AT3G54860 transcript:AT3G54860.1 gene_biotype:protein_coding transcript_biotype:protein_coding gene_symbol:ATVPS33 description:Sec1/munc18-like (SM) proteins superfamily [Source:UniProtKB/TrEMBL;Acc:F4JE40]
Pat.m.00707	PatUTM.I-00723	343	A0A1S3XU69	0	AT1G01540.2	0	OS02T0549200-01	0	pep chromosome:TAIR10:1:195645:198787:1 gene:AT1G01540 transcript:AT1G01540.2 gene_biotype:protein_coding transcript_biotype:protein_coding description:Probable serine/threonine-protein kinase At1g01540 [Source:UniProtKB/Swiss-Prot;Acc:Q3EDL4]
Pat.m.00708	PatUTM.I-00727	231	A0A022QKD3	4.47e-122	AT5G10690.2	4e-88	OS09T0431600-00	2.04e-81	pep chromosome:TAIR10:5:3373640:3377451:-1 gene:AT5G10690 transcript:AT5G10690.2 gene_biotype:protein_coding transcript_biotype:protein_coding gene_symbol:CBSPPR1 description:Pentatricopeptide repeat-containing protein At5g10690 [Source:UniProtKB/Swiss-Prot;Acc:Q8VYD6]
Pat.m.00709	PatUTM.I-00727	135	A0A022QKD3	5.56e-49	AT5G10690.2	5.58e-29	OS09T0431600-00	5.04e-21	pep chromosome:TAIR10:5:3373640:3377451:-1 gene:AT5G10690 transcript:AT5G10690.2 gene_biotype:protein_coding transcript_biotype:protein_coding gene_symbol:CBSPPR1 description:Pentatricopeptide repeat-containing protein At5g10690 [Source:UniProtKB/Swiss-Prot;Acc:Q8VYD6]
Pat.m.00710	PatUTM.I-00728	268	A0A072TUR5	3.01e-10	NA	NA	NA	NA	NA
Pat.m.00711	PatUTM.I-00729	439	A0A022S173	0	AT5G48340.2	3.35e-155	OS01T0897100-01	1.07e-123	pep chromosome:TAIR10:5:19590436:19592949:1 gene:AT5G48340 transcript:AT5G48340.2 gene_biotype:protein_coding transcript_biotype:protein_coding description:Putative uncharacterized protein [Source:UniProtKB/TrEMBL;Acc:Q9LK80]
Pat.m.00712	PatUTM.I-00729	439	A0A022S173	0	AT5G48340.2	3.35e-155	OS01T0897100-01	1.07e-123	pep chromosome:TAIR10:5:19590436:19592949:1 gene:AT5G48340 transcript:AT5G48340.2 gene_biotype:protein_coding transcript_biotype:protein_coding description:Putative uncharacterized protein [Source:UniProtKB/TrEMBL;Acc:Q9LK80]
Pat.m.00713	PatUTM.I-00730	666	A0A0S3S6M9	1e-122	AT4G26630.1	3.36e-82	OS03T0596900-01	1.32e-49	pep chromosome:TAIR10:4:13430405:13435770:-1 gene:AT4G26630 transcript:AT4G26630.1 gene_biotype:protein_coding transcript_biotype:protein_coding description:DEK domain-containing chromatin associated protein [Source:UniProtKB/TrEMBL;Acc:Q9SUA1]
Pat.m.00714	PatUTM.I-00731	274	A0A022RCG8	2.11e-141	AT5G13120.1	1.06e-115	OS05T0103200-01	1.26e-125	pep chromosome:TAIR10:5:4162374:4164923:-1 gene:AT5G13120 transcript:AT5G13120.1 gene_biotype:protein_coding transcript_biotype:protein_coding gene_symbol:PNSL5 description:Peptidyl-prolyl cis-trans isomerase [Source:UniProtKB/TrEMBL;Acc:A0A178UN74]
Pat.m.00715	PatUTM.I-00733	450	A0A022PWB6	0	AT5G19770.1	0	OS07T0574800-01	0	pep chromosome:TAIR10:5:6682420:6684744:-1 gene:AT5G19770 transcript:AT5G19770.1 gene_biotype:protein_coding transcript_biotype:protein_coding gene_symbol:TUBA3 description:Tubulin alpha chain [Source:UniProtKB/TrEMBL;Acc:A0A178UTQ9]
Pat.m.00716	PatUTM.I-00734	276	G3FGV1	0	AT3G04120.1	4.3e-180	OS04T0486600-01	5.74e-180	pep chromosome:TAIR10:3:1080942:1083690:1 gene:AT3G04120 transcript:AT3G04120.1 gene_biotype:protein_coding transcript_biotype:protein_coding gene_symbol:GAPC1 description:Glyceraldehyde-3-phosphate dehydrogenase GAPC1, cytosolic [Source:UniProtKB/Swiss-Prot;Acc:P25858]
Pat.m.00717	PatUTM.I-00736	159	A0A068VIP7	1.44e-46	AT4G00026.1	1.77e-34	OS03T0253800-03	4.12e-40	pep chromosome:TAIR10:4:10815:13359:-1 gene:AT4G00026 transcript:AT4G00026.1 gene_biotype:protein_coding transcript_biotype:protein_coding gene_symbol:TIM21 description:Probable mitochondrial import inner membrane translocase subunit TIM21 [Source:UniProtKB/Swiss-Prot;Acc:Q1G3L1]
Pat.m.00718	PatUTM.I-00739	371	S8E8A4	4.03e-147	AT3G13224.2	1.42e-106	OS08T0320100-01	9.42e-106	pep chromosome:TAIR10:3:4254726:4257407:1 gene:AT3G13224 transcript:AT3G13224.2 gene_biotype:protein_coding transcript_biotype:protein_coding description:Putative uncharacterized protein At3g13224 [Source:UniProtKB/TrEMBL;Acc:Q9LHL2]
Pat.m.00719	PatUTM.I-00740	246	C0JJI2	6.19e-88	ATMG00710.1	2.1e-08	OS11T0656500-01	1.71e-42	pep chromosome:TAIR10:Mt:207553:207915:-1 gene:ATMG00710 transcript:ATMG00710.1 gene_biotype:protein_coding transcript_biotype:protein_coding gene_symbol:ORF120 description:Uncharacterized mitochondrial protein AtMg00710 [Source:UniProtKB/Swiss-Prot;Acc:P92512]
Pat.m.00720	PatUTM.I-00740	463	C0JJI2	0	AT4G23160.2	9.35e-96	OS08T0125300-01	2.47e-158	pep chromosome:TAIR10:4:12129485:12134209:1 gene:AT4G23160 transcript:AT4G23160.2 gene_biotype:protein_coding transcript_biotype:protein_coding gene_symbol:CRK8 description:cysteine-rich RLK (RECEPTOR-like protein kinase) 8 [Source:TAIR;Acc:AT4G23160]
Pat.m.00721	PatUTM.I-00741	299	A0A022QXF0	9.29e-153	AT3G61880.2	2.04e-140	OS08T0547300-01	9.77e-136	pep chromosome:TAIR10:3:22905868:22907958:-1 gene:AT3G61880 transcript:AT3G61880.2 gene_biotype:protein_coding transcript_biotype:protein_coding gene_symbol:CYP78A9 description:Cytochrome p450 78a9 [Source:UniProtKB/TrEMBL;Acc:F4IX02]
Pat.m.00722	PatUTM.I-00742	129	A0A1S3X6J4	3.86e-83	ATMG00510.1	5.32e-53	NA	NA	pep chromosome:TAIR10:Mt:132071:138153:1 gene:ATMG00510 transcript:ATMG00510.1 gene_biotype:protein_coding transcript_biotype:protein_coding gene_symbol:NAD7 description:Nad7 [Source:UniProtKB/TrEMBL;Acc:G1C2X4]
Pat.m.00723	PatUTM.I-00743	169	A0A178U5Q6	3.93e-66	NA	NA	NA	NA	NA
Pat.m.00724	PatUTM.I-00744	192	I3SYU3	7.66e-108	ATMG00510.1	8.93e-102	NA	NA	pep chromosome:TAIR10:Mt:132071:138153:1 gene:ATMG00510 transcript:ATMG00510.1 gene_biotype:protein_coding transcript_biotype:protein_coding gene_symbol:NAD7 description:Nad7 [Source:UniProtKB/TrEMBL;Acc:G1C2X4]
Pat.m.00725	PatUTM.I-00745	186	A0A0K9RWI4	1.43e-10	NA	NA	NA	NA	NA
Pat.m.00726	PatUTM.I-00746	396	A0A1Q3APS8	3.22e-178	AT3G22810.2	5.43e-165	OS03T0635800-01	1.4e-85	pep chromosome:TAIR10:3:8068450:8071770:1 gene:AT3G22810 transcript:AT3G22810.2 gene_biotype:protein_coding transcript_biotype:protein_coding description:Auxin canalization protein (DUF828) [Source:UniProtKB/TrEMBL;Acc:Q9LUI0]
Pat.m.00727	PatUTM.I-00747	334	A0A022PVG5	6.39e-146	AT5G11710.2	7.24e-60	OS01T0738600-01	4.35e-30	pep chromosome:TAIR10:5:3772570:3776662:1 gene:AT5G11710 transcript:AT5G11710.2 gene_biotype:protein_coding transcript_biotype:protein_coding gene_symbol:EPSIN1 description:Clathrin interactor EPSIN 1 [Source:UniProtKB/Swiss-Prot;Acc:Q8VY07]
Pat.m.00728	PatUTM.I-00748	424	M1CM13	4.04e-173	AT3G52210.3	1.78e-129	OS02T0780600-01	3.61e-90	pep chromosome:TAIR10:3:19367018:19369494:1 gene:AT3G52210 transcript:AT3G52210.3 gene_biotype:protein_coding transcript_biotype:protein_coding description:S-adenosyl-L-methionine-dependent methyltransferases superfamily protein [Source:TAIR;Acc:AT3G52210]
Pat.m.00729	PatUTM.I-00749	251	A0A022R876	7.94e-171	AT1G07890.2	6.83e-156	OS07T0694700-01	8.86e-155	pep chromosome:TAIR10:1:2437437:2439665:1 gene:AT1G07890 transcript:AT1G07890.2 gene_biotype:protein_coding transcript_biotype:protein_coding gene_symbol:APX1 description:MEE6 [Source:UniProtKB/TrEMBL;Acc:A0A178W5I1]
Pat.m.00730	PatUTM.I-00750	362	A0A022RD82	4.15e-176	AT3G14450.1	1.17e-119	OS08T0116400-01	1.57e-105	pep chromosome:TAIR10:3:4849539:4851678:1 gene:AT3G14450 transcript:AT3G14450.1 gene_biotype:protein_coding transcript_biotype:protein_coding gene_symbol:CID9 description:Polyadenylate-binding protein-interacting protein 9 [Source:UniProtKB/Swiss-Prot;Acc:Q9LRR6]
Pat.m.00731	PatUTM.I-00751	541	A0A022Q417	0	AT1G53730.2	0	OS10T0389800-01	0	pep chromosome:TAIR10:1:20061405:20065713:1 gene:AT1G53730 transcript:AT1G53730.2 gene_biotype:protein_coding transcript_biotype:protein_coding gene_symbol:SRF6 description:STRUBBELIG-receptor family 6 [Source:UniProtKB/TrEMBL;Acc:A8MQH3]
Pat.m.00732	PatUTM.I-00751	163	A0A022PZN0	2.06e-95	AT1G53730.1	5.54e-75	OS03T0183800-02	2.54e-78	pep chromosome:TAIR10:1:20061482:20065713:1 gene:AT1G53730 transcript:AT1G53730.1 gene_biotype:protein_coding transcript_biotype:protein_coding gene_symbol:SRF6 description:STRUBBELIG-receptor family 6 [Source:UniProtKB/TrEMBL;Acc:A8MQH3]
Pat.m.00733	PatUTM.I-00753	502	A0A068UG02	0	AT5G60580.3	1.91e-178	OS06T0677300-01	4.01e-145	pep chromosome:TAIR10:5:24353562:24356971:1 gene:AT5G60580 transcript:AT5G60580.3 gene_biotype:protein_coding transcript_biotype:protein_coding description:RING/U-box domain-containing protein [Source:UniProtKB/TrEMBL;Acc:F4K0E2]
Pat.m.00734	PatUTM.I-00753	125	A0A072VCK9	1.48e-06	NA	NA	NA	NA	NA
Pat.m.00735	PatUTM.I-00753	502	A0A068UG02	0	AT5G60580.3	1.91e-178	OS06T0677300-01	4.01e-145	pep chromosome:TAIR10:5:24353562:24356971:1 gene:AT5G60580 transcript:AT5G60580.3 gene_biotype:protein_coding transcript_biotype:protein_coding description:RING/U-box domain-containing protein [Source:UniProtKB/TrEMBL;Acc:F4K0E2]
Pat.m.00736	PatUTM.I-00754	470	A0A022QIW2	0	AT4G26510.1	0	OS02T0273000-01	0	pep chromosome:TAIR10:4:13383937:13388362:1 gene:AT4G26510 transcript:AT4G26510.1 gene_biotype:protein_coding transcript_biotype:protein_coding gene_symbol:UKL4 description:Uridine kinase-like protein 4 [Source:UniProtKB/Swiss-Prot;Acc:O65583]
Pat.m.00737	PatUTM.I-00755	470	A0A022QIW2	0	AT4G26510.1	0	OS02T0273000-01	0	pep chromosome:TAIR10:4:13383937:13388362:1 gene:AT4G26510 transcript:AT4G26510.1 gene_biotype:protein_coding transcript_biotype:protein_coding gene_symbol:UKL4 description:Uridine kinase-like protein 4 [Source:UniProtKB/Swiss-Prot;Acc:O65583]
Pat.m.00738	PatUTM.I-00756	470	A0A022QIW2	0	AT4G26510.1	0	OS02T0273000-01	0	pep chromosome:TAIR10:4:13383937:13388362:1 gene:AT4G26510 transcript:AT4G26510.1 gene_biotype:protein_coding transcript_biotype:protein_coding gene_symbol:UKL4 description:Uridine kinase-like protein 4 [Source:UniProtKB/Swiss-Prot;Acc:O65583]
Pat.m.00739	PatUTM.I-00757	213	A0A022PVA8	1.59e-121	AT5G17210.1	1.07e-84	OS06T0114700-01	2.69e-85	pep chromosome:TAIR10:5:5656348:5658193:1 gene:AT5G17210 transcript:AT5G17210.1 gene_biotype:protein_coding transcript_biotype:protein_coding description:Putative uncharacterized protein At5g17210 [Source:UniProtKB/TrEMBL;Acc:Q94C50]
Pat.m.00740	PatUTM.I-00758	300	A0A022RU35	2.03e-170	AT4G16800.1	1.69e-134	OS02T0654100-01	1.24e-135	pep chromosome:TAIR10:4:9454707:9457070:-1 gene:AT4G16800 transcript:AT4G16800.1 gene_biotype:protein_coding transcript_biotype:protein_coding description:Probable enoyl-CoA hydratase 2, mitochondrial [Source:UniProtKB/Swiss-Prot;Acc:F4JML5]
Pat.m.00741	PatUTM.I-00759	257	K7M9Q3	1.73e-158	AT1G15820.1	1.47e-143	OS04T0457000-01	1.88e-134	pep chromosome:TAIR10:1:5446462:5447880:-1 gene:AT1G15820 transcript:AT1G15820.1 gene_biotype:protein_coding transcript_biotype:protein_coding gene_symbol:LHCB6 description:Chlorophyll a-b binding protein, chloroplastic [Source:UniProtKB/TrEMBL;Acc:Q9LMQ2]
Pat.m.00742	PatUTM.I-00760	692	A0A1U7YEE5	0	AT2G33290.1	0	OS07T0435900-01	0	pep chromosome:TAIR10:2:14108529:14112464:1 gene:AT2G33290 transcript:AT2G33290.1 gene_biotype:protein_coding transcript_biotype:protein_coding gene_symbol:SUVH2 description:Histone-lysine N-methyltransferase family member SUVH2 [Source:UniProtKB/Swiss-Prot;Acc:O22781]
Pat.m.00743	PatUTM.I-00761	655	A0A022Q1C3	0	AT1G79920.1	0	OS01T0180800-01	0	pep chromosome:TAIR10:1:30059302:30062824:-1 gene:AT1G79920 transcript:AT1G79920.1 gene_biotype:protein_coding transcript_biotype:protein_coding description:Heat shock protein 70 (Hsp 70) family protein [Source:TAIR;Acc:AT1G79920]
Pat.m.00744	PatUTM.I-00761	117	F4YBC7	1.16e-60	AT1G79930.1	9.87e-54	OS01T0180800-03	1.21e-58	pep chromosome:TAIR10:1:30063448:30067589:-1 gene:AT1G79930 transcript:AT1G79930.1 gene_biotype:protein_coding transcript_biotype:protein_coding gene_symbol:HSP70-14 description:Heat shock 70 kDa protein 14 [Source:UniProtKB/Swiss-Prot;Acc:Q9S7C0]
Pat.m.00745	PatUTM.I-00761	139	A0A022Q1C3	1.33e-42	AT1G79930.1	2.7e-25	OS01T0180800-03	2.41e-21	pep chromosome:TAIR10:1:30063448:30067589:-1 gene:AT1G79930 transcript:AT1G79930.1 gene_biotype:protein_coding transcript_biotype:protein_coding gene_symbol:HSP70-14 description:Heat shock 70 kDa protein 14 [Source:UniProtKB/Swiss-Prot;Acc:Q9S7C0]
Pat.m.00746	PatUTM.I-00762	139	A0A022Q1C3	1.33e-42	AT1G79930.1	2.7e-25	OS01T0180800-03	2.41e-21	pep chromosome:TAIR10:1:30063448:30067589:-1 gene:AT1G79930 transcript:AT1G79930.1 gene_biotype:protein_coding transcript_biotype:protein_coding gene_symbol:HSP70-14 description:Heat shock 70 kDa protein 14 [Source:UniProtKB/Swiss-Prot;Acc:Q9S7C0]
Pat.m.00747	PatUTM.I-00762	719	A0A022Q1C3	0	AT1G79930.1	0	OS01T0180800-01	0	pep chromosome:TAIR10:1:30063448:30067589:-1 gene:AT1G79930 transcript:AT1G79930.1 gene_biotype:protein_coding transcript_biotype:protein_coding gene_symbol:HSP70-14 description:Heat shock 70 kDa protein 14 [Source:UniProtKB/Swiss-Prot;Acc:Q9S7C0]
Pat.m.00748	PatUTM.I-00763	298	A0A1J6JU10	3.77e-117	AT5G23950.1	1.41e-51	OS08T0562600-03	1.35e-71	pep chromosome:TAIR10:5:8082744:8083749:1 gene:AT5G23950 transcript:AT5G23950.1 gene_biotype:protein_coding transcript_biotype:protein_coding description:Emb|CAB80929.1 [Source:UniProtKB/TrEMBL;Acc:Q9FF85]
Pat.m.00749	PatUTM.I-00764	168	A0A022RG57	9.15e-93	AT3G25230.1	7.53e-76	OS04T0352400-01	3.31e-81	pep chromosome:TAIR10:3:9188096:9191630:1 gene:AT3G25230 transcript:AT3G25230.1 gene_biotype:protein_coding transcript_biotype:protein_coding gene_symbol:ROF1 description:Peptidylprolyl isomerase [Source:UniProtKB/TrEMBL;Acc:B3H746]
Pat.m.00750	PatUTM.I-00765	1076	A0A1S4CCZ6	0	AT1G75660.1	0	OS01T0872700-01	0	pep chromosome:TAIR10:1:28408134:28415118:1 gene:AT1G75660 transcript:AT1G75660.1 gene_biotype:protein_coding transcript_biotype:protein_coding gene_symbol:XRN3 description:5'-3' exoribonuclease 3 [Source:UniProtKB/Swiss-Prot;Acc:Q9FQ03]
Pat.m.00751	PatUTM.I-00766	447	A0A022QGD2	2.86e-146	AT4G13030.2	2.73e-81	OS05T0274300-01	5.41e-64	pep chromosome:TAIR10:4:7607267:7609843:1 gene:AT4G13030 transcript:AT4G13030.2 gene_biotype:protein_coding transcript_biotype:protein_coding description:P-loop containing nucleoside triphosphate hydrolases superfamily protein [Source:TAIR;Acc:AT4G13030]
Pat.m.00752	PatUTM.I-00767	445	B9HKF4	2.98e-52	NA	NA	NA	NA	NA
Pat.m.00753	PatUTM.I-00768	405	Q49SP7	0	AT4G15870.1	9.07e-66	OS01T0337100-00	1.71e-64	pep chromosome:TAIR10:4:9008372:9010947:-1 gene:AT4G15870 transcript:AT4G15870.1 gene_biotype:protein_coding transcript_biotype:protein_coding gene_symbol:TPS01 description:Terpenoid synthase 1 [Source:UniProtKB/Swiss-Prot;Acc:O23651]
Pat.m.00754	PatUTM.I-00769	613	A0A022QPC9	7.28e-33	NA	NA	NA	NA	NA
Pat.m.00755	PatUTM.I-00770	277	M1CMC4	7.56e-69	AT4G28990.1	3.85e-20	OS02T0274700-01	1.19e-22	pep chromosome:TAIR10:4:14290947:14293199:1 gene:AT4G28990 transcript:AT4G28990.1 gene_biotype:protein_coding transcript_biotype:protein_coding description:RNA-binding-related protein [Source:UniProtKB/TrEMBL;Acc:F4JM55]
Pat.m.00756	PatUTM.I-00771	149	A0A022PVV0	1.18e-47	AT5G64480.1	3.64e-21	NA	NA	pep chromosome:TAIR10:5:25778125:25778969:1 gene:AT5G64480 transcript:AT5G64480.1 gene_biotype:protein_coding transcript_biotype:protein_coding description:Putative uncharacterized protein [Source:UniProtKB/TrEMBL;Acc:Q9FGE8]
Pat.m.00757	PatUTM.I-00772	328	A0A022PVA2	2.06e-140	AT3G25150.1	6.91e-75	OS04T0372800-01	2.28e-66	pep chromosome:TAIR10:3:9156822:9159928:-1 gene:AT3G25150 transcript:AT3G25150.1 gene_biotype:protein_coding transcript_biotype:protein_coding description:Nuclear transport factor 2 (NTF2) family protein with RNA binding (RRM-RBD-RNP motifs) domain-containing protein [Source:UniProtKB/TrEMBL;Acc:F4J8X6]
Pat.m.00758	PatUTM.I-00774	655	A0A022QQR8	0	AT1G13900.1	0	OS07T0111600-01	0	pep chromosome:TAIR10:1:4753099:4755656:-1 gene:AT1G13900 transcript:AT1G13900.1 gene_biotype:protein_coding transcript_biotype:protein_coding gene_symbol:PAP2 description:Probable inactive purple acid phosphatase 2 [Source:UniProtKB/Swiss-Prot;Acc:Q9LMG7]
Pat.m.00759	PatUTM.I-00775	508	A0A1B1FJZ4	0	ATCG00120.1	0	OS01T0711000-01	4.5e-29	pep chromosome:TAIR10:Pt:9938:11461:-1 gene:ATCG00120 transcript:ATCG00120.1 gene_biotype:protein_coding transcript_biotype:protein_coding gene_symbol:ATPA description:ATP synthase subunit alpha, chloroplastic [Source:UniProtKB/TrEMBL;Acc:A0A1B1W4S8]
Pat.m.00760	PatUTM.I-00778	197	A0A068UV48	2.34e-102	AT4G23895.4	1.89e-91	OS05T0595500-01	1.5e-76	pep chromosome:TAIR10:4:12422084:12424371:1 gene:AT4G23895 transcript:AT4G23895.4 gene_biotype:protein_coding transcript_biotype:protein_coding description:Nucleoside diphosphate kinase [Source:UniProtKB/TrEMBL;Acc:F4JPD8]
Pat.m.00761	PatUTM.I-00779	551	A0A022PSJ3	0	AT5G64300.1	0	OS08T0481950-01	0	pep chromosome:TAIR10:5:25718008:25721166:1 gene:AT5G64300 transcript:AT5G64300.1 gene_biotype:protein_coding transcript_biotype:protein_coding gene_symbol:RIBA1 description:RIBA1 [Source:UniProtKB/TrEMBL;Acc:A0A178UCT4]
Pat.m.00762	PatUTM.I-00780	577	A0A251TRA4	1.01e-119	AT1G48210.3	1.14e-80	OS05T0135800-01	4.96e-84	pep chromosome:TAIR10:1:17798628:17802330:1 gene:AT1G48210 transcript:AT1G48210.3 gene_biotype:protein_coding transcript_biotype:protein_coding description:Serine/threonine protein kinase [Source:UniProtKB/TrEMBL;Acc:F4HWU0]
Pat.m.00763	PatUTM.I-00782	469	U5FQ77	0	AT3G57050.1	0	OS06T0175800-01	0	pep chromosome:TAIR10:3:21111700:21114737:-1 gene:AT3G57050 transcript:AT3G57050.1 gene_biotype:protein_coding transcript_biotype:protein_coding gene_symbol:CBL description:Cystathionine beta-lyase, chloroplastic [Source:UniProtKB/Swiss-Prot;Acc:P53780]
Pat.m.00764	PatUTM.I-00784	108	K4B0H4	2.23e-72	AT5G28060.1	4.93e-70	OS02T0229000-01	1.26e-65	pep chromosome:TAIR10:5:10069440:10070899:-1 gene:AT5G28060 transcript:AT5G28060.1 gene_biotype:protein_coding transcript_biotype:protein_coding gene_symbol:RPS24B description:40S ribosomal protein S24-2 [Source:UniProtKB/Swiss-Prot;Acc:Q8LC83]
Pat.m.00765	PatUTM.I-00784	108	K4B0H4	2.23e-72	AT5G28060.1	4.93e-70	OS02T0229000-01	1.26e-65	pep chromosome:TAIR10:5:10069440:10070899:-1 gene:AT5G28060 transcript:AT5G28060.1 gene_biotype:protein_coding transcript_biotype:protein_coding gene_symbol:RPS24B description:40S ribosomal protein S24-2 [Source:UniProtKB/Swiss-Prot;Acc:Q8LC83]
Pat.m.00766	PatUTM.I-00785	488	A0A022RZY8	0	AT5G42090.1	0	OS06T0132100-01	0	pep chromosome:TAIR10:5:16826542:16829101:1 gene:AT5G42090 transcript:AT5G42090.1 gene_biotype:protein_coding transcript_biotype:protein_coding description:Dbj|BAA84809.1 [Source:UniProtKB/TrEMBL;Acc:Q9FHX6]
Pat.m.00767	PatUTM.I-00786	153	A0A022Q2L4	1.01e-22	NA	NA	OS04T0675700-00	5.42e-06	NA
Pat.m.00768	PatUTM.I-00787	315	A0A1S3Z5F9	8.73e-112	AT5G35330.2	3.97e-93	OS09T0494300-01	1.13e-85	pep chromosome:TAIR10:5:13523475:13525834:-1 gene:AT5G35330 transcript:AT5G35330.2 gene_biotype:protein_coding transcript_biotype:protein_coding gene_symbol:MBD2 description:MBD2 [Source:UniProtKB/TrEMBL;Acc:A0A178U6X6]
Pat.m.00769	PatUTM.I-00788	631	A0A068U3U8	0	AT3G13690.2	0	OS01T0602800-01	0	pep chromosome:TAIR10:3:4485979:4490250:1 gene:AT3G13690 transcript:AT3G13690.2 gene_biotype:protein_coding transcript_biotype:protein_coding description:Kinase with adenine nucleotide alpha hydrolases-like domain-containing protein [Source:UniProtKB/TrEMBL;Acc:Q9LIC9]
Pat.m.00770	PatUTM.I-00791	302	A0A022PVR8	7.71e-87	AT4G32720.2	5.89e-51	OS02T0610400-01	2.03e-49	pep chromosome:TAIR10:4:15787209:15789977:1 gene:AT4G32720 transcript:AT4G32720.2 gene_biotype:protein_coding transcript_biotype:protein_coding gene_symbol:LA1 description:La1 [Source:UniProtKB/TrEMBL;Acc:A0A178V700]
Pat.m.00771	PatUTM.I-00791	131	A0A022PVR8	4.38e-61	AT4G32720.2	1.91e-49	OS04T0497600-01	9.15e-48	pep chromosome:TAIR10:4:15787209:15789977:1 gene:AT4G32720 transcript:AT4G32720.2 gene_biotype:protein_coding transcript_biotype:protein_coding gene_symbol:LA1 description:La1 [Source:UniProtKB/TrEMBL;Acc:A0A178V700]
Pat.m.00772	PatUTM.I-00792	647	A0A022RT46	4.4e-154	AT1G31280.1	1.18e-120	OS03T0449200-00	3.05e-90	pep chromosome:TAIR10:1:11181504:11185396:1 gene:AT1G31280 transcript:AT1G31280.1 gene_biotype:protein_coding transcript_biotype:protein_coding gene_symbol:AGO2 description:Protein argonaute 2 [Source:UniProtKB/Swiss-Prot;Acc:Q9SHF3]
Pat.m.00773	PatUTM.I-00793	152	A0A067GNW7	7.38e-109	AT3G19980.1	4.34e-109	OS01T0691700-01	4.09e-105	pep chromosome:TAIR10:3:6961736:6965206:1 gene:AT3G19980 transcript:AT3G19980.1 gene_biotype:protein_coding transcript_biotype:protein_coding gene_symbol:FYPP3 description:Phytochrome-associated serine/threonine-protein phosphatase 3 [Source:UniProtKB/Swiss-Prot;Acc:Q9LHE7]
Pat.m.00774	PatUTM.I-00794	743	A0A1U8E7T4	0	AT5G64410.1	0	OS01T0630200-00	0	pep chromosome:TAIR10:5:25750845:25755501:-1 gene:AT5G64410 transcript:AT5G64410.1 gene_biotype:protein_coding transcript_biotype:protein_coding gene_symbol:OPT4 description:Isp4-like protein [Source:UniProtKB/TrEMBL;Acc:Q0WUW4]
Pat.m.00775	PatUTM.I-00795	426	M1BSN3	0	AT3G26780.1	2.39e-169	OS11T0522000-01	5.48e-132	pep chromosome:TAIR10:3:9848628:9850543:1 gene:AT3G26780 transcript:AT3G26780.1 gene_biotype:protein_coding transcript_biotype:protein_coding description:MEF14 [Source:UniProtKB/TrEMBL;Acc:A0A178V8Y9]
Pat.m.00776	PatUTM.I-00796	329	A0A022RWB0	0	AT3G30380.2	5.07e-177	OS02T0190800-01	9.28e-157	pep chromosome:TAIR10:3:11973971:11976909:1 gene:AT3G30380 transcript:AT3G30380.2 gene_biotype:protein_coding transcript_biotype:protein_coding description:Alpha/beta-Hydrolases superfamily protein [Source:UniProtKB/TrEMBL;Acc:Q9LI62]
Pat.m.00777	PatUTM.I-00797	138	A0A0G2SJN3	7.37e-60	AT4G25050.1	7.55e-34	OS12T0534200-01	6.48e-31	pep chromosome:TAIR10:4:12870008:12871564:1 gene:AT4G25050 transcript:AT4G25050.1 gene_biotype:protein_coding transcript_biotype:protein_coding gene_symbol:ACP4 description:Acyl carrier protein 4 [Source:UniProtKB/TrEMBL;Acc:F4JRT7]
Pat.m.00778	PatUTM.I-00798	551	A0A1S4BKF3	8.31e-166	AT3G14090.1	1.13e-140	OS09T0439600-01	5.84e-114	pep chromosome:TAIR10:3:4669197:4671796:-1 gene:AT3G14090 transcript:AT3G14090.1 gene_biotype:protein_coding transcript_biotype:protein_coding gene_symbol:ATEXO70D3 description:EXO70D3 [Source:UniProtKB/TrEMBL;Acc:Q9LJH9]
Pat.m.00779	PatUTM.I-00801	114	S8C547	1.4e-66	AT4G17040.1	3.56e-67	OS01T0271400-00	2e-49	pep chromosome:TAIR10:4:9585283:9589376:-1 gene:AT4G17040 transcript:AT4G17040.1 gene_biotype:protein_coding transcript_biotype:protein_coding gene_symbol:CLPR4 description:ATP-dependent Clp protease proteolytic subunit [Source:UniProtKB/TrEMBL;Acc:A0A178V785]
Pat.m.00780	PatUTM.I-00802	439	A0A022RGY3	0	AT1G03220.1	0	OS05T0402900-01	1.51e-137	pep chromosome:TAIR10:1:786832:788722:1 gene:AT1G03220 transcript:AT1G03220.1 gene_biotype:protein_coding transcript_biotype:protein_coding description:Aspartyl protease-like protein [Source:UniProtKB/TrEMBL;Acc:Q9ZVS4]
Pat.m.00781	PatUTM.I-00805	315	A0A022R4B4	9.15e-132	AT5G55280.1	4.65e-109	OS04T0665400-01	8.17e-102	pep chromosome:TAIR10:5:22420600:22422649:-1 gene:AT5G55280 transcript:AT5G55280.1 gene_biotype:protein_coding transcript_biotype:protein_coding gene_symbol:FTSZ1 description:Cell division protein FtsZ homolog 1, chloroplastic [Source:UniProtKB/Swiss-Prot;Acc:Q42545]
Pat.m.00782	PatUTM.I-00807	188	A0A022R081	1.42e-119	AT3G20390.1	2.84e-86	OS07T0516200-01	1.21e-76	pep chromosome:TAIR10:3:7109862:7111832:-1 gene:AT3G20390 transcript:AT3G20390.1 gene_biotype:protein_coding transcript_biotype:protein_coding description:Endoribonuclease L-PSP family protein [Source:UniProtKB/TrEMBL;Acc:A0A1I9LS34]
Pat.m.00783	PatUTM.I-00808	395	B9RFQ1	0	AT1G02500.2	0	OS01T0323600-01	0	pep chromosome:TAIR10:1:518254:520437:1 gene:AT1G02500 transcript:AT1G02500.2 gene_biotype:protein_coding transcript_biotype:protein_coding gene_symbol:SAM1 description:S-adenosylmethionine synthase [Source:UniProtKB/TrEMBL;Acc:A0A178WES1]
Pat.m.00784	PatUTM.I-00809	381	A0A1D8H2V5	0	AT4G34350.1	0	OS03T0731900-01	0	pep chromosome:TAIR10:4:16428407:16431144:-1 gene:AT4G34350 transcript:AT4G34350.1 gene_biotype:protein_coding transcript_biotype:protein_coding gene_symbol:ISPH description:4-hydroxy-3-methylbut-2-enyl diphosphate reductase, chloroplastic [Source:UniProtKB/Swiss-Prot;Acc:Q94B35]
Pat.m.00785	PatUTM.I-00810	108	A0A161ZS22	2.62e-63	AT4G34350.1	9.76e-60	OS03T0731900-01	2.3e-58	pep chromosome:TAIR10:4:16428407:16431144:-1 gene:AT4G34350 transcript:AT4G34350.1 gene_biotype:protein_coding transcript_biotype:protein_coding gene_symbol:ISPH description:4-hydroxy-3-methylbut-2-enyl diphosphate reductase, chloroplastic [Source:UniProtKB/Swiss-Prot;Acc:Q94B35]
Pat.m.00786	PatUTM.I-00811	338	A0A022QI30	3.73e-171	AT5G20520.1	1.49e-158	OS07T0608300-01	1.86e-144	pep chromosome:TAIR10:5:6942955:6946514:-1 gene:AT5G20520 transcript:AT5G20520.1 gene_biotype:protein_coding transcript_biotype:protein_coding gene_symbol:WAV2 description:WAV2 [Source:UniProtKB/TrEMBL;Acc:A0A178UB23]
Pat.m.00787	PatUTM.I-00812	175	A0A022PS91	5.89e-106	AT5G09650.1	4.02e-80	OS02T0768600-02	2.63e-71	pep chromosome:TAIR10:5:2991149:2993213:-1 gene:AT5G09650 transcript:AT5G09650.1 gene_biotype:protein_coding transcript_biotype:protein_coding gene_symbol:PPA6 description:Soluble inorganic pyrophosphatase 6, chloroplastic [Source:UniProtKB/Swiss-Prot;Acc:Q9LXC9]
Pat.m.00788	PatUTM.I-00812	291	S8CYJ7	6.2e-105	AT5G09650.1	8.52e-103	OS02T0768600-02	5.47e-99	pep chromosome:TAIR10:5:2991149:2993213:-1 gene:AT5G09650 transcript:AT5G09650.1 gene_biotype:protein_coding transcript_biotype:protein_coding gene_symbol:PPA6 description:Soluble inorganic pyrophosphatase 6, chloroplastic [Source:UniProtKB/Swiss-Prot;Acc:Q9LXC9]
Pat.m.00789	PatUTM.I-00813	127	A0A022RZD5	1.15e-69	AT5G20630.1	6.7e-56	OS08T0460000-01	6.9e-58	pep chromosome:TAIR10:5:6975029:6976036:-1 gene:AT5G20630 transcript:AT5G20630.1 gene_biotype:protein_coding transcript_biotype:protein_coding gene_symbol:GER3 description:Germin-like protein subfamily 3 member 3 [Source:UniProtKB/Swiss-Prot;Acc:P94072]
Pat.m.00790	PatUTM.I-00814	402	A0A0B0NN51	0	AT1G79550.1	0	OS06T0668200-01	0	pep chromosome:TAIR10:1:29924023:29926484:-1 gene:AT1G79550 transcript:AT1G79550.1 gene_biotype:protein_coding transcript_biotype:protein_coding gene_symbol:PGK3 description:Phosphoglycerate kinase [Source:UniProtKB/TrEMBL;Acc:A0A178WHC3]
Pat.m.00791	PatUTM.I-00815	210	W9RNB1	2.92e-81	AT1G23740.1	1.84e-76	OS08T0379400-01	5.05e-71	pep chromosome:TAIR10:1:8398115:8399836:-1 gene:AT1G23740 transcript:AT1G23740.1 gene_biotype:protein_coding transcript_biotype:protein_coding gene_symbol:AOR description:Quinone oxidoreductase-like protein At1g23740, chloroplastic [Source:UniProtKB/Swiss-Prot;Acc:Q9ZUC1]
Pat.m.00792	PatUTM.I-00815	150	O23939	5.39e-75	AT1G23740.1	1.01e-68	OS08T0379400-04	7.58e-69	pep chromosome:TAIR10:1:8398115:8399836:-1 gene:AT1G23740 transcript:AT1G23740.1 gene_biotype:protein_coding transcript_biotype:protein_coding gene_symbol:AOR description:Quinone oxidoreductase-like protein At1g23740, chloroplastic [Source:UniProtKB/Swiss-Prot;Acc:Q9ZUC1]
Pat.m.00793	PatUTM.I-00816	378	A0A067ZY74	0	AT5G09810.1	0	OS05T0106600-02	0	pep chromosome:TAIR10:5:3052062:3054691:1 gene:AT5G09810 transcript:AT5G09810.1 gene_biotype:protein_coding transcript_biotype:protein_coding gene_symbol:ACT7 description:AtACT7 [Source:UniProtKB/TrEMBL;Acc:A0A178UEW4]
Pat.m.00794	PatUTM.I-00817	180	M1AFT5	9.06e-87	AT3G08940.2	1.42e-80	OS07T0558400-01	1.5e-83	pep chromosome:TAIR10:3:2717557:2718923:1 gene:AT3G08940 transcript:AT3G08940.2 gene_biotype:protein_coding transcript_biotype:protein_coding gene_symbol:LHCB4.2 description:Chlorophyll a-b binding protein CP29.2, chloroplastic [Source:UniProtKB/Swiss-Prot;Acc:Q9XF88]
Pat.m.00795	PatUTM.I-00818	833	A0A022QRB8	0	AT5G05170.1	0	OS07T0208500-01	0	pep chromosome:TAIR10:5:1530132:1535558:-1 gene:AT5G05170 transcript:AT5G05170.1 gene_biotype:protein_coding transcript_biotype:protein_coding gene_symbol:CESA3 description:Cellulose synthase A catalytic subunit 3 [UDP-forming] [Source:UniProtKB/Swiss-Prot;Acc:Q941L0]
Pat.m.00796	PatUTM.I-00818	170	A5YKE7	3.42e-93	AT5G05170.1	1.79e-83	OS03T0808100-03	1.81e-90	pep chromosome:TAIR10:5:1530132:1535558:-1 gene:AT5G05170 transcript:AT5G05170.1 gene_biotype:protein_coding transcript_biotype:protein_coding gene_symbol:CESA3 description:Cellulose synthase A catalytic subunit 3 [UDP-forming] [Source:UniProtKB/Swiss-Prot;Acc:Q941L0]
Pat.m.00797	PatUTM.I-00819	170	A5YKE7	3.42e-93	AT5G05170.1	1.79e-83	OS03T0808100-03	1.81e-90	pep chromosome:TAIR10:5:1530132:1535558:-1 gene:AT5G05170 transcript:AT5G05170.1 gene_biotype:protein_coding transcript_biotype:protein_coding gene_symbol:CESA3 description:Cellulose synthase A catalytic subunit 3 [UDP-forming] [Source:UniProtKB/Swiss-Prot;Acc:Q941L0]
Pat.m.00798	PatUTM.I-00819	423	A0A022QRB8	0	AT5G05170.1	0	OS07T0208500-01	1.97e-179	pep chromosome:TAIR10:5:1530132:1535558:-1 gene:AT5G05170 transcript:AT5G05170.1 gene_biotype:protein_coding transcript_biotype:protein_coding gene_symbol:CESA3 description:Cellulose synthase A catalytic subunit 3 [UDP-forming] [Source:UniProtKB/Swiss-Prot;Acc:Q941L0]
Pat.m.00799	PatUTM.I-00819	460	K4AYB2	0	AT5G05170.1	0	OS07T0208500-01	0	pep chromosome:TAIR10:5:1530132:1535558:-1 gene:AT5G05170 transcript:AT5G05170.1 gene_biotype:protein_coding transcript_biotype:protein_coding gene_symbol:CESA3 description:Cellulose synthase A catalytic subunit 3 [UDP-forming] [Source:UniProtKB/Swiss-Prot;Acc:Q941L0]
Pat.m.00800	PatUTM.I-00820	395	K4AYB2	0	AT5G05170.1	0	OS07T0208500-01	0	pep chromosome:TAIR10:5:1530132:1535558:-1 gene:AT5G05170 transcript:AT5G05170.1 gene_biotype:protein_coding transcript_biotype:protein_coding gene_symbol:CESA3 description:Cellulose synthase A catalytic subunit 3 [UDP-forming] [Source:UniProtKB/Swiss-Prot;Acc:Q941L0]
Pat.m.00801	PatUTM.I-00820	170	A5YKE7	3.42e-93	AT5G05170.1	1.79e-83	OS03T0808100-03	1.81e-90	pep chromosome:TAIR10:5:1530132:1535558:-1 gene:AT5G05170 transcript:AT5G05170.1 gene_biotype:protein_coding transcript_biotype:protein_coding gene_symbol:CESA3 description:Cellulose synthase A catalytic subunit 3 [UDP-forming] [Source:UniProtKB/Swiss-Prot;Acc:Q941L0]
Pat.m.00802	PatUTM.I-00820	467	A0A1P8DF79	0	AT5G05170.1	0	OS07T0208500-01	4.2e-164	pep chromosome:TAIR10:5:1530132:1535558:-1 gene:AT5G05170 transcript:AT5G05170.1 gene_biotype:protein_coding transcript_biotype:protein_coding gene_symbol:CESA3 description:Cellulose synthase A catalytic subunit 3 [UDP-forming] [Source:UniProtKB/Swiss-Prot;Acc:Q941L0]
Pat.m.00803	PatUTM.I-00821	1048	A0A022QRB8	0	AT5G05170.1	0	OS07T0208500-01	0	pep chromosome:TAIR10:5:1530132:1535558:-1 gene:AT5G05170 transcript:AT5G05170.1 gene_biotype:protein_coding transcript_biotype:protein_coding gene_symbol:CESA3 description:Cellulose synthase A catalytic subunit 3 [UDP-forming] [Source:UniProtKB/Swiss-Prot;Acc:Q941L0]
Pat.m.00804	PatUTM.I-00822	944	A0A022QRB8	0	AT5G05170.1	0	OS07T0208500-01	0	pep chromosome:TAIR10:5:1530132:1535558:-1 gene:AT5G05170 transcript:AT5G05170.1 gene_biotype:protein_coding transcript_biotype:protein_coding gene_symbol:CESA3 description:Cellulose synthase A catalytic subunit 3 [UDP-forming] [Source:UniProtKB/Swiss-Prot;Acc:Q941L0]
Pat.m.00805	PatUTM.I-00823	297	A0A1P8DF79	1.43e-92	AT5G05170.1	5.93e-70	OS07T0208500-01	4.85e-45	pep chromosome:TAIR10:5:1530132:1535558:-1 gene:AT5G05170 transcript:AT5G05170.1 gene_biotype:protein_coding transcript_biotype:protein_coding gene_symbol:CESA3 description:Cellulose synthase A catalytic subunit 3 [UDP-forming] [Source:UniProtKB/Swiss-Prot;Acc:Q941L0]
Pat.m.00806	PatUTM.I-00823	870	A0A1U8DT48	0	AT5G05170.1	0	OS07T0208500-01	0	pep chromosome:TAIR10:5:1530132:1535558:-1 gene:AT5G05170 transcript:AT5G05170.1 gene_biotype:protein_coding transcript_biotype:protein_coding gene_symbol:CESA3 description:Cellulose synthase A catalytic subunit 3 [UDP-forming] [Source:UniProtKB/Swiss-Prot;Acc:Q941L0]
Pat.m.00807	PatUTM.I-00824	1069	A0A022QRB8	0	AT5G05170.1	0	OS07T0208500-01	0	pep chromosome:TAIR10:5:1530132:1535558:-1 gene:AT5G05170 transcript:AT5G05170.1 gene_biotype:protein_coding transcript_biotype:protein_coding gene_symbol:CESA3 description:Cellulose synthase A catalytic subunit 3 [UDP-forming] [Source:UniProtKB/Swiss-Prot;Acc:Q941L0]
Pat.m.00808	PatUTM.I-00825	973	A0A068UHN5	0	AT5G05170.1	0	OS07T0208500-01	0	pep chromosome:TAIR10:5:1530132:1535558:-1 gene:AT5G05170 transcript:AT5G05170.1 gene_biotype:protein_coding transcript_biotype:protein_coding gene_symbol:CESA3 description:Cellulose synthase A catalytic subunit 3 [UDP-forming] [Source:UniProtKB/Swiss-Prot;Acc:Q941L0]
Pat.m.00809	PatUTM.I-00826	360	A0A068U8W2	7.09e-128	AT5G40240.3	1.5e-110	OS01T0117900-02	1.94e-54	pep chromosome:TAIR10:5:16081988:16085213:-1 gene:AT5G40240 transcript:AT5G40240.3 gene_biotype:protein_coding transcript_biotype:protein_coding description:WAT1-related protein [Source:UniProtKB/TrEMBL;Acc:F4KHA9]
Pat.m.00810	PatUTM.I-00827	132	A0A166J7N7	2.64e-24	AT1G31730.1	4.5e-12	OS01T0916200-02	4.74e-14	pep chromosome:TAIR10:1:11359512:11364288:1 gene:AT1G31730 transcript:AT1G31730.1 gene_biotype:protein_coding transcript_biotype:protein_coding description:AP-4 complex subunit epsilon [Source:UniProtKB/Swiss-Prot;Acc:Q8L7A9]
Pat.m.00811	PatUTM.I-00828	288	A0A022RIT0	2.13e-164	AT4G20330.1	2.64e-117	OS10T0397200-01	6.99e-136	pep chromosome:TAIR10:4:10982517:10984521:-1 gene:AT4G20330 transcript:AT4G20330.1 gene_biotype:protein_coding transcript_biotype:protein_coding description:Transcription initiation factor IIE subunit beta [Source:UniProtKB/TrEMBL;Acc:Q9SUP3]
Pat.m.00812	PatUTM.I-00829	275	A0A022QII7	3.95e-168	AT5G13430.1	6.52e-146	OS02T0520800-01	9.43e-143	pep chromosome:TAIR10:5:4305106:4307570:-1 gene:AT5G13430 transcript:AT5G13430.1 gene_biotype:protein_coding transcript_biotype:protein_coding description:Cytochrome b-c1 complex subunit Rieske, mitochondrial [Source:UniProtKB/TrEMBL;Acc:Q94JS0]
Pat.m.00813	PatUTM.I-00830	164	A0A022PS69	1.03e-67	AT5G54530.1	4.56e-47	OS01T0913100-01	2.43e-25	pep chromosome:TAIR10:5:22152724:22154466:1 gene:AT5G54530 transcript:AT5G54530.1 gene_biotype:protein_coding transcript_biotype:protein_coding description:Putative uncharacterized protein At5g54530 [Source:UniProtKB/TrEMBL;Acc:Q8GYV1]
Pat.m.00814	PatUTM.I-00833	246	A0A068UCW9	7.71e-172	AT3G14420.2	1.71e-159	OS07T0152900-01	2.35e-160	pep chromosome:TAIR10:3:4821615:4824178:1 gene:AT3G14420 transcript:AT3G14420.2 gene_biotype:protein_coding transcript_biotype:protein_coding gene_symbol:GLO1 description:Peroxisomal (S)-2-hydroxy-acid oxidase GLO1 [Source:UniProtKB/Swiss-Prot;Acc:Q9LRR9]
Pat.m.00815	PatUTM.I-00834	658	A0A022RFR0	0	AT3G07140.1	0	OS11T0479232-01	4.63e-85	pep chromosome:TAIR10:3:2261104:2264064:1 gene:AT3G07140 transcript:AT3G07140.1 gene_biotype:protein_coding transcript_biotype:protein_coding description:GPI transamidase component Gpi16 subunit family protein [Source:UniProtKB/TrEMBL;Acc:Q949U5]
Pat.m.00816	PatUTM.I-00835	707	A0A022QMZ8	0	AT2G26140.1	0	OS01T0574500-01	0	pep chromosome:TAIR10:2:11131578:11135465:-1 gene:AT2G26140 transcript:AT2G26140.1 gene_biotype:protein_coding transcript_biotype:protein_coding gene_symbol:FTSH4 description:ATP-dependent zinc metalloprotease FTSH 4, mitochondrial [Source:UniProtKB/Swiss-Prot;Acc:O80983]
Pat.m.00817	PatUTM.I-00836	325	A0A1R3HT00	6.67e-120	AT1G34060.2	3.51e-111	OS01T0717700-01	9.5e-91	pep chromosome:TAIR10:1:12396420:12397986:-1 gene:AT1G34060 transcript:AT1G34060.2 gene_biotype:protein_coding transcript_biotype:protein_coding gene_symbol:TAR4 description:Tryptophan aminotransferase-related protein 4 [Source:UniProtKB/Swiss-Prot;Acc:Q93Z38]
Pat.m.00818	PatUTM.I-00837	430	A0A022QQY9	0	AT1G10510.1	0	OS06T0237502-00	0	pep chromosome:TAIR10:1:3461635:3465786:1 gene:AT1G10510 transcript:AT1G10510.1 gene_biotype:protein_coding transcript_biotype:protein_coding gene_symbol:emb2004 description:Emb2004 [Source:UniProtKB/TrEMBL;Acc:Q93ZV8]
Pat.m.00819	PatUTM.I-00838	291	A0A061EBK3	0	AT5G14780.2	3.73e-180	OS06T0486800-01	0	pep chromosome:TAIR10:5:4776733:4779526:1 gene:AT5G14780 transcript:AT5G14780.2 gene_biotype:protein_coding transcript_biotype:protein_coding gene_symbol:FDH1 description:Formate dehydrogenase, mitochondrial [Source:UniProtKB/TrEMBL;Acc:A0A178UHK7]
Pat.m.00820	PatUTM.I-00839	308	A0A022QRH6	1.06e-98	AT4G19150.1	2.64e-65	OS10T0580700-01	1.69e-64	pep chromosome:TAIR10:4:10471331:10472742:-1 gene:AT4G19150 transcript:AT4G19150.1 gene_biotype:protein_coding transcript_biotype:protein_coding description:Ankyrin repeat-containing protein [Source:UniProtKB/TrEMBL;Acc:Q8GX17]
Pat.m.00821	PatUTM.I-00840	175	A0A022R3A2	3.01e-66	AT5G14910.2	2.54e-44	OS05T0337400-01	8.98e-34	pep chromosome:TAIR10:5:4823714:4825627:1 gene:AT5G14910 transcript:AT5G14910.2 gene_biotype:protein_coding transcript_biotype:protein_coding description:AT5g14910/F2G14_30 [Source:UniProtKB/TrEMBL;Acc:Q93VK7]
Pat.m.00822	PatUTM.I-00842	310	A0A022Q0Y7	1.01e-158	AT4G24750.1	1.19e-140	OS02T0596000-01	2.81e-117	pep chromosome:TAIR10:4:12757958:12760934:-1 gene:AT4G24750 transcript:AT4G24750.1 gene_biotype:protein_coding transcript_biotype:protein_coding gene_symbol:STR11 description:Rhodanese-like domain-containing protein 11, chloroplastic [Source:UniProtKB/Swiss-Prot;Acc:Q0WWT7]
Pat.m.00823	PatUTM.I-00850	214	A0A146AUQ9	4.26e-145	AT3G48990.1	4.14e-124	OS04T0683700-01	1.16e-107	pep chromosome:TAIR10:3:18158565:18161486:-1 gene:AT3G48990 transcript:AT3G48990.1 gene_biotype:protein_coding transcript_biotype:protein_coding gene_symbol:AAE3 description:Oxalate--CoA ligase [Source:UniProtKB/Swiss-Prot;Acc:Q9SMT7]
Pat.m.00824	PatUTM.I-00851	237	A0A1U7ZZY1	1.75e-49	ATMG00300.1	1.12e-06	OS02T0671800-01	7.49e-26	pep chromosome:TAIR10:Mt:89617:90054:-1 gene:ATMG00300 transcript:ATMG00300.1 gene_biotype:protein_coding transcript_biotype:protein_coding gene_symbol:ORF145A description:Uncharacterized mitochondrial protein AtMg00300 [Source:UniProtKB/Swiss-Prot;Acc:P93293]
Pat.m.00825	PatUTM.I-00851	766	A0A151RIL1	0	AT4G23160.2	7.03e-157	OS11T0656500-01	2.03e-133	pep chromosome:TAIR10:4:12129485:12134209:1 gene:AT4G23160 transcript:AT4G23160.2 gene_biotype:protein_coding transcript_biotype:protein_coding gene_symbol:CRK8 description:cysteine-rich RLK (RECEPTOR-like protein kinase) 8 [Source:TAIR;Acc:AT4G23160]
Pat.m.00826	PatUTM.I-00854	152	A0A022Q181	4.86e-18	NA	NA	NA	NA	NA
Pat.m.00827	PatUTM.I-00855	267	A0A067EIL9	6.68e-172	AT3G09740.1	4.69e-155	OS05T0553700-01	1.18e-143	pep chromosome:TAIR10:3:2989356:2991664:1 gene:AT3G09740 transcript:AT3G09740.1 gene_biotype:protein_coding transcript_biotype:protein_coding gene_symbol:SYP71 description:At3g09740 [Source:UniProtKB/TrEMBL;Acc:Q2HIU8]
Pat.m.00828	PatUTM.I-00856	793	A0A022Q5Q1	0	AT2G22300.3	0	OS03T0191000-01	0	pep chromosome:TAIR10:2:9471219:9476472:1 gene:AT2G22300 transcript:AT2G22300.3 gene_biotype:protein_coding transcript_biotype:protein_coding gene_symbol:CMTA3 description:Calmodulin-binding transcription activator 3 [Source:UniProtKB/Swiss-Prot;Acc:Q8GSA7]
Pat.m.00829	PatUTM.I-00857	265	A0A1U8EUT8	8e-125	AT2G22300.2	1.28e-94	OS03T0191000-01	2.82e-83	pep chromosome:TAIR10:2:9471219:9476630:1 gene:AT2G22300 transcript:AT2G22300.2 gene_biotype:protein_coding transcript_biotype:protein_coding gene_symbol:CMTA3 description:Calmodulin-binding transcription activator 3 [Source:UniProtKB/Swiss-Prot;Acc:Q8GSA7]
Pat.m.00830	PatUTM.I-00857	791	A0A022Q5Q1	0	AT2G22300.3	0	OS03T0191000-01	0	pep chromosome:TAIR10:2:9471219:9476472:1 gene:AT2G22300 transcript:AT2G22300.3 gene_biotype:protein_coding transcript_biotype:protein_coding gene_symbol:CMTA3 description:Calmodulin-binding transcription activator 3 [Source:UniProtKB/Swiss-Prot;Acc:Q8GSA7]
Pat.m.00831	PatUTM.I-00858	791	A0A022Q5Q1	0	AT2G22300.3	0	OS03T0191000-01	0	pep chromosome:TAIR10:2:9471219:9476472:1 gene:AT2G22300 transcript:AT2G22300.3 gene_biotype:protein_coding transcript_biotype:protein_coding gene_symbol:CMTA3 description:Calmodulin-binding transcription activator 3 [Source:UniProtKB/Swiss-Prot;Acc:Q8GSA7]
Pat.m.00832	PatUTM.I-00859	267	A0A022Q5Q1	9.1e-119	AT2G22300.3	2.46e-47	OS10T0375600-01	1.6e-44	pep chromosome:TAIR10:2:9471219:9476472:1 gene:AT2G22300 transcript:AT2G22300.3 gene_biotype:protein_coding transcript_biotype:protein_coding gene_symbol:CMTA3 description:Calmodulin-binding transcription activator 3 [Source:UniProtKB/Swiss-Prot;Acc:Q8GSA7]
Pat.m.00833	PatUTM.I-00859	471	A0A022Q5Q1	0	AT2G22300.3	7.67e-173	OS03T0191000-01	3.66e-175	pep chromosome:TAIR10:2:9471219:9476472:1 gene:AT2G22300 transcript:AT2G22300.3 gene_biotype:protein_coding transcript_biotype:protein_coding gene_symbol:CMTA3 description:Calmodulin-binding transcription activator 3 [Source:UniProtKB/Swiss-Prot;Acc:Q8GSA7]
Pat.m.00834	PatUTM.I-00860	226	K4BSS5	1.74e-115	AT2G22300.2	1.46e-89	OS03T0191000-01	1.05e-83	pep chromosome:TAIR10:2:9471219:9476630:1 gene:AT2G22300 transcript:AT2G22300.2 gene_biotype:protein_coding transcript_biotype:protein_coding gene_symbol:CMTA3 description:Calmodulin-binding transcription activator 3 [Source:UniProtKB/Swiss-Prot;Acc:Q8GSA7]
Pat.m.00835	PatUTM.I-00860	908	A0A022Q5Q1	0	AT2G22300.3	0	OS03T0191000-01	0	pep chromosome:TAIR10:2:9471219:9476472:1 gene:AT2G22300 transcript:AT2G22300.3 gene_biotype:protein_coding transcript_biotype:protein_coding gene_symbol:CMTA3 description:Calmodulin-binding transcription activator 3 [Source:UniProtKB/Swiss-Prot;Acc:Q8GSA7]
Pat.m.00836	PatUTM.I-00861	791	A0A022Q5Q1	0	AT2G22300.3	0	OS03T0191000-01	0	pep chromosome:TAIR10:2:9471219:9476472:1 gene:AT2G22300 transcript:AT2G22300.3 gene_biotype:protein_coding transcript_biotype:protein_coding gene_symbol:CMTA3 description:Calmodulin-binding transcription activator 3 [Source:UniProtKB/Swiss-Prot;Acc:Q8GSA7]
Pat.m.00837	PatUTM.I-00862	793	A0A022Q5Q1	0	AT2G22300.3	0	OS03T0191000-01	0	pep chromosome:TAIR10:2:9471219:9476472:1 gene:AT2G22300 transcript:AT2G22300.3 gene_biotype:protein_coding transcript_biotype:protein_coding gene_symbol:CMTA3 description:Calmodulin-binding transcription activator 3 [Source:UniProtKB/Swiss-Prot;Acc:Q8GSA7]
Pat.m.00838	PatUTM.I-00862	264	K4BSS5	3.76e-125	AT2G22300.2	1.41e-94	OS03T0191000-01	2.95e-83	pep chromosome:TAIR10:2:9471219:9476630:1 gene:AT2G22300 transcript:AT2G22300.2 gene_biotype:protein_coding transcript_biotype:protein_coding gene_symbol:CMTA3 description:Calmodulin-binding transcription activator 3 [Source:UniProtKB/Swiss-Prot;Acc:Q8GSA7]
Pat.m.00839	PatUTM.I-00863	265	A0A1U8EUT8	1.89e-123	AT2G22300.2	3.34e-93	OS03T0191000-01	4.12e-83	pep chromosome:TAIR10:2:9471219:9476630:1 gene:AT2G22300 transcript:AT2G22300.2 gene_biotype:protein_coding transcript_biotype:protein_coding gene_symbol:CMTA3 description:Calmodulin-binding transcription activator 3 [Source:UniProtKB/Swiss-Prot;Acc:Q8GSA7]
Pat.m.00840	PatUTM.I-00863	793	A0A022Q5Q1	0	AT2G22300.3	0	OS03T0191000-01	0	pep chromosome:TAIR10:2:9471219:9476472:1 gene:AT2G22300 transcript:AT2G22300.3 gene_biotype:protein_coding transcript_biotype:protein_coding gene_symbol:CMTA3 description:Calmodulin-binding transcription activator 3 [Source:UniProtKB/Swiss-Prot;Acc:Q8GSA7]
Pat.m.00841	PatUTM.I-00864	264	A0A1U8EUT8	6.99e-125	AT2G22300.2	1.52e-94	OS03T0191000-01	2.69e-83	pep chromosome:TAIR10:2:9471219:9476630:1 gene:AT2G22300 transcript:AT2G22300.2 gene_biotype:protein_coding transcript_biotype:protein_coding gene_symbol:CMTA3 description:Calmodulin-binding transcription activator 3 [Source:UniProtKB/Swiss-Prot;Acc:Q8GSA7]
Pat.m.00842	PatUTM.I-00864	793	A0A022Q5Q1	0	AT2G22300.3	0	OS03T0191000-01	0	pep chromosome:TAIR10:2:9471219:9476472:1 gene:AT2G22300 transcript:AT2G22300.3 gene_biotype:protein_coding transcript_biotype:protein_coding gene_symbol:CMTA3 description:Calmodulin-binding transcription activator 3 [Source:UniProtKB/Swiss-Prot;Acc:Q8GSA7]
Pat.m.00843	PatUTM.I-00865	793	A0A022Q5Q1	0	AT2G22300.3	0	OS03T0191000-01	0	pep chromosome:TAIR10:2:9471219:9476472:1 gene:AT2G22300 transcript:AT2G22300.3 gene_biotype:protein_coding transcript_biotype:protein_coding gene_symbol:CMTA3 description:Calmodulin-binding transcription activator 3 [Source:UniProtKB/Swiss-Prot;Acc:Q8GSA7]
Pat.m.00844	PatUTM.I-00866	403	A0A022QZ82	0	AT1G61870.1	4.59e-146	OS01T0793200-01	1.9e-123	pep chromosome:TAIR10:1:22864951:22866666:-1 gene:AT1G61870 transcript:AT1G61870.1 gene_biotype:protein_coding transcript_biotype:protein_coding gene_symbol:PPR336 description:Pentatricopeptide repeat-containing protein At1g61870, mitochondrial [Source:UniProtKB/Swiss-Prot;Acc:Q8LE47]
Pat.m.00845	PatUTM.I-00867	135	A0A022PXM3	9.6e-60	AT1G72510.2	2.47e-38	OS03T0407100-00	3.4e-26	pep chromosome:TAIR10:1:27303323:27304860:1 gene:AT1G72510 transcript:AT1G72510.2 gene_biotype:protein_coding transcript_biotype:protein_coding description:At1g72510 [Source:UniProtKB/TrEMBL;Acc:Q9C9E9]
Pat.m.00846	PatUTM.I-00868	175	A0A068U5B0	1.43e-35	AT4G02450.2	7.5e-26	OS08T0359500-01	4.22e-31	pep chromosome:TAIR10:4:1073753:1075893:-1 gene:AT4G02450 transcript:AT4G02450.2 gene_biotype:protein_coding transcript_biotype:protein_coding description:AT4g02450/T14P8_5 [Source:UniProtKB/TrEMBL;Acc:Q8L7U4]
Pat.m.00847	PatUTM.I-00869	107	F6H8B4	3.26e-52	AT4G21280.2	2.9e-50	OS07T0544800-01	5.25e-43	pep chromosome:TAIR10:4:11334402:11335773:1 gene:AT4G21280 transcript:AT4G21280.2 gene_biotype:protein_coding transcript_biotype:protein_coding gene_symbol:PSBQ1 description:Oxygen-evolving enhancer protein 3-1, chloroplastic [Source:UniProtKB/Swiss-Prot;Acc:Q9XFT3]
Pat.m.00848	PatUTM.I-00870	327	A0A1S4CRV8	1.64e-135	AT3G54810.1	3.27e-56	OS05T0520300-00	7.29e-36	pep chromosome:TAIR10:3:20296416:20298691:1 gene:AT3G54810 transcript:AT3G54810.1 gene_biotype:protein_coding transcript_biotype:protein_coding gene_symbol:GATA8 description:GATA transcription factor [Source:UniProtKB/TrEMBL;Acc:B9DHF1]
Pat.m.00849	PatUTM.I-00871	493	A0A022QFZ7	0	AT1G58025.1	3.26e-75	OS08T0109500-01	2.5e-67	pep chromosome:TAIR10:1:21458045:21462196:-1 gene:AT1G58025 transcript:AT1G58025.1 gene_biotype:protein_coding transcript_biotype:protein_coding description:DNA-binding bromodomain-containing protein [Source:UniProtKB/TrEMBL;Acc:F4I9P7]
Pat.m.00850	PatUTM.I-00871	133	A0A022QFZ7	1.6e-25	AT1G58025.3	9.03e-07	OS08T0109500-01	3.93e-06	pep chromosome:TAIR10:1:21458123:21462197:-1 gene:AT1G58025 transcript:AT1G58025.3 gene_biotype:protein_coding transcript_biotype:protein_coding description:DNA-binding bromodomain-containing protein [Source:UniProtKB/TrEMBL;Acc:F4I9P7]
Pat.m.00851	PatUTM.I-00872	133	A0A022QFZ7	1.6e-25	AT1G58025.3	9.03e-07	OS08T0109500-01	3.93e-06	pep chromosome:TAIR10:1:21458123:21462197:-1 gene:AT1G58025 transcript:AT1G58025.3 gene_biotype:protein_coding transcript_biotype:protein_coding description:DNA-binding bromodomain-containing protein [Source:UniProtKB/TrEMBL;Acc:F4I9P7]
Pat.m.00852	PatUTM.I-00872	520	A0A022QFZ7	0	AT1G58025.1	1.62e-75	OS08T0109500-01	3.11e-67	pep chromosome:TAIR10:1:21458045:21462196:-1 gene:AT1G58025 transcript:AT1G58025.1 gene_biotype:protein_coding transcript_biotype:protein_coding description:DNA-binding bromodomain-containing protein [Source:UniProtKB/TrEMBL;Acc:F4I9P7]
Pat.m.00853	PatUTM.I-00873	152	A0A0K9S314	7.27e-101	AT1G75200.1	6.6e-93	OS03T0775300-01	1.54e-96	pep chromosome:TAIR10:1:28220626:28223785:-1 gene:AT1G75200 transcript:AT1G75200.1 gene_biotype:protein_coding transcript_biotype:protein_coding gene_symbol:TYW1 description:S-adenosyl-L-methionine-dependent tRNA 4-demethylwyosine synthase [Source:UniProtKB/Swiss-Prot;Acc:Q8RXN5]
Pat.m.00854	PatUTM.I-00873	238	A0A068UH32	6.15e-158	AT1G75200.1	2.03e-146	OS03T0775300-01	3.64e-145	pep chromosome:TAIR10:1:28220626:28223785:-1 gene:AT1G75200 transcript:AT1G75200.1 gene_biotype:protein_coding transcript_biotype:protein_coding gene_symbol:TYW1 description:S-adenosyl-L-methionine-dependent tRNA 4-demethylwyosine synthase [Source:UniProtKB/Swiss-Prot;Acc:Q8RXN5]
Pat.m.00855	PatUTM.I-00873	312	A0A022RYS4	2.38e-127	AT1G75200.1	6.07e-89	OS03T0775300-01	9.03e-19	pep chromosome:TAIR10:1:28220626:28223785:-1 gene:AT1G75200 transcript:AT1G75200.1 gene_biotype:protein_coding transcript_biotype:protein_coding gene_symbol:TYW1 description:S-adenosyl-L-methionine-dependent tRNA 4-demethylwyosine synthase [Source:UniProtKB/Swiss-Prot;Acc:Q8RXN5]
Pat.m.00856	PatUTM.I-00874	306	A0A022RPN3	1.08e-164	AT1G29690.1	7.1e-81	OS01T0748900-01	1.42e-59	pep chromosome:TAIR10:1:10379020:10382153:-1 gene:AT1G29690 transcript:AT1G29690.1 gene_biotype:protein_coding transcript_biotype:protein_coding gene_symbol:CAD1 description:MACPF domain-containing protein CAD1 [Source:UniProtKB/Swiss-Prot;Acc:Q9C7N2]
Pat.m.00857	PatUTM.I-00874	186	A0A022RPN3	2.38e-76	AT1G29690.1	6.07e-52	OS01T0748900-01	8.42e-51	pep chromosome:TAIR10:1:10379020:10382153:-1 gene:AT1G29690 transcript:AT1G29690.1 gene_biotype:protein_coding transcript_biotype:protein_coding gene_symbol:CAD1 description:MACPF domain-containing protein CAD1 [Source:UniProtKB/Swiss-Prot;Acc:Q9C7N2]
Pat.m.00858	PatUTM.I-00874	216	A5C8U6	3.86e-130	AT1G29690.1	1.08e-105	OS01T0748900-01	4.99e-106	pep chromosome:TAIR10:1:10379020:10382153:-1 gene:AT1G29690 transcript:AT1G29690.1 gene_biotype:protein_coding transcript_biotype:protein_coding gene_symbol:CAD1 description:MACPF domain-containing protein CAD1 [Source:UniProtKB/Swiss-Prot;Acc:Q9C7N2]
Pat.m.00859	PatUTM.I-00875	282	A5C8U6	7.49e-176	AT1G29690.1	2.28e-137	OS01T0748900-01	9.18e-142	pep chromosome:TAIR10:1:10379020:10382153:-1 gene:AT1G29690 transcript:AT1G29690.1 gene_biotype:protein_coding transcript_biotype:protein_coding gene_symbol:CAD1 description:MACPF domain-containing protein CAD1 [Source:UniProtKB/Swiss-Prot;Acc:Q9C7N2]
Pat.m.00860	PatUTM.I-00876	1073	A0A022RES5	0	AT3G09560.4	0	OS11T0615000-01	2.81e-127	pep chromosome:TAIR10:3:2934608:2939475:-1 gene:AT3G09560 transcript:AT3G09560.4 gene_biotype:protein_coding transcript_biotype:protein_coding gene_symbol:PAH1 description:Phosphatidate phosphatase PAH1 [Source:UniProtKB/Swiss-Prot;Acc:Q9SF47]
Pat.m.00861	PatUTM.I-00877	322	A0A1S3Y4Z0	0	AT5G47910.1	2.32e-169	OS01T0360200-01	7.78e-138	pep chromosome:TAIR10:5:19397041:19402061:1 gene:AT5G47910 transcript:AT5G47910.1 gene_biotype:protein_coding transcript_biotype:protein_coding gene_symbol:RBOHD description:Respiratory burst oxidase homolog protein D [Source:UniProtKB/Swiss-Prot;Acc:Q9FIJ0]
Pat.m.00862	PatUTM.I-00877	312	A0A162A098	0	AT5G51060.1	2.08e-167	OS01T0360200-01	2.21e-146	pep chromosome:TAIR10:5:20757199:20762461:-1 gene:AT5G51060 transcript:AT5G51060.1 gene_biotype:protein_coding transcript_biotype:protein_coding gene_symbol:RBOHC description:RHD2 [Source:UniProtKB/TrEMBL;Acc:A0A178UIV0]
Pat.m.00863	PatUTM.I-00877	328	A0A022Q3H4	9.7e-159	AT5G51060.1	4.75e-101	OS01T0360200-01	5.08e-64	pep chromosome:TAIR10:5:20757199:20762461:-1 gene:AT5G51060 transcript:AT5G51060.1 gene_biotype:protein_coding transcript_biotype:protein_coding gene_symbol:RBOHC description:RHD2 [Source:UniProtKB/TrEMBL;Acc:A0A178UIV0]
Pat.m.00864	PatUTM.I-00878	322	A0A022Q3H4	0	AT5G47910.1	4.55e-170	OS01T0360200-01	1.83e-138	pep chromosome:TAIR10:5:19397041:19402061:1 gene:AT5G47910 transcript:AT5G47910.1 gene_biotype:protein_coding transcript_biotype:protein_coding gene_symbol:RBOHD description:Respiratory burst oxidase homolog protein D [Source:UniProtKB/Swiss-Prot;Acc:Q9FIJ0]
Pat.m.00865	PatUTM.I-00878	330	A0A022Q3H4	5.61e-161	AT5G47910.1	2.94e-99	OS12T0541300-01	1.94e-63	pep chromosome:TAIR10:5:19397041:19402061:1 gene:AT5G47910 transcript:AT5G47910.1 gene_biotype:protein_coding transcript_biotype:protein_coding gene_symbol:RBOHD description:Respiratory burst oxidase homolog protein D [Source:UniProtKB/Swiss-Prot;Acc:Q9FIJ0]
Pat.m.00866	PatUTM.I-00878	312	A0A162A098	0	AT5G51060.1	2.08e-167	OS01T0360200-01	2.21e-146	pep chromosome:TAIR10:5:20757199:20762461:-1 gene:AT5G51060 transcript:AT5G51060.1 gene_biotype:protein_coding transcript_biotype:protein_coding gene_symbol:RBOHC description:RHD2 [Source:UniProtKB/TrEMBL;Acc:A0A178UIV0]
Pat.m.00867	PatUTM.I-00879	330	A0A022Q3H4	5.61e-161	AT5G47910.1	2.94e-99	OS12T0541300-01	1.94e-63	pep chromosome:TAIR10:5:19397041:19402061:1 gene:AT5G47910 transcript:AT5G47910.1 gene_biotype:protein_coding transcript_biotype:protein_coding gene_symbol:RBOHD description:Respiratory burst oxidase homolog protein D [Source:UniProtKB/Swiss-Prot;Acc:Q9FIJ0]
Pat.m.00868	PatUTM.I-00879	621	A0A1U7WN43	0	AT5G51060.1	0	OS01T0360200-01	0	pep chromosome:TAIR10:5:20757199:20762461:-1 gene:AT5G51060 transcript:AT5G51060.1 gene_biotype:protein_coding transcript_biotype:protein_coding gene_symbol:RBOHC description:RHD2 [Source:UniProtKB/TrEMBL;Acc:A0A178UIV0]
Pat.m.00869	PatUTM.I-00880	330	A0A022Q3H4	5.61e-161	AT5G47910.1	2.94e-99	OS12T0541300-01	1.94e-63	pep chromosome:TAIR10:5:19397041:19402061:1 gene:AT5G47910 transcript:AT5G47910.1 gene_biotype:protein_coding transcript_biotype:protein_coding gene_symbol:RBOHD description:Respiratory burst oxidase homolog protein D [Source:UniProtKB/Swiss-Prot;Acc:Q9FIJ0]
Pat.m.00870	PatUTM.I-00880	621	A0A1U7WN43	0	AT5G51060.1	0	OS01T0360200-01	0	pep chromosome:TAIR10:5:20757199:20762461:-1 gene:AT5G51060 transcript:AT5G51060.1 gene_biotype:protein_coding transcript_biotype:protein_coding gene_symbol:RBOHC description:RHD2 [Source:UniProtKB/TrEMBL;Acc:A0A178UIV0]
Pat.m.00871	PatUTM.I-00881	872	A0A1U7WN43	0	AT5G51060.1	0	OS01T0360200-01	0	pep chromosome:TAIR10:5:20757199:20762461:-1 gene:AT5G51060 transcript:AT5G51060.1 gene_biotype:protein_coding transcript_biotype:protein_coding gene_symbol:RBOHC description:RHD2 [Source:UniProtKB/TrEMBL;Acc:A0A178UIV0]
Pat.m.00872	PatUTM.I-00882	355	A0A162A098	0	AT5G51060.1	1.97e-174	OS01T0360200-01	1.25e-155	pep chromosome:TAIR10:5:20757199:20762461:-1 gene:AT5G51060 transcript:AT5G51060.1 gene_biotype:protein_coding transcript_biotype:protein_coding gene_symbol:RBOHC description:RHD2 [Source:UniProtKB/TrEMBL;Acc:A0A178UIV0]
Pat.m.00873	PatUTM.I-00882	596	A0A022Q3H4	0	AT5G47910.1	0	OS01T0360200-01	0	pep chromosome:TAIR10:5:19397041:19402061:1 gene:AT5G47910 transcript:AT5G47910.1 gene_biotype:protein_coding transcript_biotype:protein_coding gene_symbol:RBOHD description:Respiratory burst oxidase homolog protein D [Source:UniProtKB/Swiss-Prot;Acc:Q9FIJ0]
Pat.m.00874	PatUTM.I-00883	312	A0A161ZQ35	0	AT5G51060.1	5.1e-167	OS01T0360200-01	8.64e-146	pep chromosome:TAIR10:5:20757199:20762461:-1 gene:AT5G51060 transcript:AT5G51060.1 gene_biotype:protein_coding transcript_biotype:protein_coding gene_symbol:RBOHC description:RHD2 [Source:UniProtKB/TrEMBL;Acc:A0A178UIV0]
Pat.m.00875	PatUTM.I-00883	628	A0A022Q3H4	0	AT5G47910.1	0	OS01T0360200-01	0	pep chromosome:TAIR10:5:19397041:19402061:1 gene:AT5G47910 transcript:AT5G47910.1 gene_biotype:protein_coding transcript_biotype:protein_coding gene_symbol:RBOHD description:Respiratory burst oxidase homolog protein D [Source:UniProtKB/Swiss-Prot;Acc:Q9FIJ0]
Pat.m.00876	PatUTM.I-00884	927	A0A068TQI8	0	AT5G51060.1	0	OS01T0360200-01	0	pep chromosome:TAIR10:5:20757199:20762461:-1 gene:AT5G51060 transcript:AT5G51060.1 gene_biotype:protein_coding transcript_biotype:protein_coding gene_symbol:RBOHC description:RHD2 [Source:UniProtKB/TrEMBL;Acc:A0A178UIV0]
Pat.m.00877	PatUTM.I-00885	328	A0A022Q3H4	9.7e-159	AT5G51060.1	4.75e-101	OS01T0360200-01	5.08e-64	pep chromosome:TAIR10:5:20757199:20762461:-1 gene:AT5G51060 transcript:AT5G51060.1 gene_biotype:protein_coding transcript_biotype:protein_coding gene_symbol:RBOHC description:RHD2 [Source:UniProtKB/TrEMBL;Acc:A0A178UIV0]
Pat.m.00878	PatUTM.I-00885	312	A0A162A098	0	AT5G51060.1	2.08e-167	OS01T0360200-01	2.21e-146	pep chromosome:TAIR10:5:20757199:20762461:-1 gene:AT5G51060 transcript:AT5G51060.1 gene_biotype:protein_coding transcript_biotype:protein_coding gene_symbol:RBOHC description:RHD2 [Source:UniProtKB/TrEMBL;Acc:A0A178UIV0]
Pat.m.00879	PatUTM.I-00885	322	A0A1S3Y4Z0	0	AT5G47910.1	2.32e-169	OS01T0360200-01	7.78e-138	pep chromosome:TAIR10:5:19397041:19402061:1 gene:AT5G47910 transcript:AT5G47910.1 gene_biotype:protein_coding transcript_biotype:protein_coding gene_symbol:RBOHD description:Respiratory burst oxidase homolog protein D [Source:UniProtKB/Swiss-Prot;Acc:Q9FIJ0]
Pat.m.00880	PatUTM.I-00887	283	A0A022RFV0	2.57e-162	AT1G11750.1	1.41e-145	OS03T0411500-01	6.55e-112	pep chromosome:TAIR10:1:3967476:3969854:1 gene:AT1G11750 transcript:AT1G11750.1 gene_biotype:protein_coding transcript_biotype:protein_coding gene_symbol:CLPP6 description:ATP-dependent Clp protease proteolytic subunit [Source:UniProtKB/TrEMBL;Acc:F4IAG5]
Pat.m.00881	PatUTM.I-00890	124	A0A251TFQ9	3.85e-73	AT3G63190.1	3.04e-65	OS07T0570700-01	3.84e-61	pep chromosome:TAIR10:3:23342550:23344801:-1 gene:AT3G63190 transcript:AT3G63190.1 gene_biotype:protein_coding transcript_biotype:protein_coding gene_symbol:RRF description:Ribosome-recycling factor, chloroplastic [Source:UniProtKB/Swiss-Prot;Acc:Q9M1X0]
Pat.m.00882	PatUTM.I-00891	532	A0A022RKN8	0	AT5G38830.1	0	OS09T0556500-01	0	pep chromosome:TAIR10:5:15545519:15548293:-1 gene:AT5G38830 transcript:AT5G38830.1 gene_biotype:protein_coding transcript_biotype:protein_coding description:Cysteine--tRNA ligase 2, cytoplasmic [Source:UniProtKB/Swiss-Prot;Acc:B3LFA4]
Pat.m.00883	PatUTM.I-00892	167	A0A022PP68	3.08e-93	AT5G04800.1	6.58e-77	OS03T0109500-00	1.08e-70	pep chromosome:TAIR10:5:1388484:1389848:1 gene:AT5G04800 transcript:AT5G04800.1 gene_biotype:protein_coding transcript_biotype:protein_coding gene_symbol:RPS17D description:40S ribosomal protein S17-4 [Source:UniProtKB/Swiss-Prot;Acc:Q9LZ17]
Pat.m.00884	PatUTM.I-00893	720	A0A022RKJ4	0	AT5G19330.1	0	OS05T0398100-01	3.06e-109	pep chromosome:TAIR10:5:6507576:6512801:-1 gene:AT5G19330 transcript:AT5G19330.1 gene_biotype:protein_coding transcript_biotype:protein_coding gene_symbol:ARIA description:ARM REPEAT PROTEIN INTERACTING WITH ABF2 [Source:UniProtKB/Swiss-Prot;Acc:B9DHT4]
Pat.m.00885	PatUTM.I-00894	323	A0A022R429	0	AT5G14530.1	0	OS05T0543300-01	0	pep chromosome:TAIR10:5:4684597:4687023:-1 gene:AT5G14530 transcript:AT5G14530.1 gene_biotype:protein_coding transcript_biotype:protein_coding gene_symbol:APRF1 description:Protein ANTHESIS POMOTING FACTOR 1 [Source:UniProtKB/Swiss-Prot;Acc:Q9LYK6]
Pat.m.00886	PatUTM.I-00899	132	A0A067FMX7	1.01e-57	AT2G01110.1	9.58e-58	OS01T0501700-01	2.31e-53	pep chromosome:TAIR10:2:83260:85258:-1 gene:AT2G01110 transcript:AT2G01110.1 gene_biotype:protein_coding transcript_biotype:protein_coding gene_symbol:TATC description:UNE3 [Source:UniProtKB/TrEMBL;Acc:A0A178VUB7]
Pat.m.00887	PatUTM.I-00899	107	A0A022QU46	4.11e-16	NA	NA	NA	NA	NA
Pat.m.00888	PatUTM.I-00900	274	A0A068UQQ1	8.92e-138	AT3G59690.1	4.71e-69	OS01T0896200-01	4.1e-24	pep chromosome:TAIR10:3:22048557:22051673:1 gene:AT3G59690 transcript:AT3G59690.1 gene_biotype:protein_coding transcript_biotype:protein_coding gene_symbol:IQD13 description:IQ-domain 13 [Source:UniProtKB/TrEMBL;Acc:Q9M199]
Pat.m.00889	PatUTM.I-00901	479	A0A022RA63	0	AT3G51270.3	0	OS01T0888700-01	0	pep chromosome:TAIR10:3:19033568:19036932:1 gene:AT3G51270 transcript:AT3G51270.3 gene_biotype:protein_coding transcript_biotype:protein_coding description:Protein serine/threonine kinase [Source:UniProtKB/TrEMBL;Acc:F4J3A9]
Pat.m.00890	PatUTM.I-00902	168	A0A022RLP2	2.93e-91	AT3G03270.2	4.88e-75	OS02T0773200-01	2.53e-63	pep chromosome:TAIR10:3:761004:763369:-1 gene:AT3G03270 transcript:AT3G03270.2 gene_biotype:protein_coding transcript_biotype:protein_coding description:AT3G03270 protein [Source:UniProtKB/TrEMBL;Acc:Q8LFK2]
Pat.m.00891	PatUTM.I-00903	368	D7SLZ5	4.31e-120	AT4G17520.1	3.93e-81	OS01T0721900-01	3.7e-57	pep chromosome:TAIR10:4:9771297:9773592:1 gene:AT4G17520 transcript:AT4G17520.1 gene_biotype:protein_coding transcript_biotype:protein_coding gene_symbol:RGGB description:RGG repeats nuclear RNA binding protein B [Source:UniProtKB/Swiss-Prot;Acc:O23593]
Pat.m.00892	PatUTM.I-00904	478	A0A022REE1	0	AT1G16860.1	0	OS08T0230200-01	0	pep chromosome:TAIR10:1:5767300:5770602:1 gene:AT1G16860 transcript:AT1G16860.1 gene_biotype:protein_coding transcript_biotype:protein_coding description:Uncharacterized membrane protein At1g16860 [Source:UniProtKB/Swiss-Prot;Acc:Q9FZ45]
Pat.m.00893	PatUTM.I-00907	731	A0A022Q5I8	0	AT1G59820.1	0	OS05T0100600-01	3.34e-149	pep chromosome:TAIR10:1:22011305:22020386:1 gene:AT1G59820 transcript:AT1G59820.1 gene_biotype:protein_coding transcript_biotype:protein_coding gene_symbol:ALA3 description:Phospholipid-transporting ATPase [Source:UniProtKB/TrEMBL;Acc:A0A178WFR7]
Pat.m.00894	PatUTM.I-00907	459	A0A022Q5I8	0	AT1G59820.1	0	OS10T0412000-01	0	pep chromosome:TAIR10:1:22011305:22020386:1 gene:AT1G59820 transcript:AT1G59820.1 gene_biotype:protein_coding transcript_biotype:protein_coding gene_symbol:ALA3 description:Phospholipid-transporting ATPase [Source:UniProtKB/TrEMBL;Acc:A0A178WFR7]
Pat.m.00895	PatUTM.I-00908	1213	A0A022Q5I8	0	AT1G59820.1	0	OS10T0412000-01	0	pep chromosome:TAIR10:1:22011305:22020386:1 gene:AT1G59820 transcript:AT1G59820.1 gene_biotype:protein_coding transcript_biotype:protein_coding gene_symbol:ALA3 description:Phospholipid-transporting ATPase [Source:UniProtKB/TrEMBL;Acc:A0A178WFR7]
Pat.m.00896	PatUTM.I-00909	765	A0A022Q5I8	0	AT1G59820.1	0	OS01T0277600-00	1.29e-150	pep chromosome:TAIR10:1:22011305:22020386:1 gene:AT1G59820 transcript:AT1G59820.1 gene_biotype:protein_coding transcript_biotype:protein_coding gene_symbol:ALA3 description:Phospholipid-transporting ATPase [Source:UniProtKB/TrEMBL;Acc:A0A178WFR7]
Pat.m.00897	PatUTM.I-00909	459	A0A022Q5I8	0	AT1G59820.1	0	OS10T0412000-01	0	pep chromosome:TAIR10:1:22011305:22020386:1 gene:AT1G59820 transcript:AT1G59820.1 gene_biotype:protein_coding transcript_biotype:protein_coding gene_symbol:ALA3 description:Phospholipid-transporting ATPase [Source:UniProtKB/TrEMBL;Acc:A0A178WFR7]
Pat.m.00898	PatUTM.I-00910	230	A0A022QQC1	8.68e-56	AT1G27090.1	5.28e-28	OS03T0688200-01	1.48e-13	pep chromosome:TAIR10:1:9403753:9406369:-1 gene:AT1G27090 transcript:AT1G27090.1 gene_biotype:protein_coding transcript_biotype:protein_coding description:Putative uncharacterized protein At1g27090 [Source:UniProtKB/TrEMBL;Acc:Q9LFX8]
Pat.m.00899	PatUTM.I-00913	264	A0A022QX84	7.78e-153	AT3G60510.1	5.22e-118	OS10T0552900-01	8.32e-118	pep chromosome:TAIR10:3:22356754:22360217:-1 gene:AT3G60510 transcript:AT3G60510.1 gene_biotype:protein_coding transcript_biotype:protein_coding description:ATP-dependent caseinolytic (Clp) protease/crotonase family protein [Source:UniProtKB/TrEMBL;Acc:F4JBV0]
Pat.m.00900	PatUTM.I-00913	185	S8CLK1	7.87e-85	AT4G31810.1	2.05e-57	OS10T0552900-01	7.11e-56	pep chromosome:TAIR10:4:15386788:15390430:-1 gene:AT4G31810 transcript:AT4G31810.1 gene_biotype:protein_coding transcript_biotype:protein_coding description:3-hydroxyisobutyryl-CoA hydrolase-like protein 2, mitochondrial [Source:UniProtKB/Swiss-Prot;Acc:Q8RXN4]
Pat.m.00901	PatUTM.I-00915	323	A0A067FVU3	5.98e-170	AT2G04030.2	1.4e-154	OS09T0474300-01	1.02e-140	pep chromosome:TAIR10:2:1281900:1286104:1 gene:AT2G04030 transcript:AT2G04030.2 gene_biotype:protein_coding transcript_biotype:protein_coding gene_symbol:HSP90-5 description:HSP90.5 [Source:UniProtKB/TrEMBL;Acc:A0A178VPV7]
Pat.m.00902	PatUTM.I-00915	323	A0A067FVU3	5.98e-170	AT2G04030.2	1.4e-154	OS09T0474300-01	1.02e-140	pep chromosome:TAIR10:2:1281900:1286104:1 gene:AT2G04030 transcript:AT2G04030.2 gene_biotype:protein_coding transcript_biotype:protein_coding gene_symbol:HSP90-5 description:HSP90.5 [Source:UniProtKB/TrEMBL;Acc:A0A178VPV7]
Pat.m.00903	PatUTM.I-00916	630	A0A126X1R2	0	AT5G57360.1	0	OS06T0694000-01	0	pep chromosome:TAIR10:5:23241320:23244590:1 gene:AT5G57360 transcript:AT5G57360.1 gene_biotype:protein_coding transcript_biotype:protein_coding gene_symbol:ZTL description:Adagio protein 1 [Source:UniProtKB/TrEMBL;Acc:F4KAN2]
Pat.m.00904	PatUTM.I-00918	192	M1AS01	1.1e-122	AT2G24120.1	9.13e-109	OS06T0652000-02	7.86e-101	pep chromosome:TAIR10:2:10248851:10254641:-1 gene:AT2G24120 transcript:AT2G24120.1 gene_biotype:protein_coding transcript_biotype:protein_coding gene_symbol:RPOT3 description:DNA-directed RNA polymerase 3, chloroplastic [Source:UniProtKB/Swiss-Prot;Acc:O24600]
Pat.m.00905	PatUTM.I-00919	984	A0A0B0P825	0	AT2G27210.1	0	OS12T0617900-01	0	pep chromosome:TAIR10:2:11629919:11636803:1 gene:AT2G27210 transcript:AT2G27210.1 gene_biotype:protein_coding transcript_biotype:protein_coding gene_symbol:BSL3 description:Serine/threonine-protein phosphatase BSL3 [Source:UniProtKB/Swiss-Prot;Acc:Q9SHS7]
Pat.m.00906	PatUTM.I-00920	984	A0A0B0P825	0	AT2G27210.1	0	OS12T0617900-01	0	pep chromosome:TAIR10:2:11629919:11636803:1 gene:AT2G27210 transcript:AT2G27210.1 gene_biotype:protein_coding transcript_biotype:protein_coding gene_symbol:BSL3 description:Serine/threonine-protein phosphatase BSL3 [Source:UniProtKB/Swiss-Prot;Acc:Q9SHS7]
Pat.m.00907	PatUTM.I-00921	984	A0A0B0P825	0	AT2G27210.1	0	OS12T0617900-01	0	pep chromosome:TAIR10:2:11629919:11636803:1 gene:AT2G27210 transcript:AT2G27210.1 gene_biotype:protein_coding transcript_biotype:protein_coding gene_symbol:BSL3 description:Serine/threonine-protein phosphatase BSL3 [Source:UniProtKB/Swiss-Prot;Acc:Q9SHS7]
Pat.m.00908	PatUTM.I-00922	984	A0A0B0P825	0	AT2G27210.1	0	OS12T0617900-01	0	pep chromosome:TAIR10:2:11629919:11636803:1 gene:AT2G27210 transcript:AT2G27210.1 gene_biotype:protein_coding transcript_biotype:protein_coding gene_symbol:BSL3 description:Serine/threonine-protein phosphatase BSL3 [Source:UniProtKB/Swiss-Prot;Acc:Q9SHS7]
Pat.m.00909	PatUTM.I-00923	984	A0A0B0P825	0	AT2G27210.1	0	OS12T0617900-01	0	pep chromosome:TAIR10:2:11629919:11636803:1 gene:AT2G27210 transcript:AT2G27210.1 gene_biotype:protein_coding transcript_biotype:protein_coding gene_symbol:BSL3 description:Serine/threonine-protein phosphatase BSL3 [Source:UniProtKB/Swiss-Prot;Acc:Q9SHS7]
Pat.m.00910	PatUTM.I-00924	984	A0A0B0P825	0	AT2G27210.1	0	OS12T0617900-01	0	pep chromosome:TAIR10:2:11629919:11636803:1 gene:AT2G27210 transcript:AT2G27210.1 gene_biotype:protein_coding transcript_biotype:protein_coding gene_symbol:BSL3 description:Serine/threonine-protein phosphatase BSL3 [Source:UniProtKB/Swiss-Prot;Acc:Q9SHS7]
Pat.m.00911	PatUTM.I-00925	984	A0A0B0P825	0	AT2G27210.1	0	OS12T0617900-01	0	pep chromosome:TAIR10:2:11629919:11636803:1 gene:AT2G27210 transcript:AT2G27210.1 gene_biotype:protein_coding transcript_biotype:protein_coding gene_symbol:BSL3 description:Serine/threonine-protein phosphatase BSL3 [Source:UniProtKB/Swiss-Prot;Acc:Q9SHS7]
Pat.m.00912	PatUTM.I-00926	984	A0A0B0P825	0	AT2G27210.1	0	OS12T0617900-01	0	pep chromosome:TAIR10:2:11629919:11636803:1 gene:AT2G27210 transcript:AT2G27210.1 gene_biotype:protein_coding transcript_biotype:protein_coding gene_symbol:BSL3 description:Serine/threonine-protein phosphatase BSL3 [Source:UniProtKB/Swiss-Prot;Acc:Q9SHS7]
Pat.m.00913	PatUTM.I-00927	182	A0A022PUB7	6.05e-105	AT4G05330.2	9.23e-98	OS02T0722500-01	2.13e-77	pep chromosome:TAIR10:4:2720493:2723126:-1 gene:AT4G05330 transcript:AT4G05330.2 gene_biotype:protein_coding transcript_biotype:protein_coding gene_symbol:AGD13 description:AGD13 [Source:UniProtKB/TrEMBL;Acc:A0A178V602]
Pat.m.00914	PatUTM.I-00928	168	C6SW10	3.51e-29	NA	NA	NA	NA	NA
Pat.m.00915	PatUTM.I-00928	145	A0A1S3UMH7	4.28e-89	AT2G28720.1	2.24e-83	OS03T0279000-00	2.09e-68	pep chromosome:TAIR10:2:12326808:12327808:1 gene:AT2G28720 transcript:AT2G28720.1 gene_biotype:protein_coding transcript_biotype:protein_coding description:Histone H2B.3 [Source:UniProtKB/Swiss-Prot;Acc:Q9SI96]
Pat.m.00916	PatUTM.I-00930	155	A0A022S2L8	3.17e-93	AT4G16060.1	1.49e-79	OS05T0358400-01	1.45e-83	pep chromosome:TAIR10:4:9094402:9096353:1 gene:AT4G16060 transcript:AT4G16060.1 gene_biotype:protein_coding transcript_biotype:protein_coding description:unknown protein; FUNCTIONS IN: molecular_function unknown; INVOLVED IN: biological_process unknown; LOCATED IN: chloroplast, chloroplast stroma; EXPRESSED IN: 22 plant structures; EXPRESSED DURING: 13 growth stages; Has 42 Blast hits to 42 prote…
Pat.m.00917	PatUTM.I-00931	138	A0A0G2SJN3	7.74e-57	AT4G25050.1	3.95e-33	OS12T0534200-01	2.26e-31	pep chromosome:TAIR10:4:12870008:12871564:1 gene:AT4G25050 transcript:AT4G25050.1 gene_biotype:protein_coding transcript_biotype:protein_coding gene_symbol:ACP4 description:Acyl carrier protein 4 [Source:UniProtKB/TrEMBL;Acc:F4JRT7]
Pat.m.00918	PatUTM.I-00932	642	A0A022RJK3	4.37e-155	AT3G24870.2	2.69e-53	OS08T0177300-03	1.4e-22	pep chromosome:TAIR10:3:9074665:9085048:-1 gene:AT3G24870 transcript:AT3G24870.2 gene_biotype:protein_coding transcript_biotype:protein_coding gene_symbol:EAF1B description:Chromatin modification-related protein EAF1 B [Source:UniProtKB/Swiss-Prot;Acc:F4J7T2]
Pat.m.00919	PatUTM.I-00932	642	A0A022RJK3	4.37e-155	AT3G24870.2	2.69e-53	OS08T0177300-03	1.4e-22	pep chromosome:TAIR10:3:9074665:9085048:-1 gene:AT3G24870 transcript:AT3G24870.2 gene_biotype:protein_coding transcript_biotype:protein_coding gene_symbol:EAF1B description:Chromatin modification-related protein EAF1 B [Source:UniProtKB/Swiss-Prot;Acc:F4J7T2]
Pat.m.00920	PatUTM.I-00933	334	A0A022R1T4	0	AT1G61790.2	6.41e-149	OS03T0565100-01	3.45e-138	pep chromosome:TAIR10:1:22814367:22816688:1 gene:AT1G61790 transcript:AT1G61790.2 gene_biotype:protein_coding transcript_biotype:protein_coding gene_symbol:OST3B description:Probable dolichyl-diphosphooligosaccharide--protein glycosyltransferase subunit 3B [Source:UniProtKB/Swiss-Prot;Acc:Q9SYB5]
Pat.m.00921	PatUTM.I-00935	128	A0A022R9T1	4.35e-24	NA	NA	NA	NA	NA
Pat.m.00922	PatUTM.I-00936	457	A0A022PRN1	0	AT5G59420.1	0	OS03T0274000-01	0	pep chromosome:TAIR10:5:23961567:23964874:1 gene:AT5G59420 transcript:AT5G59420.1 gene_biotype:protein_coding transcript_biotype:protein_coding gene_symbol:ORP3C description:Oxysterol-binding protein-related protein 3C [Source:UniProtKB/Swiss-Prot;Acc:Q93Y40]
Pat.m.00923	PatUTM.I-00937	353	A0A022Q137	0	AT3G16370.1	3.23e-179	OS06T0148200-01	1.94e-170	pep chromosome:TAIR10:3:5556710:5558982:1 gene:AT3G16370 transcript:AT3G16370.1 gene_biotype:protein_coding transcript_biotype:protein_coding gene_symbol:APG description:GDSL esterase/lipase APG [Source:UniProtKB/Swiss-Prot;Acc:Q9LU14]
Pat.m.00924	PatUTM.I-00938	168	A0A022RWP4	4.37e-95	AT5G61170.1	2.99e-89	OS03T0424800-00	5.48e-79	pep chromosome:TAIR10:5:24611032:24612564:1 gene:AT5G61170 transcript:AT5G61170.1 gene_biotype:protein_coding transcript_biotype:protein_coding gene_symbol:RPS19C description:40S ribosomal protein S19-3 [Source:UniProtKB/Swiss-Prot;Acc:Q9FNP8]
Pat.m.00925	PatUTM.I-00940	178	A0A1R3HTZ6	9.36e-94	AT4G20380.7	2.81e-67	OS12T0611000-01	1.56e-69	pep chromosome:TAIR10:4:11004547:11006968:1 gene:AT4G20380 transcript:AT4G20380.7 gene_biotype:protein_coding transcript_biotype:protein_coding gene_symbol:LSD1 description:Zinc finger protein LSD1 [Source:UniProtKB/TrEMBL;Acc:F4JUW0]
Pat.m.00926	PatUTM.I-00941	1700	A0A022RCS1	0	AT2G16485.2	0	OS09T0530500-01	4.29e-115	pep chromosome:TAIR10:2:7136845:7145424:-1 gene:AT2G16485 transcript:AT2G16485.2 gene_biotype:protein_coding transcript_biotype:protein_coding gene_symbol:NERD description:Zinc finger CCCH domain-containing protein 19 [Source:UniProtKB/Swiss-Prot;Acc:Q9SIV5]
Pat.m.00927	PatUTM.I-00942	364	A0A068V8Y4	0	AT5G49555.1	7.22e-179	OS12T0631800-03	3.72e-149	pep chromosome:TAIR10:5:20107229:20110638:-1 gene:AT5G49555 transcript:AT5G49555.1 gene_biotype:protein_coding transcript_biotype:protein_coding description:FAD/NAD(P)-binding oxidoreductase family protein [Source:UniProtKB/TrEMBL;Acc:F4K658]
Pat.m.00928	PatUTM.I-00942	267	A0A022RK87	7.26e-144	AT5G49555.1	1.22e-138	OS12T0631800-03	3.79e-132	pep chromosome:TAIR10:5:20107229:20110638:-1 gene:AT5G49555 transcript:AT5G49555.1 gene_biotype:protein_coding transcript_biotype:protein_coding description:FAD/NAD(P)-binding oxidoreductase family protein [Source:UniProtKB/TrEMBL;Acc:F4K658]
Pat.m.00929	PatUTM.I-00943	267	A0A022RK87	7.26e-144	AT5G49555.1	1.22e-138	OS12T0631800-03	3.79e-132	pep chromosome:TAIR10:5:20107229:20110638:-1 gene:AT5G49555 transcript:AT5G49555.1 gene_biotype:protein_coding transcript_biotype:protein_coding description:FAD/NAD(P)-binding oxidoreductase family protein [Source:UniProtKB/TrEMBL;Acc:F4K658]
Pat.m.00930	PatUTM.I-00943	281	D7SPD9	6e-144	AT5G49555.1	8.61e-133	OS12T0631800-03	3.79e-120	pep chromosome:TAIR10:5:20107229:20110638:-1 gene:AT5G49555 transcript:AT5G49555.1 gene_biotype:protein_coding transcript_biotype:protein_coding description:FAD/NAD(P)-binding oxidoreductase family protein [Source:UniProtKB/TrEMBL;Acc:F4K658]
Pat.m.00931	PatUTM.I-00944	509	D7SPD9	0	AT5G49555.1	0	OS12T0631800-03	0	pep chromosome:TAIR10:5:20107229:20110638:-1 gene:AT5G49555 transcript:AT5G49555.1 gene_biotype:protein_coding transcript_biotype:protein_coding description:FAD/NAD(P)-binding oxidoreductase family protein [Source:UniProtKB/TrEMBL;Acc:F4K658]
Pat.m.00932	PatUTM.I-00945	180	A0A022RXB8	2.75e-62	AT3G01370.1	2.03e-32	OS04T0464800-00	6.37e-14	pep chromosome:TAIR10:3:139011:143782:1 gene:AT3G01370 transcript:AT3G01370.1 gene_biotype:protein_coding transcript_biotype:protein_coding gene_symbol:CFM2 description:CRM-domain containing factor CFM2, chloroplastic [Source:UniProtKB/Swiss-Prot;Acc:Q8L7C2]
Pat.m.00933	PatUTM.I-00945	832	A0A022RXB8	0	AT3G01370.1	0	OS04T0464800-00	0	pep chromosome:TAIR10:3:139011:143782:1 gene:AT3G01370 transcript:AT3G01370.1 gene_biotype:protein_coding transcript_biotype:protein_coding gene_symbol:CFM2 description:CRM-domain containing factor CFM2, chloroplastic [Source:UniProtKB/Swiss-Prot;Acc:Q8L7C2]
Pat.m.00934	PatUTM.I-00948	493	A0A068UM76	0	AT5G46570.1	0	OS10T0571300-01	0	pep chromosome:TAIR10:5:18894378:18897406:1 gene:AT5G46570 transcript:AT5G46570.1 gene_biotype:protein_coding transcript_biotype:protein_coding gene_symbol:BSK2 description:At5g46570 [Source:UniProtKB/TrEMBL;Acc:Q9LS26]
Pat.m.00935	PatUTM.I-00949	379	A0A022RTM9	2.71e-60	AT1G48300.1	1.75e-43	OS05T0137300-01	3.65e-17	pep chromosome:TAIR10:1:17847042:17848338:1 gene:AT1G48300 transcript:AT1G48300.1 gene_biotype:protein_coding transcript_biotype:protein_coding description:unknown protein; FUNCTIONS IN: molecular_function unknown; INVOLVED IN: biological_process unknown; LOCATED IN: endomembrane system; EXPRESSED IN: 24 plant structures; EXPRESSED DURING: 15 growth stages; Has 96 Blast hits to 87 proteins in 37 …
Pat.m.00936	PatUTM.I-00950	245	A0A022QAN0	3e-95	AT5G40810.1	1.07e-74	OS01T0935700-02	2.18e-81	pep chromosome:TAIR10:5:16339863:16342927:1 gene:AT5G40810 transcript:AT5G40810.1 gene_biotype:protein_coding transcript_biotype:protein_coding gene_symbol:CYC12 description:Cytochrome c1 2, heme protein, mitochondrial [Source:UniProtKB/Swiss-Prot;Acc:Q9FKS5]
Pat.m.00937	PatUTM.I-00951	487	K9P0T0	0	AT5G66730.1	4.48e-159	OS03T0197800-00	4.21e-111	pep chromosome:TAIR10:5:26641586:26644738:-1 gene:AT5G66730 transcript:AT5G66730.1 gene_biotype:protein_coding transcript_biotype:protein_coding gene_symbol:IDD1 description:IDD1 [Source:UniProtKB/TrEMBL;Acc:A0A178UMT2]
Pat.m.00938	PatUTM.I-00952	117	Q5ZF68	1.76e-19	NA	NA	NA	NA	NA
Pat.m.00939	PatUTM.I-00954	1070	A0A022Q152	0	AT1G48410.1	0	OS02T0672200-01	0	pep chromosome:TAIR10:1:17886083:17892601:-1 gene:AT1G48410 transcript:AT1G48410.1 gene_biotype:protein_coding transcript_biotype:protein_coding gene_symbol:AGO1 description:ICU9 [Source:UniProtKB/TrEMBL;Acc:A0A178WL72]
Pat.m.00940	PatUTM.I-00955	1073	A0A022Q152	0	AT1G48410.1	0	OS02T0672200-01	0	pep chromosome:TAIR10:1:17886083:17892601:-1 gene:AT1G48410 transcript:AT1G48410.1 gene_biotype:protein_coding transcript_biotype:protein_coding gene_symbol:AGO1 description:ICU9 [Source:UniProtKB/TrEMBL;Acc:A0A178WL72]
Pat.m.00941	PatUTM.I-00956	1070	A0A022Q152	0	AT1G48410.1	0	OS02T0672200-01	0	pep chromosome:TAIR10:1:17886083:17892601:-1 gene:AT1G48410 transcript:AT1G48410.1 gene_biotype:protein_coding transcript_biotype:protein_coding gene_symbol:AGO1 description:ICU9 [Source:UniProtKB/TrEMBL;Acc:A0A178WL72]
Pat.m.00942	PatUTM.I-00957	1073	A0A022Q152	0	AT1G48410.1	0	OS02T0672200-01	0	pep chromosome:TAIR10:1:17886083:17892601:-1 gene:AT1G48410 transcript:AT1G48410.1 gene_biotype:protein_coding transcript_biotype:protein_coding gene_symbol:AGO1 description:ICU9 [Source:UniProtKB/TrEMBL;Acc:A0A178WL72]
Pat.m.00943	PatUTM.I-00958	461	A0A022Q152	0	AT1G48410.3	0	OS04T0566500-03	0	pep chromosome:TAIR10:1:17885633:17892596:-1 gene:AT1G48410 transcript:AT1G48410.3 gene_biotype:protein_coding transcript_biotype:protein_coding gene_symbol:AGO1 description:ICU9 [Source:UniProtKB/TrEMBL;Acc:A0A178WL72]
Pat.m.00944	PatUTM.I-00958	654	S5TR83	0	AT1G48410.1	0	OS02T0672200-01	0	pep chromosome:TAIR10:1:17886083:17892601:-1 gene:AT1G48410 transcript:AT1G48410.1 gene_biotype:protein_coding transcript_biotype:protein_coding gene_symbol:AGO1 description:ICU9 [Source:UniProtKB/TrEMBL;Acc:A0A178WL72]
Pat.m.00945	PatUTM.I-00959	203	A9PAP1	2.23e-129	AT1G54100.1	6.87e-118	OS09T0440300-01	1.34e-122	pep chromosome:TAIR10:1:20195195:20199193:-1 gene:AT1G54100 transcript:AT1G54100.1 gene_biotype:protein_coding transcript_biotype:protein_coding gene_symbol:ALDH7B4 description:ALDH7B4 [Source:UniProtKB/TrEMBL;Acc:A0A178W3F2]
Pat.m.00946	PatUTM.I-00960	381	A0A022QDR8	0	AT5G47900.10	1.99e-176	OS02T0526000-01	0	pep chromosome:TAIR10:5:19392208:19395264:1 gene:AT5G47900 transcript:AT5G47900.10 gene_biotype:protein_coding transcript_biotype:protein_coding description:Protein of unknown function (DUF1624) [Source:TAIR;Acc:AT5G47900]
Pat.m.00947	PatUTM.I-00961	103	A0A022RY73	1.27e-61	AT1G64510.1	1.36e-58	OS03T0843400-01	3.21e-51	pep chromosome:TAIR10:1:23954800:23956260:-1 gene:AT1G64510 transcript:AT1G64510.1 gene_biotype:protein_coding transcript_biotype:protein_coding description:Translation elongation factor EF1B/ribosomal protein S6 family protein [Source:TAIR;Acc:AT1G64510]
Pat.m.00948	PatUTM.I-00962	387	A7KTC5	0	AT2G38940.1	0	OS04T0186400-01	0	pep chromosome:TAIR10:2:16257157:16260253:1 gene:AT2G38940 transcript:AT2G38940.1 gene_biotype:protein_coding transcript_biotype:protein_coding gene_symbol:PHT1-4 description:PHT1 [Source:UniProtKB/TrEMBL;Acc:A0A178VRB1]
Pat.m.00949	PatUTM.I-00962	370	S8D0Y8	0	AT2G38940.1	0	OS04T0186400-01	0	pep chromosome:TAIR10:2:16257157:16260253:1 gene:AT2G38940 transcript:AT2G38940.1 gene_biotype:protein_coding transcript_biotype:protein_coding gene_symbol:PHT1-4 description:PHT1 [Source:UniProtKB/TrEMBL;Acc:A0A178VRB1]
Pat.m.00950	PatUTM.I-00963	379	A0A022RJ30	0	AT3G58060.1	0	OS03T0226400-02	0	pep chromosome:TAIR10:3:21497633:21499943:-1 gene:AT3G58060 transcript:AT3G58060.1 gene_biotype:protein_coding transcript_biotype:protein_coding gene_symbol:MTPC3 description:Cation efflux family protein [Source:UniProtKB/TrEMBL;Acc:A0A178VEZ3]
Pat.m.00951	PatUTM.I-00964	691	A0A022REW2	8.86e-137	AT2G46240.1	1.87e-35	OS05T0512400-01	3.46e-09	pep chromosome:TAIR10:2:18986133:18990220:1 gene:AT2G46240 transcript:AT2G46240.1 gene_biotype:protein_coding transcript_biotype:protein_coding gene_symbol:BAG6 description:BAG family molecular chaperone regulator 6 [Source:UniProtKB/Swiss-Prot;Acc:O82345]
Pat.m.00952	PatUTM.I-00964	691	A0A022REW2	8.86e-137	AT2G46240.1	1.87e-35	OS05T0512400-01	3.46e-09	pep chromosome:TAIR10:2:18986133:18990220:1 gene:AT2G46240 transcript:AT2G46240.1 gene_biotype:protein_coding transcript_biotype:protein_coding gene_symbol:BAG6 description:BAG family molecular chaperone regulator 6 [Source:UniProtKB/Swiss-Prot;Acc:O82345]
Pat.m.00953	PatUTM.I-00965	164	A0A022Q2N5	9.8e-76	AT2G41430.5	5.97e-36	OS07T0661400-01	5.19e-20	pep chromosome:TAIR10:2:17269232:17270542:1 gene:AT2G41430 transcript:AT2G41430.5 gene_biotype:protein_coding transcript_biotype:protein_coding gene_symbol:ERD15 description:LSR1 [Source:UniProtKB/TrEMBL;Acc:A0A178VWR6]
Pat.m.00954	PatUTM.I-00966	459	A0A022PXR9	0	AT3G18270.1	4.43e-180	OS01T0138900-01	0	pep chromosome:TAIR10:3:6261733:6264361:1 gene:AT3G18270 transcript:AT3G18270.1 gene_biotype:protein_coding transcript_biotype:protein_coding gene_symbol:CYP77A5P description:Putative uncharacterized protein At3g18270 [Source:UniProtKB/TrEMBL;Acc:Q94K39]
Pat.m.00955	PatUTM.I-00967	555	A0A1S4DIP5	1.17e-167	AT3G08020.1	6.97e-54	OS12T0527800-01	3.42e-66	pep chromosome:TAIR10:3:2557437:2561848:-1 gene:AT3G08020 transcript:AT3G08020.1 gene_biotype:protein_coding transcript_biotype:protein_coding description:PHD finger family protein [Source:UniProtKB/TrEMBL;Acc:Q0WKW1]
Pat.m.00956	PatUTM.I-00968	359	A0A022QB26	1.41e-75	AT5G52880.1	4.67e-42	OS05T0526300-02	5.12e-43	pep chromosome:TAIR10:5:21431778:21433794:-1 gene:AT5G52880 transcript:AT5G52880.1 gene_biotype:protein_coding transcript_biotype:protein_coding description:F-box protein At5g52880 [Source:UniProtKB/Swiss-Prot;Acc:Q9FLX3]
Pat.m.00957	PatUTM.I-00973	150	A0A1S4ATM5	2.63e-96	AT1G77130.1	4.09e-77	OS01T0880200-03	2.65e-76	pep chromosome:TAIR10:1:28978864:28981345:-1 gene:AT1G77130 transcript:AT1G77130.1 gene_biotype:protein_coding transcript_biotype:protein_coding gene_symbol:GUX3 description:Hexosyltransferase [Source:UniProtKB/TrEMBL;Acc:A0A178WC33]
Pat.m.00958	PatUTM.I-00975	1090	M0ZSC5	0	AT2G36480.1	3.9e-96	OS09T0566100-01	1.28e-80	pep chromosome:TAIR10:2:15302867:15307809:-1 gene:AT2G36480 transcript:AT2G36480.1 gene_biotype:protein_coding transcript_biotype:protein_coding description:ENTH/VHS family protein [Source:TAIR;Acc:AT2G36480]
Pat.m.00959	PatUTM.I-00979	238	A0A022Q5G0	1.06e-155	AT1G14290.1	5.87e-141	OS02T0745700-01	6.33e-126	pep chromosome:TAIR10:1:4880030:4882265:-1 gene:AT1G14290 transcript:AT1G14290.1 gene_biotype:protein_coding transcript_biotype:protein_coding gene_symbol:SBH2 description:SBH2 [Source:UniProtKB/TrEMBL;Acc:A0A178WPE2]
Pat.m.00960	PatUTM.I-00980	712	A0A022Q6I2	0	AT3G23670.1	0	OS02T0489800-00	1.75e-162	pep chromosome:TAIR10:3:8519136:8525289:1 gene:AT3G23670 transcript:AT3G23670.1 gene_biotype:protein_coding transcript_biotype:protein_coding gene_symbol:KIN12B description:Kinesin-like protein KIN-12B [Source:UniProtKB/Swiss-Prot;Acc:Q8L7Y8]
Pat.m.00961	PatUTM.I-00981	204	A0A251NJS3	1.54e-99	AT5G56260.4	2.25e-97	OS02T0761900-01	8.97e-85	pep chromosome:TAIR10:5:22775206:22777336:-1 gene:AT5G56260 transcript:AT5G56260.4 gene_biotype:protein_coding transcript_biotype:protein_coding description:Ribonuclease E inhibitor RraA/Dimethylmenaquinone methyltransferase [Source:TAIR;Acc:AT5G56260]
Pat.m.00962	PatUTM.I-00982	171	A0A022Q9U3	7.66e-75	AT4G08685.1	5.61e-50	OS06T0556600-01	2.78e-36	pep chromosome:TAIR10:4:5550404:5551370:1 gene:AT4G08685 transcript:AT4G08685.1 gene_biotype:protein_coding transcript_biotype:protein_coding gene_symbol:SAH7 description:SAH7 [Source:UniProtKB/TrEMBL;Acc:A0A178UVW6]
Pat.m.00963	PatUTM.I-00991	682	F6H6F4	0	AT3G49160.1	0	OS10T0571200-01	9.29e-19	pep chromosome:TAIR10:3:18221794:18224905:-1 gene:AT3G49160 transcript:AT3G49160.1 gene_biotype:protein_coding transcript_biotype:protein_coding gene_symbol:PKP4 description:Plastidial pyruvate kinase 4, chloroplastic [Source:UniProtKB/Swiss-Prot;Acc:Q9M3B6]
Pat.m.00964	PatUTM.I-00992	189	A0A059D910	4.35e-138	AT5G19770.1	9.38e-135	OS07T0574800-01	8.44e-136	pep chromosome:TAIR10:5:6682420:6684744:-1 gene:AT5G19770 transcript:AT5G19770.1 gene_biotype:protein_coding transcript_biotype:protein_coding gene_symbol:TUBA3 description:Tubulin alpha chain [Source:UniProtKB/TrEMBL;Acc:A0A178UTQ9]
Pat.m.00965	PatUTM.I-00995	501	A0A022S2I9	0	AT3G06580.1	0	OS03T0832600-01	0	pep chromosome:TAIR10:3:2048900:2052147:-1 gene:AT3G06580 transcript:AT3G06580.1 gene_biotype:protein_coding transcript_biotype:protein_coding gene_symbol:GAL1 description:Galactokinase [Source:UniProtKB/Swiss-Prot;Acc:Q9SEE5]
Pat.m.00966	PatUTM.I-00998	411	A0A022QJ19	0	AT2G02800.1	0	OS10T0405100-02	0	pep chromosome:TAIR10:2:796680:799591:-1 gene:AT2G02800 transcript:AT2G02800.1 gene_biotype:protein_coding transcript_biotype:protein_coding gene_symbol:PBL3 description:Probable serine/threonine-protein kinase PBL3 [Source:UniProtKB/Swiss-Prot;Acc:O49840]
Pat.m.00967	PatUTM.I-00999	467	A0A022QSD1	0	AT4G31890.1	9.03e-163	OS09T0416900-00	1.2e-109	pep chromosome:TAIR10:4:15425933:15429225:-1 gene:AT4G31890 transcript:AT4G31890.1 gene_biotype:protein_coding transcript_biotype:protein_coding description:Armadillo/beta-catenin-like repeat-containing protein [Source:UniProtKB/TrEMBL;Acc:Q9SZ56]
Pat.m.00968	PatUTM.I-01000	1312	A0A022Q1K4	0	AT1G06720.2	0	OS03T0333100-01	0	pep chromosome:TAIR10:1:2060444:2067483:-1 gene:AT1G06720 transcript:AT1G06720.2 gene_biotype:protein_coding transcript_biotype:protein_coding description:P-loop containing nucleoside triphosphate hydrolases superfamily protein [Source:TAIR;Acc:AT1G06720]
Pat.m.00969	PatUTM.I-01005	141	A0A022QL51	2.2e-45	AT5G20630.1	1.03e-37	OS08T0460000-01	6e-34	pep chromosome:TAIR10:5:6975029:6976036:-1 gene:AT5G20630 transcript:AT5G20630.1 gene_biotype:protein_coding transcript_biotype:protein_coding gene_symbol:GER3 description:Germin-like protein subfamily 3 member 3 [Source:UniProtKB/Swiss-Prot;Acc:P94072]
Pat.m.00970	PatUTM.I-01006	638	A0A068TW41	0	AT2G03890.1	0	OS06T0283400-01	0	pep chromosome:TAIR10:2:1185458:1188681:1 gene:AT2G03890 transcript:AT2G03890.1 gene_biotype:protein_coding transcript_biotype:protein_coding gene_symbol:PI4KG7 description:UBDK GAMMA 7 [Source:UniProtKB/TrEMBL;Acc:A0A178VP74]
Pat.m.00971	PatUTM.I-01009	529	A0A022QYS4	0	AT1G18070.1	0	OS04T0270100-03	0	pep chromosome:TAIR10:1:6213651:6218384:-1 gene:AT1G18070 transcript:AT1G18070.1 gene_biotype:protein_coding transcript_biotype:protein_coding description:T10F20.8 protein [Source:UniProtKB/TrEMBL;Acc:Q9LMS7]
Pat.m.00972	PatUTM.I-01010	384	A0A022QYS4	0	AT1G18070.1	0	OS04T0270100-03	0	pep chromosome:TAIR10:1:6213651:6218384:-1 gene:AT1G18070 transcript:AT1G18070.1 gene_biotype:protein_coding transcript_biotype:protein_coding description:T10F20.8 protein [Source:UniProtKB/TrEMBL;Acc:Q9LMS7]
Pat.m.00973	PatUTM.I-01011	334	A0A1U7ZZY1	6.95e-47	NA	NA	OS02T0671800-01	4.27e-18	NA
Pat.m.00974	PatUTM.I-01011	333	A0A151S464	6.05e-123	AT4G23160.2	1.75e-86	OS10T0432200-01	7.47e-80	pep chromosome:TAIR10:4:12129485:12134209:1 gene:AT4G23160 transcript:AT4G23160.2 gene_biotype:protein_coding transcript_biotype:protein_coding gene_symbol:CRK8 description:cysteine-rich RLK (RECEPTOR-like protein kinase) 8 [Source:TAIR;Acc:AT4G23160]
Pat.m.00975	PatUTM.I-01011	451	A0A0V0IXE8	4.97e-122	AT4G23160.2	7.14e-46	OS08T0125300-01	2.71e-74	pep chromosome:TAIR10:4:12129485:12134209:1 gene:AT4G23160 transcript:AT4G23160.2 gene_biotype:protein_coding transcript_biotype:protein_coding gene_symbol:CRK8 description:cysteine-rich RLK (RECEPTOR-like protein kinase) 8 [Source:TAIR;Acc:AT4G23160]
Pat.m.00976	PatUTM.I-01012	333	A0A151S464	5.25e-123	AT4G23160.2	9.66e-86	OS10T0432200-01	1.09e-78	pep chromosome:TAIR10:4:12129485:12134209:1 gene:AT4G23160 transcript:AT4G23160.2 gene_biotype:protein_coding transcript_biotype:protein_coding gene_symbol:CRK8 description:cysteine-rich RLK (RECEPTOR-like protein kinase) 8 [Source:TAIR;Acc:AT4G23160]
Pat.m.00977	PatUTM.I-01012	785	A0A151TBK6	1.41e-169	AT4G23160.2	2.26e-44	OS08T0125300-01	4.52e-105	pep chromosome:TAIR10:4:12129485:12134209:1 gene:AT4G23160 transcript:AT4G23160.2 gene_biotype:protein_coding transcript_biotype:protein_coding gene_symbol:CRK8 description:cysteine-rich RLK (RECEPTOR-like protein kinase) 8 [Source:TAIR;Acc:AT4G23160]
Pat.m.00978	PatUTM.I-01014	320	A0A022RB08	1.45e-138	AT4G19170.1	6.16e-116	OS02T0704000-01	4.31e-94	pep chromosome:TAIR10:4:10481619:10483879:1 gene:AT4G19170 transcript:AT4G19170.1 gene_biotype:protein_coding transcript_biotype:protein_coding gene_symbol:CCD4 description:Probable carotenoid cleavage dioxygenase 4, chloroplastic [Source:UniProtKB/Swiss-Prot;Acc:O49675]
Pat.m.00979	PatUTM.I-01014	237	A0A0P0ZEC1	1.75e-116	AT4G19170.1	1.26e-109	OS02T0704000-01	5.37e-91	pep chromosome:TAIR10:4:10481619:10483879:1 gene:AT4G19170 transcript:AT4G19170.1 gene_biotype:protein_coding transcript_biotype:protein_coding gene_symbol:CCD4 description:Probable carotenoid cleavage dioxygenase 4, chloroplastic [Source:UniProtKB/Swiss-Prot;Acc:O49675]
Pat.m.00980	PatUTM.I-01016	392	A0A022RFU4	0	AT2G36200.1	1.99e-109	OS08T0558400-02	2.68e-103	pep chromosome:TAIR10:2:15179817:15185405:-1 gene:AT2G36200 transcript:AT2G36200.1 gene_biotype:protein_coding transcript_biotype:protein_coding description:Kinesin family protein [Source:UniProtKB/TrEMBL;Acc:F4ILV6]
Pat.m.00981	PatUTM.I-01017	623	A0A1S4BWG3	0	AT1G64390.1	0	OS01T0220100-01	0	pep chromosome:TAIR10:1:23911024:23915236:1 gene:AT1G64390 transcript:AT1G64390.1 gene_biotype:protein_coding transcript_biotype:protein_coding gene_symbol:AtGH9C2 description:Endoglucanase 6 [Source:UniProtKB/Swiss-Prot;Acc:Q42059]
Pat.m.00982	PatUTM.I-01018	120	Q25B23	2.93e-39	AT1G64390.1	1.25e-35	OS01T0220100-01	6.12e-25	pep chromosome:TAIR10:1:23911024:23915236:1 gene:AT1G64390 transcript:AT1G64390.1 gene_biotype:protein_coding transcript_biotype:protein_coding gene_symbol:AtGH9C2 description:Endoglucanase 6 [Source:UniProtKB/Swiss-Prot;Acc:Q42059]
Pat.m.00983	PatUTM.I-01021	132	A0A022QWW9	7.85e-58	AT1G59520.6	4.04e-39	OS04T0183100-01	9.96e-34	pep chromosome:TAIR10:1:21861297:21866201:1 gene:AT1G59520 transcript:AT1G59520.6 gene_biotype:protein_coding transcript_biotype:protein_coding gene_symbol:CW7 description:CW7 [Source:TAIR;Acc:AT1G59520]
Pat.m.00984	PatUTM.I-01022	100	A0A1B1FK46	6.03e-64	ATCG01040.1	4.32e-53	NA	NA	pep chromosome:TAIR10:Pt:114461:115447:1 gene:ATCG01040 transcript:ATCG01040.1 gene_biotype:protein_coding transcript_biotype:protein_coding gene_symbol:CCSA description:Cytochrome c biogenesis protein CcsA [Source:UniProtKB/Swiss-Prot;Acc:P56770]
Pat.m.00985	PatUTM.I-01028	500	A0A022Q3I1	0	AT3G48310.1	6.3e-147	OS09T0441100-01	1.41e-117	pep chromosome:TAIR10:3:17887996:17889942:1 gene:AT3G48310 transcript:AT3G48310.1 gene_biotype:protein_coding transcript_biotype:protein_coding gene_symbol:CYP71A22 description:Cytochrome P450 71A22 [Source:UniProtKB/Swiss-Prot;Acc:Q9STL1]
Pat.m.00986	PatUTM.I-01029	1000	A0A1U7Y5W4	2.43e-156	AT5G43630.2	8.59e-45	OS01T0775100-01	9.53e-36	pep chromosome:TAIR10:5:17526660:17530520:1 gene:AT5G43630 transcript:AT5G43630.2 gene_biotype:protein_coding transcript_biotype:protein_coding gene_symbol:TZP description:Putative uncharacterized protein [Source:UniProtKB/TrEMBL;Acc:Q9FIX7]
Pat.m.00987	PatUTM.I-01030	794	A0A1J6KUE9	1.91e-122	AT5G43630.2	4.93e-45	OS01T0775100-01	1.84e-36	pep chromosome:TAIR10:5:17526660:17530520:1 gene:AT5G43630 transcript:AT5G43630.2 gene_biotype:protein_coding transcript_biotype:protein_coding gene_symbol:TZP description:Putative uncharacterized protein [Source:UniProtKB/TrEMBL;Acc:Q9FIX7]
Pat.m.00988	PatUTM.I-01030	249	A0A1U7Y5W4	4.87e-27	NA	NA	NA	NA	NA
Pat.m.00989	PatUTM.I-01031	779	A0A1J6KUE9	5.97e-120	AT5G43630.2	2.08e-42	OS01T0775100-01	2.41e-35	pep chromosome:TAIR10:5:17526660:17530520:1 gene:AT5G43630 transcript:AT5G43630.2 gene_biotype:protein_coding transcript_biotype:protein_coding gene_symbol:TZP description:Putative uncharacterized protein [Source:UniProtKB/TrEMBL;Acc:Q9FIX7]
Pat.m.00990	PatUTM.I-01032	794	A0A1U8G595	3.81e-122	AT5G43630.2	3.39e-45	OS01T0775100-01	5.93e-36	pep chromosome:TAIR10:5:17526660:17530520:1 gene:AT5G43630 transcript:AT5G43630.2 gene_biotype:protein_coding transcript_biotype:protein_coding gene_symbol:TZP description:Putative uncharacterized protein [Source:UniProtKB/TrEMBL;Acc:Q9FIX7]
Pat.m.00991	PatUTM.I-01032	250	A0A1U7Y5W4	4.59e-27	NA	NA	NA	NA	NA
Pat.m.00992	PatUTM.I-01034	124	A0A022QZQ4	5.88e-20	AT3G10650.2	2.59e-06	NA	NA	pep chromosome:TAIR10:3:3325107:3331282:-1 gene:AT3G10650 transcript:AT3G10650.2 gene_biotype:protein_coding transcript_biotype:protein_coding gene_symbol:NUP1 description:NUP1 [Source:UniProtKB/TrEMBL;Acc:A0A178V9H6]
Pat.m.00993	PatUTM.I-01034	1023	A0A022PWG6	9.76e-180	AT3G10650.2	1.5e-40	OS03T0788300-01	3.55e-10	pep chromosome:TAIR10:3:3325107:3331282:-1 gene:AT3G10650 transcript:AT3G10650.2 gene_biotype:protein_coding transcript_biotype:protein_coding gene_symbol:NUP1 description:NUP1 [Source:UniProtKB/TrEMBL;Acc:A0A178V9H6]
Pat.m.00994	PatUTM.I-01036	270	A0A022QLE8	4.98e-151	AT2G19580.1	5.09e-125	OS06T0572400-01	2.37e-95	pep chromosome:TAIR10:2:8472134:8475153:-1 gene:AT2G19580 transcript:AT2G19580.1 gene_biotype:protein_coding transcript_biotype:protein_coding gene_symbol:TET2 description:Tetraspanin-2 [Source:UniProtKB/Swiss-Prot;Acc:Q9ZUN5]
Pat.m.00995	PatUTM.I-01037	111	A0A1S4B6S0	1.36e-55	AT2G19580.1	5.73e-53	OS06T0572400-01	6.15e-44	pep chromosome:TAIR10:2:8472134:8475153:-1 gene:AT2G19580 transcript:AT2G19580.1 gene_biotype:protein_coding transcript_biotype:protein_coding gene_symbol:TET2 description:Tetraspanin-2 [Source:UniProtKB/Swiss-Prot;Acc:Q9ZUN5]
Pat.m.00996	PatUTM.I-01038	359	A0A022Q2D5	0	AT1G22540.1	2.78e-156	OS01T0871600-01	3.02e-120	pep chromosome:TAIR10:1:7963813:7966436:1 gene:AT1G22540 transcript:AT1G22540.1 gene_biotype:protein_coding transcript_biotype:protein_coding gene_symbol:NPF5.10 description:Protein NRT1/ PTR FAMILY 5.10 [Source:UniProtKB/Swiss-Prot;Acc:Q0WP01]
Pat.m.00997	PatUTM.I-01039	401	A0A022QM80	0	AT1G16310.1	0	OS01T0130000-01	0	pep chromosome:TAIR10:1:5578265:5580730:1 gene:AT1G16310 transcript:AT1G16310.1 gene_biotype:protein_coding transcript_biotype:protein_coding gene_symbol:MTP10 description:Metal tolerance protein 10 [Source:UniProtKB/Swiss-Prot;Acc:Q0WU02]
Pat.m.00998	PatUTM.I-01041	171	V4URV6	1.91e-79	AT5G02560.1	1.63e-79	OS05T0113900-01	8.15e-79	pep chromosome:TAIR10:5:575225:577216:1 gene:AT5G02560 transcript:AT5G02560.1 gene_biotype:protein_coding transcript_biotype:protein_coding gene_symbol:HTA12 description:Histone H2A [Source:UniProtKB/TrEMBL;Acc:F4KCF4]
Pat.m.00999	PatUTM.I-01042	460	A0A161YG29	3.47e-137	AT3G11760.1	9.08e-112	OS03T0649000-01	2.52e-88	pep chromosome:TAIR10:3:3717894:3721251:1 gene:AT3G11760 transcript:AT3G11760.1 gene_biotype:protein_coding transcript_biotype:protein_coding description:F26K24.5 protein [Source:UniProtKB/TrEMBL;Acc:Q9SF22]
Pat.m.01000	PatUTM.I-01042	271	A0A0V0IV19	3.64e-123	AT3G11760.1	6.65e-103	OS03T0649000-01	1.04e-107	pep chromosome:TAIR10:3:3717894:3721251:1 gene:AT3G11760 transcript:AT3G11760.1 gene_biotype:protein_coding transcript_biotype:protein_coding description:F26K24.5 protein [Source:UniProtKB/TrEMBL;Acc:Q9SF22]
Pat.m.01001	PatUTM.I-01050	350	A0A022Q7I2	4.83e-165	NA	NA	NA	NA	NA
Pat.m.01002	PatUTM.I-01050	1167	A0A1U8FWX8	0	NA	NA	OS06T0235300-01	0	NA
Pat.m.01003	PatUTM.I-01051	350	A0A022Q7I2	4.83e-165	NA	NA	NA	NA	NA
Pat.m.01004	PatUTM.I-01051	1167	A0A1U8FWX8	0	NA	NA	OS06T0235300-01	0	NA
Pat.m.01005	PatUTM.I-01052	1167	A0A1U8FWX8	0	NA	NA	OS06T0235300-01	0	NA
Pat.m.01006	PatUTM.I-01052	350	A0A022Q7I2	4.83e-165	NA	NA	NA	NA	NA
Pat.m.01007	PatUTM.I-01053	304	A0A1Q3BFK5	0	AT2G17360.1	0	OS01T0358400-01	1.36e-174	pep chromosome:TAIR10:2:7546440:7548406:1 gene:AT2G17360 transcript:AT2G17360.1 gene_biotype:protein_coding transcript_biotype:protein_coding gene_symbol:RPS4A description:40S ribosomal protein S4-1 [Source:UniProtKB/Swiss-Prot;Acc:Q93VH9]
Pat.m.01008	PatUTM.I-01054	955	A0A022RUI5	0	AT3G29320.1	0	OS03T0758100-01	0	pep chromosome:TAIR10:3:11252807:11257814:1 gene:AT3G29320 transcript:AT3G29320.1 gene_biotype:protein_coding transcript_biotype:protein_coding gene_symbol:PHS1 description:Alpha-glucan phosphorylase 1 [Source:UniProtKB/Swiss-Prot;Acc:Q9LIB2]
Pat.m.01009	PatUTM.I-01055	146	V4U4R7	6.82e-07	NA	NA	NA	NA	NA
Pat.m.01010	PatUTM.I-01072	232	A0A0V0HEI6	1.05e-142	AT2G30260.1	2.5e-120	OS03T0298800-01	6.42e-105	pep chromosome:TAIR10:2:12905345:12907665:-1 gene:AT2G30260 transcript:AT2G30260.1 gene_biotype:protein_coding transcript_biotype:protein_coding gene_symbol:U2B'' description:U2 small nuclear ribonucleoprotein B'' [Source:UniProtKB/Swiss-Prot;Acc:O22922]
Pat.m.01011	PatUTM.I-01073	226	A0A022QFD1	7.61e-59	AT2G40070.3	1.21e-38	OS01T0141900-01	5.94e-39	pep chromosome:TAIR10:2:16728193:16731705:-1 gene:AT2G40070 transcript:AT2G40070.3 gene_biotype:protein_coding transcript_biotype:protein_coding description:At2g40070 [Source:UniProtKB/TrEMBL;Acc:Q494P4]
Pat.m.01012	PatUTM.I-01074	204	A0A022Q181	1.54e-30	AT1G73260.1	2.79e-08	OS04T0526600-01	1.2e-12	pep chromosome:TAIR10:1:27547098:27548282:-1 gene:AT1G73260 transcript:AT1G73260.1 gene_biotype:protein_coding transcript_biotype:protein_coding gene_symbol:KTI1 description:Kunitz trypsin inhibitor 1 [Source:UniProtKB/Swiss-Prot;Acc:Q8RXD5]
Pat.m.01013	PatUTM.I-01079	1383	A0A022Q605	0	AT1G15780.1	4.79e-171	OS08T0564800-01	2.67e-147	pep chromosome:TAIR10:1:5430040:5436618:-1 gene:AT1G15780 transcript:AT1G15780.1 gene_biotype:protein_coding transcript_biotype:protein_coding description:unknown protein; BEST Arabidopsis thaliana protein match is: unknown protein (TAIR:AT2G10440.1); Has 103701 Blast hits to 43153 proteins in 1828 species: Archae - 30; Bacteria - 7385; Metazoa - 38639; Fungi - 11531; Plants - 7727; Viruses - 307…
Pat.m.01014	PatUTM.I-01080	1398	A0A022Q605	0	AT1G15780.1	1.09e-170	OS08T0564800-01	5.12e-147	pep chromosome:TAIR10:1:5430040:5436618:-1 gene:AT1G15780 transcript:AT1G15780.1 gene_biotype:protein_coding transcript_biotype:protein_coding description:unknown protein; BEST Arabidopsis thaliana protein match is: unknown protein (TAIR:AT2G10440.1); Has 103701 Blast hits to 43153 proteins in 1828 species: Archae - 30; Bacteria - 7385; Metazoa - 38639; Fungi - 11531; Plants - 7727; Viruses - 307…
Pat.m.01015	PatUTM.I-01081	347	A0A068TVT8	0	AT2G28760.4	0	OS03T0278000-01	0	pep chromosome:TAIR10:2:12336045:12338933:-1 gene:AT2G28760 transcript:AT2G28760.4 gene_biotype:protein_coding transcript_biotype:protein_coding gene_symbol:UXS6 description:UDP-XYL synthase 6 [Source:TAIR;Acc:AT2G28760]
Pat.m.01016	PatUTM.I-01082	347	A0A068TVT8	0	AT2G28760.4	0	OS03T0278000-01	0	pep chromosome:TAIR10:2:12336045:12338933:-1 gene:AT2G28760 transcript:AT2G28760.4 gene_biotype:protein_coding transcript_biotype:protein_coding gene_symbol:UXS6 description:UDP-XYL synthase 6 [Source:TAIR;Acc:AT2G28760]
Pat.m.01017	PatUTM.I-01083	347	A0A068TVT8	0	AT2G28760.4	0	OS03T0278000-01	0	pep chromosome:TAIR10:2:12336045:12338933:-1 gene:AT2G28760 transcript:AT2G28760.4 gene_biotype:protein_coding transcript_biotype:protein_coding gene_symbol:UXS6 description:UDP-XYL synthase 6 [Source:TAIR;Acc:AT2G28760]
Pat.m.01018	PatUTM.I-01084	830	A0A1U7V294	4.95e-83	AT1G06740.1	8.48e-50	OS12T0597300-01	2.24e-59	pep chromosome:TAIR10:1:2070737:2073374:1 gene:AT1G06740 transcript:AT1G06740.1 gene_biotype:protein_coding transcript_biotype:protein_coding description:MUG3 [Source:UniProtKB/TrEMBL;Acc:A0A178W5T2]
Pat.m.01019	PatUTM.I-01085	108	A0A1U8G881	5.76e-17	AT1G32960.1	3.39e-09	NA	NA	pep chromosome:TAIR10:1:11945250:11948650:1 gene:AT1G32960 transcript:AT1G32960.1 gene_biotype:protein_coding transcript_biotype:protein_coding gene_symbol:SBT3.3 description:Subtilisin-like protease SBT3.3 [Source:UniProtKB/Swiss-Prot;Acc:Q9MAP5]
Pat.m.01020	PatUTM.I-01085	296	A0A1U8FZF7	5.39e-105	AT4G10540.1	4.67e-95	OS04T0121300-00	4.07e-73	pep chromosome:TAIR10:4:6512515:6515743:-1 gene:AT4G10540 transcript:AT4G10540.1 gene_biotype:protein_coding transcript_biotype:protein_coding gene_symbol:SBT3.8 description:Subtilisin-like protease SBT3.8 [Source:UniProtKB/Swiss-Prot;Acc:Q9SZY3]
Pat.m.01021	PatUTM.I-01086	209	F6H755	1.18e-34	AT4G10520.1	1.12e-33	OS01T0795400-01	5.12e-28	pep chromosome:TAIR10:4:6499794:6502933:1 gene:AT4G10520 transcript:AT4G10520.1 gene_biotype:protein_coding transcript_biotype:protein_coding gene_symbol:SBT3.9 description:Subtilisin-like protease SBT3.9 [Source:UniProtKB/Swiss-Prot;Acc:Q9ZSB0]
Pat.m.01022	PatUTM.I-01086	220	A0A0V0HZB8	1.94e-79	AT4G10540.1	3.49e-70	OS04T0127600-00	4.83e-57	pep chromosome:TAIR10:4:6512515:6515743:-1 gene:AT4G10540 transcript:AT4G10540.1 gene_biotype:protein_coding transcript_biotype:protein_coding gene_symbol:SBT3.8 description:Subtilisin-like protease SBT3.8 [Source:UniProtKB/Swiss-Prot;Acc:Q9SZY3]
Pat.m.01023	PatUTM.I-01086	241	A0A022S054	2.1e-84	AT4G10540.1	3.03e-60	OS01T0794800-02	2.17e-43	pep chromosome:TAIR10:4:6512515:6515743:-1 gene:AT4G10540 transcript:AT4G10540.1 gene_biotype:protein_coding transcript_biotype:protein_coding gene_symbol:SBT3.8 description:Subtilisin-like protease SBT3.8 [Source:UniProtKB/Swiss-Prot;Acc:Q9SZY3]
Pat.m.01024	PatUTM.I-01087	823	A0A061G9L3	0	AT4G10540.1	0	OS04T0121100-01	0	pep chromosome:TAIR10:4:6512515:6515743:-1 gene:AT4G10540 transcript:AT4G10540.1 gene_biotype:protein_coding transcript_biotype:protein_coding gene_symbol:SBT3.8 description:Subtilisin-like protease SBT3.8 [Source:UniProtKB/Swiss-Prot;Acc:Q9SZY3]
Pat.m.01025	PatUTM.I-01088	691	B9I0R5	0	AT4G10540.1	0	OS03T0158700-01	1.33e-154	pep chromosome:TAIR10:4:6512515:6515743:-1 gene:AT4G10540 transcript:AT4G10540.1 gene_biotype:protein_coding transcript_biotype:protein_coding gene_symbol:SBT3.8 description:Subtilisin-like protease SBT3.8 [Source:UniProtKB/Swiss-Prot;Acc:Q9SZY3]
Pat.m.01026	PatUTM.I-01089	296	A0A1U8FZF7	5.39e-105	AT4G10540.1	4.67e-95	OS04T0121300-00	4.07e-73	pep chromosome:TAIR10:4:6512515:6515743:-1 gene:AT4G10540 transcript:AT4G10540.1 gene_biotype:protein_coding transcript_biotype:protein_coding gene_symbol:SBT3.8 description:Subtilisin-like protease SBT3.8 [Source:UniProtKB/Swiss-Prot;Acc:Q9SZY3]
Pat.m.01027	PatUTM.I-01089	108	A0A1U8G881	5.76e-17	AT1G32960.1	3.39e-09	NA	NA	pep chromosome:TAIR10:1:11945250:11948650:1 gene:AT1G32960 transcript:AT1G32960.1 gene_biotype:protein_coding transcript_biotype:protein_coding gene_symbol:SBT3.3 description:Subtilisin-like protease SBT3.3 [Source:UniProtKB/Swiss-Prot;Acc:Q9MAP5]
Pat.m.01028	PatUTM.I-01089	463	A0A061G9L3	1.33e-133	AT4G10520.1	1.61e-122	OS01T0795400-01	1.08e-99	pep chromosome:TAIR10:4:6499794:6502933:1 gene:AT4G10520 transcript:AT4G10520.1 gene_biotype:protein_coding transcript_biotype:protein_coding gene_symbol:SBT3.9 description:Subtilisin-like protease SBT3.9 [Source:UniProtKB/Swiss-Prot;Acc:Q9ZSB0]
Pat.m.01029	PatUTM.I-01090	296	A0A1U8FZF7	5.39e-105	AT4G10540.1	4.67e-95	OS04T0121300-00	4.07e-73	pep chromosome:TAIR10:4:6512515:6515743:-1 gene:AT4G10540 transcript:AT4G10540.1 gene_biotype:protein_coding transcript_biotype:protein_coding gene_symbol:SBT3.8 description:Subtilisin-like protease SBT3.8 [Source:UniProtKB/Swiss-Prot;Acc:Q9SZY3]
Pat.m.01030	PatUTM.I-01090	463	A0A061G9L3	1.33e-133	AT4G10520.1	1.61e-122	OS01T0795400-01	1.08e-99	pep chromosome:TAIR10:4:6499794:6502933:1 gene:AT4G10520 transcript:AT4G10520.1 gene_biotype:protein_coding transcript_biotype:protein_coding gene_symbol:SBT3.9 description:Subtilisin-like protease SBT3.9 [Source:UniProtKB/Swiss-Prot;Acc:Q9ZSB0]
Pat.m.01031	PatUTM.I-01091	296	A0A1U8FZF7	5.39e-105	AT4G10540.1	4.67e-95	OS04T0121300-00	4.07e-73	pep chromosome:TAIR10:4:6512515:6515743:-1 gene:AT4G10540 transcript:AT4G10540.1 gene_biotype:protein_coding transcript_biotype:protein_coding gene_symbol:SBT3.8 description:Subtilisin-like protease SBT3.8 [Source:UniProtKB/Swiss-Prot;Acc:Q9SZY3]
Pat.m.01032	PatUTM.I-01091	481	A0A059C2Z4	4.34e-132	AT4G10540.1	4.5e-122	OS01T0795400-01	6.08e-99	pep chromosome:TAIR10:4:6512515:6515743:-1 gene:AT4G10540 transcript:AT4G10540.1 gene_biotype:protein_coding transcript_biotype:protein_coding gene_symbol:SBT3.8 description:Subtilisin-like protease SBT3.8 [Source:UniProtKB/Swiss-Prot;Acc:Q9SZY3]
Pat.m.01033	PatUTM.I-01091	108	A0A1U8G881	5.76e-17	AT1G32960.1	3.39e-09	NA	NA	pep chromosome:TAIR10:1:11945250:11948650:1 gene:AT1G32960 transcript:AT1G32960.1 gene_biotype:protein_coding transcript_biotype:protein_coding gene_symbol:SBT3.3 description:Subtilisin-like protease SBT3.3 [Source:UniProtKB/Swiss-Prot;Acc:Q9MAP5]
Pat.m.01034	PatUTM.I-01092	347	A0A059C2Z4	2.31e-103	AT4G10540.1	2.35e-92	OS01T0795400-01	4.78e-73	pep chromosome:TAIR10:4:6512515:6515743:-1 gene:AT4G10540 transcript:AT4G10540.1 gene_biotype:protein_coding transcript_biotype:protein_coding gene_symbol:SBT3.8 description:Subtilisin-like protease SBT3.8 [Source:UniProtKB/Swiss-Prot;Acc:Q9SZY3]
Pat.m.01035	PatUTM.I-01092	296	A0A1U8FZF7	5.39e-105	AT4G10540.1	4.67e-95	OS04T0121300-00	4.07e-73	pep chromosome:TAIR10:4:6512515:6515743:-1 gene:AT4G10540 transcript:AT4G10540.1 gene_biotype:protein_coding transcript_biotype:protein_coding gene_symbol:SBT3.8 description:Subtilisin-like protease SBT3.8 [Source:UniProtKB/Swiss-Prot;Acc:Q9SZY3]
Pat.m.01036	PatUTM.I-01092	108	A0A1U8G881	5.76e-17	AT1G32960.1	3.39e-09	NA	NA	pep chromosome:TAIR10:1:11945250:11948650:1 gene:AT1G32960 transcript:AT1G32960.1 gene_biotype:protein_coding transcript_biotype:protein_coding gene_symbol:SBT3.3 description:Subtilisin-like protease SBT3.3 [Source:UniProtKB/Swiss-Prot;Acc:Q9MAP5]
Pat.m.01037	PatUTM.I-01093	298	A0A0D2RG69	0	AT5G46110.1	0	OS01T0239200-01	0	pep chromosome:TAIR10:5:18697235:18700900:1 gene:AT5G46110 transcript:AT5G46110.1 gene_biotype:protein_coding transcript_biotype:protein_coding gene_symbol:APE2
Pat.m.01038	PatUTM.I-01094	273	A0A022RFL1	0	AT5G03300.3	1.43e-173	OS04T0518000-01	3e-172	pep chromosome:TAIR10:5:796397:799718:1 gene:AT5G03300 transcript:AT5G03300.3 gene_biotype:protein_coding transcript_biotype:protein_coding gene_symbol:ADK2 description:Adenosine kinase 2 [Source:UniProtKB/Swiss-Prot;Acc:Q9LZG0]
Pat.m.01039	PatUTM.I-01095	683	A0A251U3U9	8.62e-130	AT1G48210.3	1.17e-90	OS05T0135800-01	7.04e-89	pep chromosome:TAIR10:1:17798628:17802330:1 gene:AT1G48210 transcript:AT1G48210.3 gene_biotype:protein_coding transcript_biotype:protein_coding description:Serine/threonine protein kinase [Source:UniProtKB/TrEMBL;Acc:F4HWU0]
Pat.m.01040	PatUTM.I-01096	312	A0A022RDE9	1.29e-168	AT2G38750.1	1.61e-110	OS05T0382600-02	5.78e-95	pep chromosome:TAIR10:2:16196265:16198577:-1 gene:AT2G38750 transcript:AT2G38750.1 gene_biotype:protein_coding transcript_biotype:protein_coding gene_symbol:ANN4 description:Annexin D4 [Source:UniProtKB/Swiss-Prot;Acc:Q9ZVJ6]
Pat.m.01041	PatUTM.I-01097	312	A0A022RDE9	1.29e-168	AT2G38750.1	1.61e-110	OS05T0382600-02	5.78e-95	pep chromosome:TAIR10:2:16196265:16198577:-1 gene:AT2G38750 transcript:AT2G38750.1 gene_biotype:protein_coding transcript_biotype:protein_coding gene_symbol:ANN4 description:Annexin D4 [Source:UniProtKB/Swiss-Prot;Acc:Q9ZVJ6]
Pat.m.01042	PatUTM.I-01098	119	A0A022Q4V0	2.06e-38	AT1G73840.1	5.52e-32	OS05T0513300-00	6.5e-18	pep chromosome:TAIR10:1:27763617:27766372:-1 gene:AT1G73840 transcript:AT1G73840.1 gene_biotype:protein_coding transcript_biotype:protein_coding gene_symbol:ESP1 description:ESP1 [Source:UniProtKB/TrEMBL;Acc:Q8VYM7]
Pat.m.01043	PatUTM.I-01098	332	A0A022Q4V0	1.15e-68	AT1G73840.2	1.49e-33	OS05T0513350-00	1.29e-09	pep chromosome:TAIR10:1:27763617:27766372:-1 gene:AT1G73840 transcript:AT1G73840.2 gene_biotype:protein_coding transcript_biotype:protein_coding gene_symbol:ESP1 description:ESP1 [Source:UniProtKB/TrEMBL;Acc:Q8VYM7]
Pat.m.01044	PatUTM.I-01099	331	A0A022PU87	3.77e-167	AT5G64420.1	5.27e-122	OS02T0135700-01	2.63e-92	pep chromosome:TAIR10:5:25756272:25761516:1 gene:AT5G64420 transcript:AT5G64420.1 gene_biotype:protein_coding transcript_biotype:protein_coding description:DNA polymerase phi subunit [Source:UniProtKB/TrEMBL;Acc:Q9FGF4]
Pat.m.01045	PatUTM.I-01100	893	A0A022PU87	0	AT5G64420.1	0	OS02T0135700-01	0	pep chromosome:TAIR10:5:25756272:25761516:1 gene:AT5G64420 transcript:AT5G64420.1 gene_biotype:protein_coding transcript_biotype:protein_coding description:DNA polymerase phi subunit [Source:UniProtKB/TrEMBL;Acc:Q9FGF4]
Pat.m.01046	PatUTM.I-01101	893	A0A022PU87	0	AT5G64420.1	0	OS02T0135700-01	0	pep chromosome:TAIR10:5:25756272:25761516:1 gene:AT5G64420 transcript:AT5G64420.1 gene_biotype:protein_coding transcript_biotype:protein_coding description:DNA polymerase phi subunit [Source:UniProtKB/TrEMBL;Acc:Q9FGF4]
Pat.m.01047	PatUTM.I-01102	553	A0A022R071	0	AT1G74690.1	3.33e-77	OS05T0535900-01	1.39e-108	pep chromosome:TAIR10:1:28061159:28064771:-1 gene:AT1G74690 transcript:AT1G74690.1 gene_biotype:protein_coding transcript_biotype:protein_coding gene_symbol:IQD31 description:Protein IQ-DOMAIN 31 [Source:UniProtKB/Swiss-Prot;Acc:Q8L4D8]
Pat.m.01048	PatUTM.I-01103	329	A0A142CD02	8.67e-169	AT3G11810.1	3.53e-82	OS12T0257500-02	1.16e-19	pep chromosome:TAIR10:3:3727771:3729059:1 gene:AT3G11810 transcript:AT3G11810.1 gene_biotype:protein_coding transcript_biotype:protein_coding description:F26K24.10 protein [Source:UniProtKB/TrEMBL;Acc:Q9SF17]
Pat.m.01049	PatUTM.I-01107	438	A0A022RVK2	0	AT4G17830.1	0	OS02T0690800-01	0	pep chromosome:TAIR10:4:9915831:9918243:1 gene:AT4G17830 transcript:AT4G17830.1 gene_biotype:protein_coding transcript_biotype:protein_coding description:Peptidase M20/M25/M40 family protein [Source:UniProtKB/TrEMBL;Acc:F4JPZ7]
Pat.m.01050	PatUTM.I-01112	340	A0A022PZJ0	0	AT5G19530.1	0	OS02T0237100-01	1.4e-164	pep chromosome:TAIR10:5:6588771:6591305:-1 gene:AT5G19530 transcript:AT5G19530.1 gene_biotype:protein_coding transcript_biotype:protein_coding gene_symbol:ACL5 description:Thermospermine synthase ACAULIS5 [Source:UniProtKB/Swiss-Prot;Acc:Q9S7X6]
Pat.m.01051	PatUTM.I-01115	414	A0A022PS25	3.06e-112	AT3G14470.2	2.45e-43	OS08T0543100-00	1.73e-56	pep chromosome:TAIR10:3:4857745:4861293:1 gene:AT3G14470 transcript:AT3G14470.2 gene_biotype:protein_coding transcript_biotype:protein_coding gene_symbol:RPPL1 description:Putative disease resistance RPP13-like protein 1 [Source:UniProtKB/Swiss-Prot;Acc:Q9LRR4]
Pat.m.01052	PatUTM.I-01115	660	A0A022R0F4	6.82e-158	AT3G14470.2	1.06e-52	OS05T0492200-01	8.06e-54	pep chromosome:TAIR10:3:4857745:4861293:1 gene:AT3G14470 transcript:AT3G14470.2 gene_biotype:protein_coding transcript_biotype:protein_coding gene_symbol:RPPL1 description:Putative disease resistance RPP13-like protein 1 [Source:UniProtKB/Swiss-Prot;Acc:Q9LRR4]
Pat.m.01053	PatUTM.I-01115	111	A0A068U4I1	2.74e-25	AT5G45200.3	1.77e-06	OS01T0536466-00	2.4e-11	pep chromosome:TAIR10:5:18284807:18290332:-1 gene:AT5G45200 transcript:AT5G45200.3 gene_biotype:protein_coding transcript_biotype:protein_coding description:TIR-NBS-LRR class disease resistance protein [Source:UniProtKB/TrEMBL;Acc:F4KD45]
Pat.m.01054	PatUTM.I-01116	414	A0A022PS25	3.06e-112	AT3G14470.2	2.45e-43	OS08T0543100-00	1.73e-56	pep chromosome:TAIR10:3:4857745:4861293:1 gene:AT3G14470 transcript:AT3G14470.2 gene_biotype:protein_coding transcript_biotype:protein_coding gene_symbol:RPPL1 description:Putative disease resistance RPP13-like protein 1 [Source:UniProtKB/Swiss-Prot;Acc:Q9LRR4]
Pat.m.01055	PatUTM.I-01116	111	A0A068U4I1	2.74e-25	AT5G45200.3	1.77e-06	OS01T0536466-00	2.4e-11	pep chromosome:TAIR10:5:18284807:18290332:-1 gene:AT5G45200 transcript:AT5G45200.3 gene_biotype:protein_coding transcript_biotype:protein_coding description:TIR-NBS-LRR class disease resistance protein [Source:UniProtKB/TrEMBL;Acc:F4KD45]
Pat.m.01056	PatUTM.I-01116	660	A0A022R0F4	1.14e-156	AT3G14470.2	3.75e-51	OS05T0492200-01	3.15e-53	pep chromosome:TAIR10:3:4857745:4861293:1 gene:AT3G14470 transcript:AT3G14470.2 gene_biotype:protein_coding transcript_biotype:protein_coding gene_symbol:RPPL1 description:Putative disease resistance RPP13-like protein 1 [Source:UniProtKB/Swiss-Prot;Acc:Q9LRR4]
Pat.m.01057	PatUTM.I-01117	259	A0A0V0I7K1	4.09e-91	AT5G64200.1	7.73e-67	OS07T0623300-01	1.21e-64	pep chromosome:TAIR10:5:25681202:25683641:-1 gene:AT5G64200 transcript:AT5G64200.1 gene_biotype:protein_coding transcript_biotype:protein_coding gene_symbol:SC35 description:Serine/arginine-rich splicing factor SC35 [Source:UniProtKB/Swiss-Prot;Acc:Q9FMG4]
Pat.m.01058	PatUTM.I-01127	510	A0A022QGB7	0	AT3G54090.1	0	OS01T0851000-01	0	pep chromosome:TAIR10:3:20028052:20030055:1 gene:AT3G54090 transcript:AT3G54090.1 gene_biotype:protein_coding transcript_biotype:protein_coding gene_symbol:FLN1 description:Fructokinase-like 1, chloroplastic [Source:UniProtKB/Swiss-Prot;Acc:Q9M394]
Pat.m.01059	PatUTM.I-01128	1262	A0A068TQ02	0	AT5G42390.1	0	OS06T0625400-01	0	pep chromosome:TAIR10:5:16945165:16953353:1 gene:AT5G42390 transcript:AT5G42390.1 gene_biotype:protein_coding transcript_biotype:protein_coding gene_symbol:SPP description:Stromal processing peptidase, chloroplastic [Source:UniProtKB/Swiss-Prot;Acc:Q9FIH8]
Pat.m.01060	PatUTM.I-01129	1262	A0A068TQ02	0	AT5G42390.1	0	OS06T0625400-01	0	pep chromosome:TAIR10:5:16945165:16953353:1 gene:AT5G42390 transcript:AT5G42390.1 gene_biotype:protein_coding transcript_biotype:protein_coding gene_symbol:SPP description:Stromal processing peptidase, chloroplastic [Source:UniProtKB/Swiss-Prot;Acc:Q9FIH8]
Pat.m.01061	PatUTM.I-01131	499	A0A1J6IWL2	0	AT5G08020.1	0	OS03T0214100-01	0	pep chromosome:TAIR10:5:2571957:2575061:1 gene:AT5G08020 transcript:AT5G08020.1 gene_biotype:protein_coding transcript_biotype:protein_coding gene_symbol:RPA1B description:Replication protein A 70 kDa DNA-binding subunit B [Source:UniProtKB/Swiss-Prot;Acc:Q9SD82]
Pat.m.01062	PatUTM.I-01131	176	A0A068VHF0	6.66e-50	AT5G61000.1	4.91e-35	OS03T0214100-01	2.62e-29	pep chromosome:TAIR10:5:24549479:24552855:-1 gene:AT5G61000 transcript:AT5G61000.1 gene_biotype:protein_coding transcript_biotype:protein_coding gene_symbol:RPA1D description:RPA70D [Source:UniProtKB/TrEMBL;Acc:A0A178UJ91]
Pat.m.01063	PatUTM.I-01132	626	A0A1J6IWL2	0	AT5G08020.1	0	OS03T0214100-01	0	pep chromosome:TAIR10:5:2571957:2575061:1 gene:AT5G08020 transcript:AT5G08020.1 gene_biotype:protein_coding transcript_biotype:protein_coding gene_symbol:RPA1B description:Replication protein A 70 kDa DNA-binding subunit B [Source:UniProtKB/Swiss-Prot;Acc:Q9SD82]
Pat.m.01064	PatUTM.I-01133	355	A6ZI62	0	AT1G60730.1	0	OS04T0338000-01	0	pep chromosome:TAIR10:1:22357976:22360277:-1 gene:AT1G60730 transcript:AT1G60730.1 gene_biotype:protein_coding transcript_biotype:protein_coding description:NAD(P)-linked oxidoreductase superfamily protein [Source:TAIR;Acc:AT1G60730]
Pat.m.01065	PatUTM.I-01135	668	A0A0X9Q301	0	AT1G80300.1	0	OS02T0208100-01	0	pep chromosome:TAIR10:1:30191538:30194605:1 gene:AT1G80300 transcript:AT1G80300.1 gene_biotype:protein_coding transcript_biotype:protein_coding gene_symbol:AATP1 description:ADP,ATP carrier protein 1, chloroplastic [Source:UniProtKB/Swiss-Prot;Acc:Q39002]
Pat.m.01066	PatUTM.I-01136	389	A0A022QQ15	0	AT4G38630.1	2.51e-171	OS03T0243300-01	0	pep chromosome:TAIR10:4:18056988:18059598:-1 gene:AT4G38630 transcript:AT4G38630.1 gene_biotype:protein_coding transcript_biotype:protein_coding gene_symbol:RPN10 description:RPN10 [Source:UniProtKB/TrEMBL;Acc:A0A178V4I4]
Pat.m.01067	PatUTM.I-01136	389	A0A022QQ15	0	AT4G38630.1	2.51e-171	OS03T0243300-01	0	pep chromosome:TAIR10:4:18056988:18059598:-1 gene:AT4G38630 transcript:AT4G38630.1 gene_biotype:protein_coding transcript_biotype:protein_coding gene_symbol:RPN10 description:RPN10 [Source:UniProtKB/TrEMBL;Acc:A0A178V4I4]
Pat.m.01068	PatUTM.I-01139	121	A0A0J7YP30	5.36e-58	NA	NA	NA	NA	NA
Pat.m.01069	PatUTM.I-01142	267	A0A1U8FTN3	1.21e-159	AT4G18570.1	7.04e-131	OS05T0573900-01	9.08e-129	pep chromosome:TAIR10:4:10231218:10234693:1 gene:AT4G18570 transcript:AT4G18570.1 gene_biotype:protein_coding transcript_biotype:protein_coding description:AT4g18560/F28J12_220 [Source:UniProtKB/TrEMBL;Acc:Q8L7S5]
Pat.m.01070	PatUTM.I-01142	406	A0A022RUC8	6.18e-121	AT4G18570.2	1.15e-28	OS01T0651932-00	1.12e-35	pep chromosome:TAIR10:4:10231218:10233565:1 gene:AT4G18570 transcript:AT4G18570.2 gene_biotype:protein_coding transcript_biotype:protein_coding description:AT4g18560/F28J12_220 [Source:UniProtKB/TrEMBL;Acc:Q8L7S5]
Pat.m.01071	PatUTM.I-01149	1171	A0A1U7VC65	0	AT4G10320.1	0	OS06T0645400-01	0	pep chromosome:TAIR10:4:6397271:6404672:-1 gene:AT4G10320 transcript:AT4G10320.1 gene_biotype:protein_coding transcript_biotype:protein_coding description:Isoleucine--tRNA ligase, cytoplasmic [Source:UniProtKB/Swiss-Prot;Acc:F4JLM5]
Pat.m.01072	PatUTM.I-01163	346	A0A022PSM7	0	AT2G41480.1	5.23e-148	OS01T0172600-01	1.81e-99	pep chromosome:TAIR10:2:17296894:17298725:-1 gene:AT2G41480 transcript:AT2G41480.1 gene_biotype:protein_coding transcript_biotype:protein_coding gene_symbol:PER25 description:Peroxidase 25 [Source:UniProtKB/Swiss-Prot;Acc:O80822]
Pat.m.01073	PatUTM.I-01167	208	A0A061DK72	1.38e-100	AT3G22290.2	9.49e-87	OS03T0784400-01	4.18e-82	pep chromosome:TAIR10:3:7881547:7885592:1 gene:AT3G22290 transcript:AT3G22290.2 gene_biotype:protein_coding transcript_biotype:protein_coding description:Endoplasmic reticulum vesicle transporter protein [Source:UniProtKB/TrEMBL;Acc:Q94K91]
Pat.m.01074	PatUTM.I-01168	146	A0A1Q3B3Q7	2.38e-97	AT2G04520.1	8.44e-87	OS06T0342200-01	2e-84	pep chromosome:TAIR10:2:1574562:1575960:-1 gene:AT2G04520 transcript:AT2G04520.1 gene_biotype:protein_coding transcript_biotype:protein_coding description:OB-fold nucleic acid binding domain-containing protein [Source:UniProtKB/TrEMBL;Acc:Q9SJB9]
Pat.m.01075	PatUTM.I-01169	155	A0A022RX05	4.58e-33	AT5G67390.3	1.55e-20	OS03T0762100-01	7.14e-19	pep chromosome:TAIR10:5:26887611:26889112:-1 gene:AT5G67390 transcript:AT5G67390.3 gene_biotype:protein_coding transcript_biotype:protein_coding description:At5g67390 [Source:UniProtKB/TrEMBL;Acc:Q9FN13]
Pat.m.01076	PatUTM.I-01169	155	A0A022RX05	4.58e-33	AT5G67390.3	1.55e-20	OS03T0762100-01	7.14e-19	pep chromosome:TAIR10:5:26887611:26889112:-1 gene:AT5G67390 transcript:AT5G67390.3 gene_biotype:protein_coding transcript_biotype:protein_coding description:At5g67390 [Source:UniProtKB/TrEMBL;Acc:Q9FN13]
Pat.m.01077	PatUTM.I-01173	203	A0A022S2B8	3.6e-108	AT3G27080.1	5.38e-79	OS01T0921600-01	1.47e-67	pep chromosome:TAIR10:3:9984947:9986738:-1 gene:AT3G27080 transcript:AT3G27080.1 gene_biotype:protein_coding transcript_biotype:protein_coding gene_symbol:TOM20-3 description:Mitochondrial import receptor subunit TOM20-3 [Source:UniProtKB/Swiss-Prot;Acc:P82874]
Pat.m.01078	PatUTM.I-01182	364	A0A022QJL4	0	AT5G45670.1	0	OS01T0748500-01	3.69e-170	pep chromosome:TAIR10:5:18528267:18530501:1 gene:AT5G45670 transcript:AT5G45670.1 gene_biotype:protein_coding transcript_biotype:protein_coding description:GDSL esterase/lipase At5g45670 [Source:UniProtKB/Swiss-Prot;Acc:Q9FK75]
Pat.m.01079	PatUTM.I-01189	362	A0A022PUB6	0	AT2G39770.1	0	OS03T0268400-01	0	pep chromosome:TAIR10:2:16588556:16591008:1 gene:AT2G39770 transcript:AT2G39770.1 gene_biotype:protein_coding transcript_biotype:protein_coding gene_symbol:CYT1 description:VTC1 [Source:UniProtKB/TrEMBL;Acc:A0A178VW16]
Pat.m.01080	PatUTM.I-01191	236	A0A022R0M6	1.32e-168	AT1G16470.1	2.94e-162	OS02T0634900-01	8.04e-160	pep chromosome:TAIR10:1:5622746:5625683:1 gene:AT1G16470 transcript:AT1G16470.1 gene_biotype:protein_coding transcript_biotype:protein_coding gene_symbol:PAB1 description:Proteasome endopeptidase complex [Source:UniProtKB/TrEMBL;Acc:A0A178WA13]
Pat.m.01081	PatUTM.I-01193	1524	A0A022QWY4	0	AT3G59100.1	0	OS01T0754200-01	0	pep chromosome:TAIR10:3:21842964:21854117:1 gene:AT3G59100 transcript:AT3G59100.1 gene_biotype:protein_coding transcript_biotype:protein_coding gene_symbol:CALS6 description:Putative callose synthase 6 [Source:UniProtKB/Swiss-Prot;Acc:Q9LYS6]
Pat.m.01082	PatUTM.I-01193	398	A0A022QWY4	0	AT1G06490.2	0	OS01T0533000-00	0	pep chromosome:TAIR10:1:1978378:1989409:1 gene:AT1G06490 transcript:AT1G06490.2 gene_biotype:protein_coding transcript_biotype:protein_coding gene_symbol:CALS7 description:Callose synthase 7 [Source:UniProtKB/Swiss-Prot;Acc:Q9SHJ3]
Pat.m.01083	PatUTM.I-01194	1241	A0A022QWY4	0	AT3G59100.1	0	OS01T0754200-01	0	pep chromosome:TAIR10:3:21842964:21854117:1 gene:AT3G59100 transcript:AT3G59100.1 gene_biotype:protein_coding transcript_biotype:protein_coding gene_symbol:CALS6 description:Putative callose synthase 6 [Source:UniProtKB/Swiss-Prot;Acc:Q9LYS6]
Pat.m.01084	PatUTM.I-01194	477	A0A022QWY4	0	AT1G06490.2	0	OS01T0533000-00	0	pep chromosome:TAIR10:1:1978378:1989409:1 gene:AT1G06490 transcript:AT1G06490.2 gene_biotype:protein_coding transcript_biotype:protein_coding gene_symbol:CALS7 description:Callose synthase 7 [Source:UniProtKB/Swiss-Prot;Acc:Q9SHJ3]
Pat.m.01085	PatUTM.I-01195	1862	A0A022QWY4	0	AT1G06490.1	0	OS01T0754200-01	0	pep chromosome:TAIR10:1:1978720:1989409:1 gene:AT1G06490 transcript:AT1G06490.1 gene_biotype:protein_coding transcript_biotype:protein_coding gene_symbol:CALS7 description:Callose synthase 7 [Source:UniProtKB/Swiss-Prot;Acc:Q9SHJ3]
Pat.m.01086	PatUTM.I-01196	1188	A0A022QWY4	0	AT1G06490.1	0	OS01T0754200-02	0	pep chromosome:TAIR10:1:1978720:1989409:1 gene:AT1G06490 transcript:AT1G06490.1 gene_biotype:protein_coding transcript_biotype:protein_coding gene_symbol:CALS7 description:Callose synthase 7 [Source:UniProtKB/Swiss-Prot;Acc:Q9SHJ3]
Pat.m.01087	PatUTM.I-01197	1906	A0A022QWY4	0	AT1G06490.1	0	OS01T0754200-01	0	pep chromosome:TAIR10:1:1978720:1989409:1 gene:AT1G06490 transcript:AT1G06490.1 gene_biotype:protein_coding transcript_biotype:protein_coding gene_symbol:CALS7 description:Callose synthase 7 [Source:UniProtKB/Swiss-Prot;Acc:Q9SHJ3]
Pat.m.01088	PatUTM.I-01198	1524	A0A022QWY4	0	AT3G59100.1	0	OS01T0754200-01	0	pep chromosome:TAIR10:3:21842964:21854117:1 gene:AT3G59100 transcript:AT3G59100.1 gene_biotype:protein_coding transcript_biotype:protein_coding gene_symbol:CALS6 description:Putative callose synthase 6 [Source:UniProtKB/Swiss-Prot;Acc:Q9LYS6]
Pat.m.01089	PatUTM.I-01198	411	A0A022QWY4	0	AT1G06490.2	0	OS01T0533000-00	0	pep chromosome:TAIR10:1:1978378:1989409:1 gene:AT1G06490 transcript:AT1G06490.2 gene_biotype:protein_coding transcript_biotype:protein_coding gene_symbol:CALS7 description:Callose synthase 7 [Source:UniProtKB/Swiss-Prot;Acc:Q9SHJ3]
Pat.m.01090	PatUTM.I-01199	1907	A0A022QWY4	0	AT1G06490.2	0	OS01T0754200-01	0	pep chromosome:TAIR10:1:1978378:1989409:1 gene:AT1G06490 transcript:AT1G06490.2 gene_biotype:protein_coding transcript_biotype:protein_coding gene_symbol:CALS7 description:Callose synthase 7 [Source:UniProtKB/Swiss-Prot;Acc:Q9SHJ3]
Pat.m.01091	PatUTM.I-01200	350	A0A022QWY4	0	AT1G06490.2	0	OS01T0533000-00	3.97e-177	pep chromosome:TAIR10:1:1978378:1989409:1 gene:AT1G06490 transcript:AT1G06490.2 gene_biotype:protein_coding transcript_biotype:protein_coding gene_symbol:CALS7 description:Callose synthase 7 [Source:UniProtKB/Swiss-Prot;Acc:Q9SHJ3]
Pat.m.01092	PatUTM.I-01200	525	A0A022QWY4	0	AT3G59100.2	0	OS06T0182300-01	0	pep chromosome:TAIR10:3:21844835:21854086:1 gene:AT3G59100 transcript:AT3G59100.2 gene_biotype:protein_coding transcript_biotype:protein_coding gene_symbol:CALS6 description:Putative callose synthase 6 [Source:UniProtKB/Swiss-Prot;Acc:Q9LYS6]
Pat.m.01093	PatUTM.I-01202	545	R9S1E2	0	AT3G63520.1	0	OS12T0640600-01	0	pep chromosome:TAIR10:3:23452808:23456078:1 gene:AT3G63520 transcript:AT3G63520.1 gene_biotype:protein_coding transcript_biotype:protein_coding gene_symbol:CCD1 description:Carotenoid 9,10(9',10')-cleavage dioxygenase 1 [Source:UniProtKB/Swiss-Prot;Acc:O65572]
Pat.m.01094	PatUTM.I-01215	152	A5AMT9	2.59e-64	AT3G56680.1	5.71e-42	OS09T0568000-02	6.11e-15	pep chromosome:TAIR10:3:20991280:20993686:1 gene:AT3G56680 transcript:AT3G56680.1 gene_biotype:protein_coding transcript_biotype:protein_coding description:AT3g56680/T8M16_10 [Source:UniProtKB/TrEMBL;Acc:Q9LET8]
Pat.m.01095	PatUTM.I-01216	110	A0A022Q0Z1	2.61e-42	AT3G56680.1	5.38e-21	NA	NA	pep chromosome:TAIR10:3:20991280:20993686:1 gene:AT3G56680 transcript:AT3G56680.1 gene_biotype:protein_coding transcript_biotype:protein_coding description:AT3g56680/T8M16_10 [Source:UniProtKB/TrEMBL;Acc:Q9LET8]
Pat.m.01096	PatUTM.I-01216	181	A0A022Q0Z1	5.38e-86	AT2G40960.1	5e-51	OS05T0411600-01	3.38e-45	pep chromosome:TAIR10:2:17095165:17097454:1 gene:AT2G40960 transcript:AT2G40960.1 gene_biotype:protein_coding transcript_biotype:protein_coding description:Expressed protein [Source:UniProtKB/TrEMBL;Acc:O22209]
Pat.m.01097	PatUTM.I-01217	135	A0A142CD34	9.59e-51	AT1G67120.2	8.96e-22	NA	NA	pep chromosome:TAIR10:1:25069486:25095526:-1 gene:AT1G67120 transcript:AT1G67120.2 gene_biotype:protein_coding transcript_biotype:protein_coding description:ATPases;nucleotide binding;ATP binding;nucleoside-triphosphatases;transcription factor binding [Source:TAIR;Acc:AT1G67120]
Pat.m.01098	PatUTM.I-01217	1067	A0A142CD34	0	AT1G67120.1	0	OS10T0456900-01	4.89e-169	pep chromosome:TAIR10:1:25069428:25095638:-1 gene:AT1G67120 transcript:AT1G67120.1 gene_biotype:protein_coding transcript_biotype:protein_coding description:ATPases;nucleotide binding;ATP binding;nucleoside-triphosphatases;transcription factor binding [Source:TAIR;Acc:AT1G67120]
Pat.m.01099	PatUTM.I-01219	490	A0A022RZZ6	0	AT1G09020.1	0	OS03T0856400-01	0	pep chromosome:TAIR10:1:2899776:2904862:-1 gene:AT1G09020 transcript:AT1G09020.1 gene_biotype:protein_coding transcript_biotype:protein_coding gene_symbol:SNF4 description:Sucrose nonfermenting 4-like protein [Source:UniProtKB/Swiss-Prot;Acc:Q944A6]
Pat.m.01100	PatUTM.I-01220	578	A0A022S2F4	0	AT3G07100.1	0	OS04T0129500-01	1.85e-156	pep chromosome:TAIR10:3:2245164:2250796:-1 gene:AT3G07100 transcript:AT3G07100.1 gene_biotype:protein_coding transcript_biotype:protein_coding gene_symbol:ERMO2 description:Protein transport protein Sec24-like At3g07100 [Source:UniProtKB/Swiss-Prot;Acc:Q9SFU0]
Pat.m.01101	PatUTM.I-01220	470	A0A022S2F4	0	AT3G07100.1	0	OS04T0129500-01	0	pep chromosome:TAIR10:3:2245164:2250796:-1 gene:AT3G07100 transcript:AT3G07100.1 gene_biotype:protein_coding transcript_biotype:protein_coding gene_symbol:ERMO2 description:Protein transport protein Sec24-like At3g07100 [Source:UniProtKB/Swiss-Prot;Acc:Q9SFU0]
Pat.m.01102	PatUTM.I-01221	119	M1D9E9	1.26e-34	NA	NA	NA	NA	NA
Pat.m.01103	PatUTM.I-01224	246	M0ZV45	4.88e-88	AT3G07030.5	7.3e-69	OS03T0166000-01	3.51e-65	pep chromosome:TAIR10:3:2222846:2225254:-1 gene:AT3G07030 transcript:AT3G07030.5 gene_biotype:protein_coding transcript_biotype:protein_coding description:Alba DNA/RNA-binding protein [Source:UniProtKB/TrEMBL;Acc:A0A1I9LSC0]
Pat.m.01104	PatUTM.I-01225	265	M0ZV45	2.49e-82	AT3G07030.3	3.1e-61	OS03T0166000-01	9.82e-58	pep chromosome:TAIR10:3:2222526:2225465:-1 gene:AT3G07030 transcript:AT3G07030.3 gene_biotype:protein_coding transcript_biotype:protein_coding description:Alba DNA/RNA-binding protein [Source:UniProtKB/TrEMBL;Acc:A0A1I9LSC0]
Pat.m.01105	PatUTM.I-01226	138	M0ZV45	8.98e-07	NA	NA	NA	NA	NA
Pat.m.01106	PatUTM.I-01236	507	A0A022S1J3	0	AT1G19270.1	0	OS06T0182500-01	0	pep chromosome:TAIR10:1:6662417:6666032:1 gene:AT1G19270 transcript:AT1G19270.1 gene_biotype:protein_coding transcript_biotype:protein_coding gene_symbol:DA1 description:DA1 [Source:UniProtKB/TrEMBL;Acc:A0A178WC71]
Pat.m.01107	PatUTM.I-01238	171	A0A1S2YJT7	6.07e-95	AT3G10110.1	3.23e-66	OS03T0296300-01	7.54e-68	pep chromosome:TAIR10:3:3116110:3117671:1 gene:AT3G10110 transcript:AT3G10110.1 gene_biotype:protein_coding transcript_biotype:protein_coding gene_symbol:TIM22-1 description:Mitochondrial import inner membrane translocase subunit TIM22-1 [Source:UniProtKB/Swiss-Prot;Acc:A2RVP7]
Pat.m.01108	PatUTM.I-01239	233	A0A022Q7A9	5.48e-164	AT5G63440.2	6.96e-155	OS07T0295200-01	4.66e-156	pep chromosome:TAIR10:5:25406252:25408456:1 gene:AT5G63440 transcript:AT5G63440.2 gene_biotype:protein_coding transcript_biotype:protein_coding description:UPF0235 protein At5g63440 [Source:UniProtKB/Swiss-Prot;Acc:Q8GWQ6]
Pat.m.01109	PatUTM.I-01241	301	A0A022QL64	1.9e-126	AT4G32480.1	2.29e-78	OS05T0519300-01	1.8e-50	pep chromosome:TAIR10:4:15676240:15677977:1 gene:AT4G32480 transcript:AT4G32480.1 gene_biotype:protein_coding transcript_biotype:protein_coding description:AT4g32480/F8B4_180 [Source:UniProtKB/TrEMBL;Acc:Q9SUU4]
Pat.m.01110	PatUTM.I-01242	162	A0A022QNB4	9.73e-115	AT5G45550.1	1.94e-110	OS03T0577200-01	1.6e-112	pep chromosome:TAIR10:5:18462107:18465097:1 gene:AT5G45550 transcript:AT5G45550.1 gene_biotype:protein_coding transcript_biotype:protein_coding gene_symbol:MOB1A description:MOB1-like protein [Source:UniProtKB/TrEMBL;Acc:A0A178UCG9]
Pat.m.01111	PatUTM.I-01243	302	A0A022QNC2	1.98e-170	AT5G45390.1	2.54e-132	OS10T0580800-01	4.5e-123	pep chromosome:TAIR10:5:18396254:18398138:1 gene:AT5G45390 transcript:AT5G45390.1 gene_biotype:protein_coding transcript_biotype:protein_coding gene_symbol:CLPP4 description:ATP-dependent Clp protease proteolytic subunit 4, chloroplastic [Source:UniProtKB/Swiss-Prot;Acc:Q94B60]
Pat.m.01112	PatUTM.I-01244	118	A0A0R0I2I8	1.37e-34	AT3G14460.1	4.25e-19	OS05T0380300-01	3.18e-25	pep chromosome:TAIR10:3:4851990:4856450:-1 gene:AT3G14460 transcript:AT3G14460.1 gene_biotype:protein_coding transcript_biotype:protein_coding description:Putative disease resistance protein At3g14460 [Source:UniProtKB/Swiss-Prot;Acc:Q9LRR5]
Pat.m.01113	PatUTM.I-01244	545	A0A022QNC2	8.06e-108	AT5G45390.1	2.61e-97	OS10T0580800-01	2.57e-95	pep chromosome:TAIR10:5:18396254:18398138:1 gene:AT5G45390 transcript:AT5G45390.1 gene_biotype:protein_coding transcript_biotype:protein_coding gene_symbol:CLPP4 description:ATP-dependent Clp protease proteolytic subunit 4, chloroplastic [Source:UniProtKB/Swiss-Prot;Acc:Q94B60]
Pat.m.01114	PatUTM.I-01244	192	A0A022QP05	1.53e-59	AT3G14470.2	7.91e-12	OS06T0693100-01	2.76e-23	pep chromosome:TAIR10:3:4857745:4861293:1 gene:AT3G14470 transcript:AT3G14470.2 gene_biotype:protein_coding transcript_biotype:protein_coding gene_symbol:RPPL1 description:Putative disease resistance RPP13-like protein 1 [Source:UniProtKB/Swiss-Prot;Acc:Q9LRR4]
Pat.m.01115	PatUTM.I-01245	602	A0A1S4BDN1	0	AT1G07670.1	0	OS03T0281600-02	0	pep chromosome:TAIR10:1:2370020:2374607:-1 gene:AT1G07670 transcript:AT1G07670.1 gene_biotype:protein_coding transcript_biotype:protein_coding gene_symbol:ECA4 description:Calcium-transporting ATPase 4, endoplasmic reticulum-type [Source:UniProtKB/Swiss-Prot;Acc:Q9XES1]
Pat.m.01116	PatUTM.I-01245	602	A0A1S4BDN1	0	AT1G07670.1	0	OS03T0281600-02	0	pep chromosome:TAIR10:1:2370020:2374607:-1 gene:AT1G07670 transcript:AT1G07670.1 gene_biotype:protein_coding transcript_biotype:protein_coding gene_symbol:ECA4 description:Calcium-transporting ATPase 4, endoplasmic reticulum-type [Source:UniProtKB/Swiss-Prot;Acc:Q9XES1]
Pat.m.01117	PatUTM.I-01246	488	A0A022PRF4	0	AT1G07810.1	0	OS03T0281600-01	0	pep chromosome:TAIR10:1:2416178:2420829:1 gene:AT1G07810 transcript:AT1G07810.1 gene_biotype:protein_coding transcript_biotype:protein_coding gene_symbol:ECA1 description:Calcium-transporting ATPase 1, endoplasmic reticulum-type [Source:UniProtKB/Swiss-Prot;Acc:P92939]
Pat.m.01118	PatUTM.I-01246	602	A0A1S4BDN1	0	AT1G07670.1	0	OS03T0281600-02	0	pep chromosome:TAIR10:1:2370020:2374607:-1 gene:AT1G07670 transcript:AT1G07670.1 gene_biotype:protein_coding transcript_biotype:protein_coding gene_symbol:ECA4 description:Calcium-transporting ATPase 4, endoplasmic reticulum-type [Source:UniProtKB/Swiss-Prot;Acc:Q9XES1]
Pat.m.01119	PatUTM.I-01250	262	A0A0D2TII5	1.24e-101	AT5G48930.1	3.85e-97	OS04T0500700-01	1.93e-82	pep chromosome:TAIR10:5:19836299:19838235:-1 gene:AT5G48930 transcript:AT5G48930.1 gene_biotype:protein_coding transcript_biotype:protein_coding gene_symbol:HST description:Shikimate O-hydroxycinnamoyltransferase [Source:UniProtKB/Swiss-Prot;Acc:Q9FI78]
Pat.m.01120	PatUTM.I-01254	187	S8CRW8	3.24e-103	AT2G36830.1	9.11e-94	OS03T0146100-01	1.4e-93	pep chromosome:TAIR10:2:15445294:15446621:1 gene:AT2G36830 transcript:AT2G36830.1 gene_biotype:protein_coding transcript_biotype:protein_coding gene_symbol:TIP1-1 description:Aquaporin TIP1-1 [Source:UniProtKB/Swiss-Prot;Acc:P25818]
Pat.m.01121	PatUTM.I-01256	1070	A0A1U7VDA9	0	AT5G17020.1	0	OS03T0858100-01	0	pep chromosome:TAIR10:5:5594632:5602969:1 gene:AT5G17020 transcript:AT5G17020.1 gene_biotype:protein_coding transcript_biotype:protein_coding gene_symbol:XPO1 description:XPO1A [Source:UniProtKB/TrEMBL;Acc:A0A178U9W2]
Pat.m.01122	PatUTM.I-01257	659	A0A1J6KX48	0	AT5G17020.2	0	OS03T0858100-01	0	pep chromosome:TAIR10:5:5594724:5602916:1 gene:AT5G17020 transcript:AT5G17020.2 gene_biotype:protein_coding transcript_biotype:protein_coding gene_symbol:XPO1 description:XPO1A [Source:UniProtKB/TrEMBL;Acc:A0A178U9W2]
Pat.m.01123	PatUTM.I-01257	377	A0A1U8FZ94	0	AT5G17020.1	0	OS03T0858100-01	0	pep chromosome:TAIR10:5:5594632:5602969:1 gene:AT5G17020 transcript:AT5G17020.1 gene_biotype:protein_coding transcript_biotype:protein_coding gene_symbol:XPO1 description:XPO1A [Source:UniProtKB/TrEMBL;Acc:A0A178U9W2]
Pat.m.01124	PatUTM.I-01258	322	A0A022QMD6	1.08e-124	AT1G69580.2	1.25e-72	OS03T0325500-01	2.37e-71	pep chromosome:TAIR10:1:26171943:26173612:1 gene:AT1G69580 transcript:AT1G69580.2 gene_biotype:protein_coding transcript_biotype:protein_coding description:Homeodomain-like superfamily protein [Source:TAIR;Acc:AT1G69580]
Pat.m.01125	PatUTM.I-01259	353	A0A151SCS3	1.96e-26	AT4G16280.3	4.9e-21	OS09T0123200-01	1.21e-16	pep chromosome:TAIR10:4:9207163:9214412:-1 gene:AT4G16280 transcript:AT4G16280.3 gene_biotype:protein_coding transcript_biotype:protein_coding gene_symbol:FCA description:Flowering time control protein FCA [Source:UniProtKB/Swiss-Prot;Acc:O04425]
Pat.m.01126	PatUTM.I-01266	268	A0A022RWU7	6.12e-128	AT5G38900.2	6.29e-103	OS03T0598900-01	3.38e-99	pep chromosome:TAIR10:5:15573745:15575437:-1 gene:AT5G38900 transcript:AT5G38900.2 gene_biotype:protein_coding transcript_biotype:protein_coding description:Thioredoxin superfamily protein [Source:TAIR;Acc:AT5G38900]
Pat.m.01127	PatUTM.I-01270	132	A0A022QT03	1.57e-38	AT3G26740.1	1.67e-27	OS01T0102900-01	9.23e-19	pep chromosome:TAIR10:3:9827682:9828917:1 gene:AT3G26740 transcript:AT3G26740.1 gene_biotype:protein_coding transcript_biotype:protein_coding gene_symbol:CCL description:A.thaliana mRNA (orf19) from chromosome III [Source:UniProtKB/TrEMBL;Acc:Q96500]
Pat.m.01128	PatUTM.I-01276	599	A0A0K1SBL3	0	AT1G72650.1	1.8e-93	OS02T0776700-01	7.25e-93	pep chromosome:TAIR10:1:27349393:27353748:1 gene:AT1G72650 transcript:AT1G72650.1 gene_biotype:protein_coding transcript_biotype:protein_coding gene_symbol:TRFL6 description:Myb family transcription factor TRFL6 [Source:UniProtKB/TrEMBL;Acc:F4IDF1]
Pat.m.01129	PatUTM.I-01277	111	A0A0K1SBL3	2.39e-58	AT1G72650.2	1.71e-38	OS02T0776700-03	6.5e-40	pep chromosome:TAIR10:1:27349393:27353748:1 gene:AT1G72650 transcript:AT1G72650.2 gene_biotype:protein_coding transcript_biotype:protein_coding gene_symbol:TRFL6 description:Myb family transcription factor TRFL6 [Source:UniProtKB/TrEMBL;Acc:F4IDF1]
Pat.m.01130	PatUTM.I-01277	449	A0A0K1SBL3	0	AT1G17460.3	1.61e-51	OS02T0776700-01	2.2e-48	pep chromosome:TAIR10:1:5998765:6002732:1 gene:AT1G17460 transcript:AT1G17460.3 gene_biotype:protein_coding transcript_biotype:protein_coding gene_symbol:TRFL3 description:Protein TRF-like 3 [Source:UniProtKB/TrEMBL;Acc:F4I7K3]
Pat.m.01131	PatUTM.I-01278	598	A0A0K1SBL3	0	AT1G72650.1	3.85e-94	OS02T0776700-01	3.82e-93	pep chromosome:TAIR10:1:27349393:27353748:1 gene:AT1G72650 transcript:AT1G72650.1 gene_biotype:protein_coding transcript_biotype:protein_coding gene_symbol:TRFL6 description:Myb family transcription factor TRFL6 [Source:UniProtKB/TrEMBL;Acc:F4IDF1]
Pat.m.01132	PatUTM.I-01279	156	A0A022RCP4	2.83e-80	AT3G21510.1	4.27e-58	OS05T0521300-03	4.37e-43	pep chromosome:TAIR10:3:7577712:7579789:-1 gene:AT3G21510 transcript:AT3G21510.1 gene_biotype:protein_coding transcript_biotype:protein_coding gene_symbol:AHP1 description:AHP1 [Source:UniProtKB/TrEMBL;Acc:A0A178V856]
Pat.m.01133	PatUTM.I-01280	908	A0A022QWS3	0	AT2G42010.1	0	OS10T0524400-01	0	pep chromosome:TAIR10:2:17532813:17538628:-1 gene:AT2G42010 transcript:AT2G42010.1 gene_biotype:protein_coding transcript_biotype:protein_coding gene_symbol:PLDBETA1 description:phospholipase D beta 1 [Source:TAIR;Acc:AT2G42010]
Pat.m.01134	PatUTM.I-01280	155	A0A0V0HVB1	1.19e-90	AT4G00240.3	8.66e-85	OS03T0119100-01	3.61e-83	pep chromosome:TAIR10:4:106255:110833:-1 gene:AT4G00240 transcript:AT4G00240.3 gene_biotype:protein_coding transcript_biotype:protein_coding gene_symbol:PLDBETA2 description:Phospholipase D beta 2 [Source:UniProtKB/Swiss-Prot;Acc:O23078]
Pat.m.01135	PatUTM.I-01281	908	A0A022QWS3	0	AT2G42010.1	0	OS10T0524400-01	0	pep chromosome:TAIR10:2:17532813:17538628:-1 gene:AT2G42010 transcript:AT2G42010.1 gene_biotype:protein_coding transcript_biotype:protein_coding gene_symbol:PLDBETA1 description:phospholipase D beta 1 [Source:TAIR;Acc:AT2G42010]
Pat.m.01136	PatUTM.I-01281	155	A0A0V0HVB1	1.19e-90	AT4G00240.3	8.66e-85	OS03T0119100-01	3.61e-83	pep chromosome:TAIR10:4:106255:110833:-1 gene:AT4G00240 transcript:AT4G00240.3 gene_biotype:protein_coding transcript_biotype:protein_coding gene_symbol:PLDBETA2 description:Phospholipase D beta 2 [Source:UniProtKB/Swiss-Prot;Acc:O23078]
Pat.m.01137	PatUTM.I-01294	125	A0A0D2Q518	7.1e-79	NA	NA	NA	NA	NA
Pat.m.01138	PatUTM.I-01299	500	A0A1U7WAJ9	0	AT2G39930.1	0	OS08T0520900-00	0	pep chromosome:TAIR10:2:16665851:16672494:1 gene:AT2G39930 transcript:AT2G39930.1 gene_biotype:protein_coding transcript_biotype:protein_coding gene_symbol:ISA1 description:ISA1 [Source:UniProtKB/TrEMBL;Acc:A0A178VW25]
Pat.m.01139	PatUTM.I-01299	500	A0A1U7WAJ9	0	AT2G39930.1	0	OS08T0520900-00	0	pep chromosome:TAIR10:2:16665851:16672494:1 gene:AT2G39930 transcript:AT2G39930.1 gene_biotype:protein_coding transcript_biotype:protein_coding gene_symbol:ISA1 description:ISA1 [Source:UniProtKB/TrEMBL;Acc:A0A178VW25]
Pat.m.01140	PatUTM.I-01301	219	A0A1R3I6D4	1.02e-65	AT5G08520.1	4.16e-53	OS04T0676700-02	4.71e-57	pep chromosome:TAIR10:5:2755144:2758540:-1 gene:AT5G08520 transcript:AT5G08520.1 gene_biotype:protein_coding transcript_biotype:protein_coding gene_symbol:SRM1 description:Transcription factor SRM1 [Source:UniProtKB/Swiss-Prot;Acc:Q9FNN6]
Pat.m.01141	PatUTM.I-01302	174	A0A0S3T0W1	1.1e-65	AT5G08520.1	7.29e-53	OS04T0676700-02	1.01e-56	pep chromosome:TAIR10:5:2755144:2758540:-1 gene:AT5G08520 transcript:AT5G08520.1 gene_biotype:protein_coding transcript_biotype:protein_coding gene_symbol:SRM1 description:Transcription factor SRM1 [Source:UniProtKB/Swiss-Prot;Acc:Q9FNN6]
Pat.m.01142	PatUTM.I-01303	677	A0A022PUE6	0	AT4G21060.2	0	OS08T0130900-01	0	pep chromosome:TAIR10:4:11241526:11245049:1 gene:AT4G21060 transcript:AT4G21060.2 gene_biotype:protein_coding transcript_biotype:protein_coding description:Galactosyltransferase family protein [Source:UniProtKB/TrEMBL;Acc:F4JIK9]
Pat.m.01143	PatUTM.I-01309	134	A0A022S4K1	1.6e-61	AT5G19350.2	8.15e-36	OS03T0174100-01	2.06e-37	pep chromosome:TAIR10:5:6518838:6521475:1 gene:AT5G19350 transcript:AT5G19350.2 gene_biotype:protein_coding transcript_biotype:protein_coding gene_symbol:RBP47B' description:Polyadenylate-binding protein RBP47B' [Source:UniProtKB/Swiss-Prot;Acc:Q8VXZ9]
Pat.m.01144	PatUTM.I-01318	303	S8CT29	1.85e-163	AT3G18830.1	3.15e-136	OS07T0582400-01	3.01e-125	pep chromosome:TAIR10:3:6488843:6491429:-1 gene:AT3G18830 transcript:AT3G18830.1 gene_biotype:protein_coding transcript_biotype:protein_coding gene_symbol:PLT5 description:PMT5 [Source:UniProtKB/TrEMBL;Acc:A0A178V5Y2]
Pat.m.01145	PatUTM.I-01326	101	M1D9E9	1.52e-50	NA	NA	NA	NA	NA
Pat.m.01146	PatUTM.I-01327	167	A0A1S3TTE1	1.14e-109	AT5G16450.2	1.11e-102	OS01T0722800-00	8.19e-102	pep chromosome:TAIR10:5:5373887:5375459:1 gene:AT5G16450 transcript:AT5G16450.2 gene_biotype:protein_coding transcript_biotype:protein_coding description:Putative 4-hydroxy-4-methyl-2-oxoglutarate aldolase 2 [Source:UniProtKB/Swiss-Prot;Acc:Q9FFE0]
Pat.m.01147	PatUTM.I-01336	118	A0A022Q2N5	1.06e-52	AT2G41430.5	1.4e-29	OS03T0353400-02	2.31e-19	pep chromosome:TAIR10:2:17269232:17270542:1 gene:AT2G41430 transcript:AT2G41430.5 gene_biotype:protein_coding transcript_biotype:protein_coding gene_symbol:ERD15 description:LSR1 [Source:UniProtKB/TrEMBL;Acc:A0A178VWR6]
Pat.m.01148	PatUTM.I-01337	118	A0A022PV34	7.28e-52	AT2G41430.5	3.38e-30	OS03T0353400-02	1.72e-19	pep chromosome:TAIR10:2:17269232:17270542:1 gene:AT2G41430 transcript:AT2G41430.5 gene_biotype:protein_coding transcript_biotype:protein_coding gene_symbol:ERD15 description:LSR1 [Source:UniProtKB/TrEMBL;Acc:A0A178VWR6]
Pat.m.01149	PatUTM.I-01341	380	A0A1J6K4G9	0	AT4G33080.1	0	OS01T0186700-01	0	pep chromosome:TAIR10:4:15959962:15964819:1 gene:AT4G33080 transcript:AT4G33080.1 gene_biotype:protein_coding transcript_biotype:protein_coding description:AGC (CAMP-dependent, cGMP-dependent and protein kinase C) kinase family protein [Source:UniProtKB/TrEMBL;Acc:Q8GUH5]
Pat.m.01150	PatUTM.I-01351	194	A0A022RJP9	3.61e-110	AT4G00430.1	8.35e-15	OS09T0541000-01	2.6e-16	pep chromosome:TAIR10:4:185285:187680:-1 gene:AT4G00430 transcript:AT4G00430.1 gene_biotype:protein_coding transcript_biotype:protein_coding gene_symbol:PIP1.4 description:TMP-C [Source:UniProtKB/TrEMBL;Acc:A0A178USZ7]
Pat.m.01151	PatUTM.I-01352	194	A0A022RJP9	3.61e-110	AT4G00430.1	8.35e-15	OS09T0541000-01	2.6e-16	pep chromosome:TAIR10:4:185285:187680:-1 gene:AT4G00430 transcript:AT4G00430.1 gene_biotype:protein_coding transcript_biotype:protein_coding gene_symbol:PIP1.4 description:TMP-C [Source:UniProtKB/TrEMBL;Acc:A0A178USZ7]
Pat.m.01152	PatUTM.I-01353	174	A0A022RLH8	4.78e-63	AT1G79790.1	1.6e-45	OS10T0464400-01	9.06e-07	pep chromosome:TAIR10:1:30016881:30018231:-1 gene:AT1G79790 transcript:AT1G79790.1 gene_biotype:protein_coding transcript_biotype:protein_coding description:Haloacid dehalogenase-like hydrolase (HAD) superfamily protein [Source:UniProtKB/TrEMBL;Acc:F4HQA8]
Pat.m.01153	PatUTM.I-01356	355	A0A022QGM3	0	AT3G20820.1	1.86e-172	OS08T0505900-01	1.15e-152	pep chromosome:TAIR10:3:7280792:7282377:1 gene:AT3G20820 transcript:AT3G20820.1 gene_biotype:protein_coding transcript_biotype:protein_coding description:Leucine-rich repeat (LRR) family protein [Source:UniProtKB/TrEMBL;Acc:Q9LT39]
Pat.m.01154	PatUTM.I-01357	355	A0A022QGM3	0	AT3G20820.1	1.86e-172	OS08T0505900-01	1.15e-152	pep chromosome:TAIR10:3:7280792:7282377:1 gene:AT3G20820 transcript:AT3G20820.1 gene_biotype:protein_coding transcript_biotype:protein_coding description:Leucine-rich repeat (LRR) family protein [Source:UniProtKB/TrEMBL;Acc:Q9LT39]
Pat.m.01155	PatUTM.I-01358	236	A0A068UGS5	3.95e-133	AT5G42540.1	2.54e-109	OS01T0872700-01	1.58e-106	pep chromosome:TAIR10:5:17007366:17014846:1 gene:AT5G42540 transcript:AT5G42540.1 gene_biotype:protein_coding transcript_biotype:protein_coding gene_symbol:XRN2 description:5'-3' exoribonuclease 2 [Source:UniProtKB/TrEMBL;Acc:F4K1L3]
Pat.m.01156	PatUTM.I-01358	839	A0A1S4DKE9	0	AT1G75660.1	0	OS01T0872700-02	0	pep chromosome:TAIR10:1:28408134:28415118:1 gene:AT1G75660 transcript:AT1G75660.1 gene_biotype:protein_coding transcript_biotype:protein_coding gene_symbol:XRN3 description:5'-3' exoribonuclease 3 [Source:UniProtKB/Swiss-Prot;Acc:Q9FQ03]
Pat.m.01157	PatUTM.I-01360	486	A0A022R627	0	AT4G30810.1	0	OS06T0186400-01	0	pep chromosome:TAIR10:4:15003146:15006216:1 gene:AT4G30810 transcript:AT4G30810.1 gene_biotype:protein_coding transcript_biotype:protein_coding gene_symbol:SCPL29 description:Serine carboxypeptidase-like 29 [Source:UniProtKB/Swiss-Prot;Acc:Q949Q7]
Pat.m.01158	PatUTM.I-01362	394	A0A022RZI4	0	AT3G06483.1	0	OS07T0637300-01	0	pep chromosome:TAIR10:3:1990349:1992864:-1 gene:AT3G06483 transcript:AT3G06483.1 gene_biotype:protein_coding transcript_biotype:protein_coding gene_symbol:PDK description:[Pyruvate dehydrogenase (acetyl-transferring)] kinase, mitochondrial [Source:UniProtKB/Swiss-Prot;Acc:Q9SBJ1]
Pat.m.01159	PatUTM.I-01364	391	A0A022RBG3	0	AT4G24220.1	0	OS11T0351555-01	1.06e-169	pep chromosome:TAIR10:4:12564945:12566755:1 gene:AT4G24220 transcript:AT4G24220.1 gene_biotype:protein_coding transcript_biotype:protein_coding gene_symbol:VEP1 description:3-oxo-Delta(4,5)-steroid 5-beta-reductase [Source:UniProtKB/Swiss-Prot;Acc:Q9STX2]
Pat.m.01160	PatUTM.I-01366	349	A0A022S3Z3	0	AT3G51620.3	1.89e-148	OS11T0114700-03	2.52e-123	pep chromosome:TAIR10:3:19143334:19148244:1 gene:AT3G51620 transcript:AT3G51620.3 gene_biotype:protein_coding transcript_biotype:protein_coding description:PAP/OAS1 substrate-binding domain superfamily [Source:UniProtKB/TrEMBL;Acc:F4J4G2]
Pat.m.01161	PatUTM.I-01366	385	A0A022RDE2	2.86e-34	AT3G51620.1	3.03e-08	NA	NA	pep chromosome:TAIR10:3:19143652:19148242:1 gene:AT3G51620 transcript:AT3G51620.1 gene_biotype:protein_coding transcript_biotype:protein_coding description:PAP/OAS1 substrate-binding domain superfamily [Source:UniProtKB/TrEMBL;Acc:F4J4G2]
Pat.m.01162	PatUTM.I-01367	385	A0A022RDE2	2.86e-34	AT3G51620.1	3.03e-08	NA	NA	pep chromosome:TAIR10:3:19143652:19148242:1 gene:AT3G51620 transcript:AT3G51620.1 gene_biotype:protein_coding transcript_biotype:protein_coding description:PAP/OAS1 substrate-binding domain superfamily [Source:UniProtKB/TrEMBL;Acc:F4J4G2]
Pat.m.01163	PatUTM.I-01367	349	A0A022S3Z3	0	AT3G51620.3	1.89e-148	OS11T0114700-03	2.52e-123	pep chromosome:TAIR10:3:19143334:19148244:1 gene:AT3G51620 transcript:AT3G51620.3 gene_biotype:protein_coding transcript_biotype:protein_coding description:PAP/OAS1 substrate-binding domain superfamily [Source:UniProtKB/TrEMBL;Acc:F4J4G2]
Pat.m.01164	PatUTM.I-01368	1254	A0A068UHH5	0	AT2G31960.1	0	OS02T0832400-02	0	pep chromosome:TAIR10:2:13588522:13600430:1 gene:AT2G31960 transcript:AT2G31960.1 gene_biotype:protein_coding transcript_biotype:protein_coding gene_symbol:CALS2 description:Callose synthase 2 [Source:UniProtKB/Swiss-Prot;Acc:Q9SL03]
Pat.m.01165	PatUTM.I-01368	703	A0A022QIR6	0	AT1G05570.3	0	OS03T0128100-01	0	pep chromosome:TAIR10:1:1647575:1659079:-1 gene:AT1G05570 transcript:AT1G05570.3 gene_biotype:protein_coding transcript_biotype:protein_coding gene_symbol:CALS1 description:Callose synthase 1 [Source:UniProtKB/Swiss-Prot;Acc:Q9AUE0]
Pat.m.01166	PatUTM.I-01369	388	A0A022QIR6	0	AT2G31960.4	0	OS02T0832400-02	2.08e-92	pep chromosome:TAIR10:2:13588573:13600338:1 gene:AT2G31960 transcript:AT2G31960.4 gene_biotype:protein_coding transcript_biotype:protein_coding gene_symbol:CALS2 description:Callose synthase 2 [Source:UniProtKB/Swiss-Prot;Acc:Q9SL03]
Pat.m.01167	PatUTM.I-01369	548	A0A068UHH5	0	AT2G31960.1	0	OS02T0832400-02	0	pep chromosome:TAIR10:2:13588522:13600430:1 gene:AT2G31960 transcript:AT2G31960.1 gene_biotype:protein_coding transcript_biotype:protein_coding gene_symbol:CALS2 description:Callose synthase 2 [Source:UniProtKB/Swiss-Prot;Acc:Q9SL03]
Pat.m.01168	PatUTM.I-01369	261	M1CTV5	2.03e-134	AT1G05570.3	9.73e-114	OS06T0728800-01	1.15e-129	pep chromosome:TAIR10:1:1647575:1659079:-1 gene:AT1G05570 transcript:AT1G05570.3 gene_biotype:protein_coding transcript_biotype:protein_coding gene_symbol:CALS1 description:Callose synthase 1 [Source:UniProtKB/Swiss-Prot;Acc:Q9AUE0]
Pat.m.01169	PatUTM.I-01369	530	A0A022QIR6	0	AT5G13000.1	0	OS03T0128100-01	0	pep chromosome:TAIR10:5:4110171:4121489:-1 gene:AT5G13000 transcript:AT5G13000.1 gene_biotype:protein_coding transcript_biotype:protein_coding gene_symbol:CALS3 description:Callose synthase 3 [Source:UniProtKB/Swiss-Prot;Acc:Q9LXT9]
Pat.m.01170	PatUTM.I-01369	102	A0A1J6K483	1.35e-31	AT5G13000.1	2.91e-29	OS06T0182300-01	5.61e-21	pep chromosome:TAIR10:5:4110171:4121489:-1 gene:AT5G13000 transcript:AT5G13000.1 gene_biotype:protein_coding transcript_biotype:protein_coding gene_symbol:CALS3 description:Callose synthase 3 [Source:UniProtKB/Swiss-Prot;Acc:Q9LXT9]
Pat.m.01171	PatUTM.I-01370	261	M1CTV5	3.38e-133	AT1G05570.2	1.72e-112	OS06T0728800-01	1.29e-130	pep chromosome:TAIR10:1:1647706:1659437:-1 gene:AT1G05570 transcript:AT1G05570.2 gene_biotype:protein_coding transcript_biotype:protein_coding gene_symbol:CALS1 description:Callose synthase 1 [Source:UniProtKB/Swiss-Prot;Acc:Q9AUE0]
Pat.m.01172	PatUTM.I-01370	1461	A0A022QIR6	0	AT2G31960.1	0	OS01T0754200-01	0	pep chromosome:TAIR10:2:13588522:13600430:1 gene:AT2G31960 transcript:AT2G31960.1 gene_biotype:protein_coding transcript_biotype:protein_coding gene_symbol:CALS2 description:Callose synthase 2 [Source:UniProtKB/Swiss-Prot;Acc:Q9SL03]
Pat.m.01173	PatUTM.I-01371	559	A0A022QIR6	0	AT5G13000.1	0	OS06T0182300-01	0	pep chromosome:TAIR10:5:4110171:4121489:-1 gene:AT5G13000 transcript:AT5G13000.1 gene_biotype:protein_coding transcript_biotype:protein_coding gene_symbol:CALS3 description:Callose synthase 3 [Source:UniProtKB/Swiss-Prot;Acc:Q9LXT9]
Pat.m.01174	PatUTM.I-01371	261	M1CTV5	3.73e-133	AT1G05570.3	4.23e-113	OS06T0728800-01	1.47e-130	pep chromosome:TAIR10:1:1647575:1659079:-1 gene:AT1G05570 transcript:AT1G05570.3 gene_biotype:protein_coding transcript_biotype:protein_coding gene_symbol:CALS1 description:Callose synthase 1 [Source:UniProtKB/Swiss-Prot;Acc:Q9AUE0]
Pat.m.01175	PatUTM.I-01371	388	A0A022QIR6	0	AT2G31960.4	0	OS02T0832400-02	3.93e-92	pep chromosome:TAIR10:2:13588573:13600338:1 gene:AT2G31960 transcript:AT2G31960.4 gene_biotype:protein_coding transcript_biotype:protein_coding gene_symbol:CALS2 description:Callose synthase 2 [Source:UniProtKB/Swiss-Prot;Acc:Q9SL03]
Pat.m.01176	PatUTM.I-01371	444	A0A068UHH5	0	AT2G31960.1	0	OS02T0832400-02	0	pep chromosome:TAIR10:2:13588522:13600430:1 gene:AT2G31960 transcript:AT2G31960.1 gene_biotype:protein_coding transcript_biotype:protein_coding gene_symbol:CALS2 description:Callose synthase 2 [Source:UniProtKB/Swiss-Prot;Acc:Q9SL03]
Pat.m.01177	PatUTM.I-01372	280	A0A022QIR6	1.71e-160	AT2G31960.4	1.76e-135	OS06T0182300-01	3.85e-80	pep chromosome:TAIR10:2:13588573:13600338:1 gene:AT2G31960 transcript:AT2G31960.4 gene_biotype:protein_coding transcript_biotype:protein_coding gene_symbol:CALS2 description:Callose synthase 2 [Source:UniProtKB/Swiss-Prot;Acc:Q9SL03]
Pat.m.01178	PatUTM.I-01372	605	A0A022QIR6	0	AT5G13000.1	0	OS06T0182300-01	0	pep chromosome:TAIR10:5:4110171:4121489:-1 gene:AT5G13000 transcript:AT5G13000.1 gene_biotype:protein_coding transcript_biotype:protein_coding gene_symbol:CALS3 description:Callose synthase 3 [Source:UniProtKB/Swiss-Prot;Acc:Q9LXT9]
Pat.m.01179	PatUTM.I-01372	261	M1CTV5	2.78e-133	AT1G05570.2	3.22e-113	OS06T0728800-01	1.09e-130	pep chromosome:TAIR10:1:1647706:1659437:-1 gene:AT1G05570 transcript:AT1G05570.2 gene_biotype:protein_coding transcript_biotype:protein_coding gene_symbol:CALS1 description:Callose synthase 1 [Source:UniProtKB/Swiss-Prot;Acc:Q9AUE0]
Pat.m.01180	PatUTM.I-01373	261	M1CTV5	3.73e-133	AT1G05570.3	4.23e-113	OS06T0728800-01	1.47e-130	pep chromosome:TAIR10:1:1647575:1659079:-1 gene:AT1G05570 transcript:AT1G05570.3 gene_biotype:protein_coding transcript_biotype:protein_coding gene_symbol:CALS1 description:Callose synthase 1 [Source:UniProtKB/Swiss-Prot;Acc:Q9AUE0]
Pat.m.01181	PatUTM.I-01373	321	A0A022QIR6	0	AT2G31960.4	5.47e-155	OS06T0182300-01	1.86e-79	pep chromosome:TAIR10:2:13588573:13600338:1 gene:AT2G31960 transcript:AT2G31960.4 gene_biotype:protein_coding transcript_biotype:protein_coding gene_symbol:CALS2 description:Callose synthase 2 [Source:UniProtKB/Swiss-Prot;Acc:Q9SL03]
Pat.m.01182	PatUTM.I-01373	605	A0A022QIR6	0	AT5G13000.1	0	OS06T0182300-01	0	pep chromosome:TAIR10:5:4110171:4121489:-1 gene:AT5G13000 transcript:AT5G13000.1 gene_biotype:protein_coding transcript_biotype:protein_coding gene_symbol:CALS3 description:Callose synthase 3 [Source:UniProtKB/Swiss-Prot;Acc:Q9LXT9]
Pat.m.01183	PatUTM.I-01374	1804	A0A1U7Y4J0	0	AT1G05570.3	0	OS01T0754200-01	0	pep chromosome:TAIR10:1:1647575:1659079:-1 gene:AT1G05570 transcript:AT1G05570.3 gene_biotype:protein_coding transcript_biotype:protein_coding gene_symbol:CALS1 description:Callose synthase 1 [Source:UniProtKB/Swiss-Prot;Acc:Q9AUE0]
Pat.m.01184	PatUTM.I-01375	261	M1CTV5	3.03e-133	AT1G05570.2	1.43e-112	OS06T0728800-01	4.25e-130	pep chromosome:TAIR10:1:1647706:1659437:-1 gene:AT1G05570 transcript:AT1G05570.2 gene_biotype:protein_coding transcript_biotype:protein_coding gene_symbol:CALS1 description:Callose synthase 1 [Source:UniProtKB/Swiss-Prot;Acc:Q9AUE0]
Pat.m.01185	PatUTM.I-01375	789	A0A022QIR6	0	AT5G13000.1	0	OS06T0182300-01	0	pep chromosome:TAIR10:5:4110171:4121489:-1 gene:AT5G13000 transcript:AT5G13000.1 gene_biotype:protein_coding transcript_biotype:protein_coding gene_symbol:CALS3 description:Callose synthase 3 [Source:UniProtKB/Swiss-Prot;Acc:Q9LXT9]
Pat.m.01186	PatUTM.I-01375	563	A0A022QIR6	0	AT2G31960.1	0	OS02T0832400-02	0	pep chromosome:TAIR10:2:13588522:13600430:1 gene:AT2G31960 transcript:AT2G31960.1 gene_biotype:protein_coding transcript_biotype:protein_coding gene_symbol:CALS2 description:Callose synthase 2 [Source:UniProtKB/Swiss-Prot;Acc:Q9SL03]
Pat.m.01187	PatUTM.I-01376	1037	A0A022QIR6	0	AT1G05570.2	0	OS01T0754200-02	0	pep chromosome:TAIR10:1:1647706:1659437:-1 gene:AT1G05570 transcript:AT1G05570.2 gene_biotype:protein_coding transcript_biotype:protein_coding gene_symbol:CALS1 description:Callose synthase 1 [Source:UniProtKB/Swiss-Prot;Acc:Q9AUE0]
Pat.m.01188	PatUTM.I-01377	468	A0A022QIR6	0	AT5G13000.1	0	OS03T0128100-01	0	pep chromosome:TAIR10:5:4110171:4121489:-1 gene:AT5G13000 transcript:AT5G13000.1 gene_biotype:protein_coding transcript_biotype:protein_coding gene_symbol:CALS3 description:Callose synthase 3 [Source:UniProtKB/Swiss-Prot;Acc:Q9LXT9]
Pat.m.01189	PatUTM.I-01377	227	M1CTV5	1.46e-124	AT1G05570.3	2.12e-105	OS06T0728800-01	3.69e-121	pep chromosome:TAIR10:1:1647575:1659079:-1 gene:AT1G05570 transcript:AT1G05570.3 gene_biotype:protein_coding transcript_biotype:protein_coding gene_symbol:CALS1 description:Callose synthase 1 [Source:UniProtKB/Swiss-Prot;Acc:Q9AUE0]
Pat.m.01190	PatUTM.I-01377	1254	A0A068UHH5	0	AT2G31960.1	0	OS02T0832400-02	0	pep chromosome:TAIR10:2:13588522:13600430:1 gene:AT2G31960 transcript:AT2G31960.1 gene_biotype:protein_coding transcript_biotype:protein_coding gene_symbol:CALS2 description:Callose synthase 2 [Source:UniProtKB/Swiss-Prot;Acc:Q9SL03]
Pat.m.01191	PatUTM.I-01381	165	A0A1U8B3E5	1.23e-87	AT1G32470.1	3.31e-81	OS10T0516100-01	1.49e-79	pep chromosome:TAIR10:1:11739304:11740399:-1 gene:AT1G32470 transcript:AT1G32470.1 gene_biotype:protein_coding transcript_biotype:protein_coding gene_symbol:GDH3 description:Glycine cleavage system H protein 3, mitochondrial [Source:UniProtKB/Swiss-Prot;Acc:Q9LQL0]
Pat.m.01192	PatUTM.I-01389	130	A0A251RQZ4	8.13e-74	AT1G48440.1	3.21e-58	OS03T0240700-01	6.84e-56	pep chromosome:TAIR10:1:17906871:17908534:1 gene:AT1G48440 transcript:AT1G48440.1 gene_biotype:protein_coding transcript_biotype:protein_coding description:At1g48440 [Source:UniProtKB/TrEMBL;Acc:Q8LDS7]
Pat.m.01193	PatUTM.I-01390	116	S8D531	5.27e-42	NA	NA	NA	NA	NA
Pat.m.01194	PatUTM.I-01391	150	NA	NA	NA	NA	OS04T0438101-00	1.01e-07	NA
Pat.m.01195	PatUTM.I-01391	153	NA	NA	NA	NA	OS04T0438101-00	6.85e-07	NA
Pat.m.01196	PatUTM.I-01393	125	A0A0B0PL95	4.62e-19	NA	NA	NA	NA	NA
Pat.m.01197	PatUTM.I-01394	154	A0A0B4VRN0	1.59e-89	AT3G19270.2	2.5e-74	OS09T0457100-01	3.68e-77	pep chromosome:TAIR10:3:6673689:6676521:-1 gene:AT3G19270 transcript:AT3G19270.2 gene_biotype:protein_coding transcript_biotype:protein_coding gene_symbol:CYP707A4 description:CYP707A4 [Source:UniProtKB/TrEMBL;Acc:A0A178VA28]
Pat.m.01198	PatUTM.I-01394	360	A0A0B4VRN0	7.4e-160	AT3G19270.1	1.09e-132	OS09T0457100-01	2.55e-127	pep chromosome:TAIR10:3:6674398:6676520:-1 gene:AT3G19270 transcript:AT3G19270.1 gene_biotype:protein_coding transcript_biotype:protein_coding gene_symbol:CYP707A4 description:CYP707A4 [Source:UniProtKB/TrEMBL;Acc:A0A178VA28]
Pat.m.01199	PatUTM.I-01395	157	A0A1D1XMV7	4.47e-59	AT1G12230.1	1.49e-18	OS08T0154300-02	2.14e-19	pep chromosome:TAIR10:1:4147991:4151025:1 gene:AT1G12230 transcript:AT1G12230.1 gene_biotype:protein_coding transcript_biotype:protein_coding description:Transaldolase-like protein [Source:UniProtKB/TrEMBL;Acc:F4IC59]
Pat.m.01200	PatUTM.I-01401	163	A0A220A4Q1	1.59e-113	ATCG00720.1	7.15e-114	NA	NA	pep chromosome:TAIR10:Pt:74841:76292:1 gene:ATCG00720 transcript:ATCG00720.1 gene_biotype:protein_coding transcript_biotype:protein_coding gene_symbol:PETB description:Cytochrome b6 [Source:UniProtKB/Swiss-Prot;Acc:P56773]
Pat.m.01201	PatUTM.I-01402	229	A0A0M5L569	1.28e-152	AT1G10830.1	5.6e-143	OS12T0405200-01	1.46e-143	pep chromosome:TAIR10:1:3605512:3607580:-1 gene:AT1G10830 transcript:AT1G10830.1 gene_biotype:protein_coding transcript_biotype:protein_coding gene_symbol:Z-ISO description:15-cis-zeta-carotene isomerase, chloroplastic [Source:UniProtKB/Swiss-Prot;Acc:Q9SAC0]
Pat.m.01202	PatUTM.I-01405	1129	A0A142CD11	0	AT5G27030.1	0	OS01T0254100-01	0	pep chromosome:TAIR10:5:9508718:9515565:-1 gene:AT5G27030 transcript:AT5G27030.1 gene_biotype:protein_coding transcript_biotype:protein_coding gene_symbol:TPR3 description:Topless-related protein 3 [Source:UniProtKB/TrEMBL;Acc:F4K2T3]
Pat.m.01203	PatUTM.I-01407	128	A0A067KUK5	6.03e-51	AT4G16720.1	1.01e-38	OS03T0598800-02	1.58e-37	pep chromosome:TAIR10:4:9399865:9401408:-1 gene:AT4G16720 transcript:AT4G16720.1 gene_biotype:protein_coding transcript_biotype:protein_coding gene_symbol:RPL15A description:Ribosomal protein L15 [Source:UniProtKB/TrEMBL;Acc:A0A178V5T1]
Pat.m.01204	PatUTM.I-01408	231	A0A022RY62	1.31e-103	AT3G15090.1	1.25e-83	OS01T0753100-01	1.01e-81	pep chromosome:TAIR10:3:5076624:5079159:1 gene:AT3G15090 transcript:AT3G15090.1 gene_biotype:protein_coding transcript_biotype:protein_coding description:AT3g15090/K15M2_24 [Source:UniProtKB/TrEMBL;Acc:Q9LK96]
Pat.m.01205	PatUTM.I-01408	189	A0A1U8F961	7.18e-108	AT3G15090.1	2.32e-84	OS01T0753100-01	6.12e-85	pep chromosome:TAIR10:3:5076624:5079159:1 gene:AT3G15090 transcript:AT3G15090.1 gene_biotype:protein_coding transcript_biotype:protein_coding description:AT3g15090/K15M2_24 [Source:UniProtKB/TrEMBL;Acc:Q9LK96]
Pat.m.01206	PatUTM.I-01409	127	A0A022Q0Q0	9.66e-87	AT1G20580.1	1.03e-69	OS02T0102700-01	9.26e-64	pep chromosome:TAIR10:1:7128867:7130799:1 gene:AT1G20580 transcript:AT1G20580.1 gene_biotype:protein_coding transcript_biotype:protein_coding gene_symbol:SMD3B description:Small nuclear ribonucleoprotein SmD3b [Source:UniProtKB/Swiss-Prot;Acc:Q9LM92]
Pat.m.01207	PatUTM.I-01410	104	NA	NA	AT2G30620.1	4.15e-06	NA	NA	pep chromosome:TAIR10:2:13044931:13046682:1 gene:AT2G30620 transcript:AT2G30620.1 gene_biotype:protein_coding transcript_biotype:protein_coding description:Histone H1.2 [Source:UniProtKB/Swiss-Prot;Acc:P26569]
Pat.m.01208	PatUTM.I-01410	252	A0A022S559	4.44e-43	AT2G30620.2	1.98e-35	OS03T0799000-01	9.9e-29	pep chromosome:TAIR10:2:13044931:13046663:1 gene:AT2G30620 transcript:AT2G30620.2 gene_biotype:protein_coding transcript_biotype:protein_coding description:Histone H1.2 [Source:UniProtKB/Swiss-Prot;Acc:P26569]
Pat.m.01209	PatUTM.I-01411	110	A0A022QK98	2.48e-58	AT1G28250.1	8.16e-40	OS07T0299600-01	1.04e-23	pep chromosome:TAIR10:1:9874247:9875579:1 gene:AT1G28250 transcript:AT1G28250.1 gene_biotype:protein_coding transcript_biotype:protein_coding description:F3H9.10 protein [Source:UniProtKB/TrEMBL;Acc:Q9FZ98]
Pat.m.01210	PatUTM.I-01412	175	A0A022Q181	5.97e-27	AT1G17860.1	4.81e-09	OS04T0526600-01	3.06e-11	pep chromosome:TAIR10:1:6149178:6150038:1 gene:AT1G17860 transcript:AT1G17860.1 gene_biotype:protein_coding transcript_biotype:protein_coding gene_symbol:KTI2 description:Kunitz trypsin inhibitor 2 [Source:UniProtKB/Swiss-Prot;Acc:Q9LMU2]
Pat.m.01211	PatUTM.I-01413	214	C6TKW2	2.46e-150	AT5G54270.1	6.67e-149	OS07T0562700-01	2.48e-147	pep chromosome:TAIR10:5:22038165:22039568:1 gene:AT5G54270 transcript:AT5G54270.1 gene_biotype:protein_coding transcript_biotype:protein_coding gene_symbol:LHCB3 description:Chlorophyll a-b binding protein 3, chloroplastic [Source:UniProtKB/Swiss-Prot;Acc:Q9S7M0]
Pat.m.01212	PatUTM.I-01414	783	A0A022QG47	0	AT5G47820.2	0	OS09T0114500-02	0	pep chromosome:TAIR10:5:19366154:19372815:1 gene:AT5G47820 transcript:AT5G47820.2 gene_biotype:protein_coding transcript_biotype:protein_coding gene_symbol:KIN4A description:Kinesin-like protein KIN-4A [Source:UniProtKB/Swiss-Prot;Acc:Q8GS71]
Pat.m.01213	PatUTM.I-01415	1039	A0A022QG47	0	AT5G47820.2	0	OS09T0114500-01	0	pep chromosome:TAIR10:5:19366154:19372815:1 gene:AT5G47820 transcript:AT5G47820.2 gene_biotype:protein_coding transcript_biotype:protein_coding gene_symbol:KIN4A description:Kinesin-like protein KIN-4A [Source:UniProtKB/Swiss-Prot;Acc:Q8GS71]
Pat.m.01214	PatUTM.I-01416	1039	A0A022QG47	0	AT5G47820.2	0	OS09T0114500-01	0	pep chromosome:TAIR10:5:19366154:19372815:1 gene:AT5G47820 transcript:AT5G47820.2 gene_biotype:protein_coding transcript_biotype:protein_coding gene_symbol:KIN4A description:Kinesin-like protein KIN-4A [Source:UniProtKB/Swiss-Prot;Acc:Q8GS71]
Pat.m.01215	PatUTM.I-01417	359	A0A166FQS8	9.08e-157	AT5G25610.1	1.17e-119	OS04T0225700-00	3.57e-74	pep chromosome:TAIR10:5:8914122:8916856:-1 gene:AT5G25610 transcript:AT5G25610.1 gene_biotype:protein_coding transcript_biotype:protein_coding gene_symbol:RD22 description:BURP domain protein RD22 [Source:UniProtKB/Swiss-Prot;Acc:Q08298]
Pat.m.01216	PatUTM.I-01423	243	A0A022QFT5	3.51e-130	AT1G62780.1	1.47e-110	OS04T0105700-01	1.71e-77	pep chromosome:TAIR10:1:23249145:23251195:-1 gene:AT1G62780 transcript:AT1G62780.1 gene_biotype:protein_coding transcript_biotype:protein_coding description:Putative uncharacterized protein At1g62780 [Source:UniProtKB/TrEMBL;Acc:Q8VY70]
Pat.m.01217	PatUTM.I-01426	429	A0A218XHX3	0	AT4G30160.1	0	OS06T0659300-01	0	pep chromosome:TAIR10:4:14753232:14760189:1 gene:AT4G30160 transcript:AT4G30160.1 gene_biotype:protein_coding transcript_biotype:protein_coding gene_symbol:VLN4 description:villin 4 [Source:TAIR;Acc:AT4G30160]
Pat.m.01218	PatUTM.I-01427	429	A0A218XHX3	0	AT4G30160.1	0	OS06T0659300-01	0	pep chromosome:TAIR10:4:14753232:14760189:1 gene:AT4G30160 transcript:AT4G30160.1 gene_biotype:protein_coding transcript_biotype:protein_coding gene_symbol:VLN4 description:villin 4 [Source:TAIR;Acc:AT4G30160]
Pat.m.01219	PatUTM.I-01428	350	A0A022REC3	0	AT1G12780.1	0	OS09T0526700-01	0	pep chromosome:TAIR10:1:4355926:4358894:-1 gene:AT1G12780 transcript:AT1G12780.1 gene_biotype:protein_coding transcript_biotype:protein_coding gene_symbol:UGE1 description:Bifunctional UDP-glucose 4-epimerase and UDP-xylose 4-epimerase 1 [Source:UniProtKB/Swiss-Prot;Acc:Q42605]
Pat.m.01220	PatUTM.I-01431	452	Q9MBC1	1.83e-153	AT1G03940.1	1.11e-76	OS02T0820400-01	8.32e-55	pep chromosome:TAIR10:1:1009228:1011145:-1 gene:AT1G03940 transcript:AT1G03940.1 gene_biotype:protein_coding transcript_biotype:protein_coding gene_symbol:3AT1 description:Coumaroyl-CoA:anthocyanidin 3-O-glucoside-6''-O-coumaroyltransferase 1 [Source:UniProtKB/Swiss-Prot;Acc:Q9ZWB4]
Pat.m.01221	PatUTM.I-01433	105	Q9XGW0	1.23e-30	AT5G54160.1	5.74e-24	OS08T0157500-01	5.07e-16	pep chromosome:TAIR10:5:21981902:21984399:1 gene:AT5G54160 transcript:AT5G54160.1 gene_biotype:protein_coding transcript_biotype:protein_coding gene_symbol:OMT1 description:Flavone 3'-O-methyltransferase 1 [Source:UniProtKB/Swiss-Prot;Acc:Q9FK25]
Pat.m.01222	PatUTM.I-01433	101	A0A1J6IEI9	2.92e-37	AT5G54160.1	2.17e-31	OS08T0157500-02	3.03e-31	pep chromosome:TAIR10:5:21981902:21984399:1 gene:AT5G54160 transcript:AT5G54160.1 gene_biotype:protein_coding transcript_biotype:protein_coding gene_symbol:OMT1 description:Flavone 3'-O-methyltransferase 1 [Source:UniProtKB/Swiss-Prot;Acc:Q9FK25]
Pat.m.01223	PatUTM.I-01434	118	A0A022QL89	4.05e-42	AT4G09020.1	6.76e-32	OS09T0469400-02	1.57e-36	pep chromosome:TAIR10:4:5783909:5789100:1 gene:AT4G09020 transcript:AT4G09020.1 gene_biotype:protein_coding transcript_biotype:protein_coding gene_symbol:ISA3 description:Isoamylase 3, chloroplastic [Source:UniProtKB/Swiss-Prot;Acc:Q9M0S5]
Pat.m.01224	PatUTM.I-01435	534	A0A022RBX2	0	AT5G12080.1	8.53e-179	OS06T0205600-00	0	pep chromosome:TAIR10:5:3897893:3901695:-1 gene:AT5G12080 transcript:AT5G12080.1 gene_biotype:protein_coding transcript_biotype:protein_coding gene_symbol:MSL10 description:Mechanosensitive ion channel protein 10 [Source:UniProtKB/Swiss-Prot;Acc:Q9LYG9]
Pat.m.01225	PatUTM.I-01436	368	A0A165X090	1.29e-156	AT4G19810.1	1.03e-142	OS11T0462100-02	5.55e-63	pep chromosome:TAIR10:4:10763206:10765781:-1 gene:AT4G19810 transcript:AT4G19810.1 gene_biotype:protein_coding transcript_biotype:protein_coding description:At4g19810 [Source:UniProtKB/TrEMBL;Acc:O81862]
Pat.m.01226	PatUTM.I-01437	218	A0A165X090	2.8e-92	AT4G19810.1	2.04e-79	OS11T0462100-02	1.02e-40	pep chromosome:TAIR10:4:10763206:10765781:-1 gene:AT4G19810 transcript:AT4G19810.1 gene_biotype:protein_coding transcript_biotype:protein_coding description:At4g19810 [Source:UniProtKB/TrEMBL;Acc:O81862]
Pat.m.01227	PatUTM.I-01438	160	A0A165X090	3.42e-70	AT4G19810.1	1.21e-55	OS11T0462100-02	5.64e-24	pep chromosome:TAIR10:4:10763206:10765781:-1 gene:AT4G19810 transcript:AT4G19810.1 gene_biotype:protein_coding transcript_biotype:protein_coding description:At4g19810 [Source:UniProtKB/TrEMBL;Acc:O81862]
Pat.m.01228	PatUTM.I-01439	160	A0A165X090	3.42e-70	AT4G19810.1	1.21e-55	OS11T0462100-02	5.64e-24	pep chromosome:TAIR10:4:10763206:10765781:-1 gene:AT4G19810 transcript:AT4G19810.1 gene_biotype:protein_coding transcript_biotype:protein_coding description:At4g19810 [Source:UniProtKB/TrEMBL;Acc:O81862]
Pat.m.01229	PatUTM.I-01440	266	A9PGP9	2.85e-157	AT1G06680.1	7.34e-138	OS07T0141400-01	8.51e-119	pep chromosome:TAIR10:1:2047634:2049439:1 gene:AT1G06680 transcript:AT1G06680.1 gene_biotype:protein_coding transcript_biotype:protein_coding gene_symbol:PSBP1 description:Oxygen-evolving enhancer protein 2-1, chloroplastic [Source:UniProtKB/Swiss-Prot;Acc:Q42029]
Pat.m.01230	PatUTM.I-01442	461	A0A022Q1R1	0	AT1G15980.1	0	OS08T0276100-01	0	pep chromosome:TAIR10:1:5489145:5491363:1 gene:AT1G15980 transcript:AT1G15980.1 gene_biotype:protein_coding transcript_biotype:protein_coding gene_symbol:PNSB1 description:Photosynthetic NDH subunit of subcomplex B 1, chloroplastic [Source:UniProtKB/Swiss-Prot;Acc:Q9S9N6]
Pat.m.01231	PatUTM.I-01443	252	X2C0L9	6.13e-55	AT4G33430.1	4.36e-54	OS04T0457800-01	2.5e-50	pep chromosome:TAIR10:4:16086350:16090832:-1 gene:AT4G33430 transcript:AT4G33430.1 gene_biotype:protein_coding transcript_biotype:protein_coding gene_symbol:BAK1 description:Leu-rich receptor Serine/threonine protein kinase BAK1 [Source:UniProtKB/TrEMBL;Acc:F4JIX9]
Pat.m.01232	PatUTM.I-01449	1154	F6H6K1	0	AT4G09980.1	0	OS10T0447600-01	0	pep chromosome:TAIR10:4:6247735:6252314:-1 gene:AT4G09980 transcript:AT4G09980.1 gene_biotype:protein_coding transcript_biotype:protein_coding gene_symbol:EMB1691 description:EMB1691 [Source:UniProtKB/TrEMBL;Acc:A0A178V0G2]
Pat.m.01233	PatUTM.I-01450	210	A0A022QP38	1.48e-57	AT3G08020.1	3.17e-29	OS12T0527800-02	7.18e-19	pep chromosome:TAIR10:3:2557437:2561848:-1 gene:AT3G08020 transcript:AT3G08020.1 gene_biotype:protein_coding transcript_biotype:protein_coding description:PHD finger family protein [Source:UniProtKB/TrEMBL;Acc:Q0WKW1]
Pat.m.01234	PatUTM.I-01450	393	A0A068UJK0	2.45e-152	AT3G08020.1	1.05e-116	OS12T0527800-01	3.44e-106	pep chromosome:TAIR10:3:2557437:2561848:-1 gene:AT3G08020 transcript:AT3G08020.1 gene_biotype:protein_coding transcript_biotype:protein_coding description:PHD finger family protein [Source:UniProtKB/TrEMBL;Acc:Q0WKW1]
Pat.m.01235	PatUTM.I-01450	158	A0A022QN80	3.33e-42	AT3G08020.1	9.19e-28	NA	NA	pep chromosome:TAIR10:3:2557437:2561848:-1 gene:AT3G08020 transcript:AT3G08020.1 gene_biotype:protein_coding transcript_biotype:protein_coding description:PHD finger family protein [Source:UniProtKB/TrEMBL;Acc:Q0WKW1]
Pat.m.01236	PatUTM.I-01451	307	A0A1R3IH27	0	AT3G12290.1	2.81e-174	OS05T0150800-01	1.09e-166	pep chromosome:TAIR10:3:3919463:3921519:1 gene:AT3G12290 transcript:AT3G12290.1 gene_biotype:protein_coding transcript_biotype:protein_coding gene_symbol:FOLD2 description:Bifunctional protein FolD 2 [Source:UniProtKB/Swiss-Prot;Acc:Q9LHH7]
Pat.m.01237	PatUTM.I-01452	417	A0A022RIJ5	0	AT3G11945.1	0	OS07T0576000-01	8.73e-177	pep chromosome:TAIR10:3:3779839:3782981:-1 gene:AT3G11945 transcript:AT3G11945.1 gene_biotype:protein_coding transcript_biotype:protein_coding gene_symbol:PDS2 description:Homogentisate prenyltransferase [Source:UniProtKB/TrEMBL;Acc:F4J8K0]
Pat.m.01238	PatUTM.I-01454	263	A0A022Q479	1.72e-119	AT1G35470.1	5.84e-93	OS02T0556600-01	5.98e-86	pep chromosome:TAIR10:1:13051458:13055014:-1 gene:AT1G35470 transcript:AT1G35470.1 gene_biotype:protein_coding transcript_biotype:protein_coding description:RanBPM [Source:UniProtKB/TrEMBL;Acc:F4HYD7]
Pat.m.01239	PatUTM.I-01455	498	D7T831	0	AT3G20290.3	0	OS06T0687800-01	0	pep chromosome:TAIR10:3:7074817:7079014:-1 gene:AT3G20290 transcript:AT3G20290.3 gene_biotype:protein_coding transcript_biotype:protein_coding gene_symbol:EHD1 description:EHD1 [Source:UniProtKB/TrEMBL;Acc:A0A178VAZ5]
Pat.m.01240	PatUTM.I-01457	1014	A0A022R9J6	0	AT5G22780.1	0	OS03T0112101-00	0	pep chromosome:TAIR10:5:7589403:7598113:-1 gene:AT5G22780 transcript:AT5G22780.1 gene_biotype:protein_coding transcript_biotype:protein_coding gene_symbol:ALPHAC-AD description:AP-2 complex subunit alpha-2 [Source:UniProtKB/Swiss-Prot;Acc:Q8LPK4]
Pat.m.01241	PatUTM.I-01460	214	L0TEU4	5.08e-154	ATCG00800.1	5.35e-142	NA	NA	pep chromosome:TAIR10:Pt:82826:83482:-1 gene:ATCG00800 transcript:ATCG00800.1 gene_biotype:protein_coding transcript_biotype:protein_coding gene_symbol:RPS3 description:30S ribosomal protein S3, chloroplastic [Source:UniProtKB/Swiss-Prot;Acc:P56798]
Pat.m.01242	PatUTM.I-01460	214	L0TEU4	5.08e-154	ATCG00800.1	5.35e-142	NA	NA	pep chromosome:TAIR10:Pt:82826:83482:-1 gene:ATCG00800 transcript:ATCG00800.1 gene_biotype:protein_coding transcript_biotype:protein_coding gene_symbol:RPS3 description:30S ribosomal protein S3, chloroplastic [Source:UniProtKB/Swiss-Prot;Acc:P56798]
Pat.m.01243	PatUTM.I-01461	142	A0A022R2D4	2.82e-58	AT3G27180.1	2.24e-43	OS01T0920300-02	1.72e-47	pep chromosome:TAIR10:3:10026837:10030087:-1 gene:AT3G27180 transcript:AT3G27180.1 gene_biotype:protein_coding transcript_biotype:protein_coding description:At3g27180 [Source:UniProtKB/TrEMBL;Acc:B3DNP3]
Pat.m.01244	PatUTM.I-01462	177	A0A022RSG6	1.66e-63	AT4G19180.2	2.04e-47	OS10T0350500-01	1.3e-42	pep chromosome:TAIR10:4:10485325:10488534:-1 gene:AT4G19180 transcript:AT4G19180.2 gene_biotype:protein_coding transcript_biotype:protein_coding gene_symbol:APY7 description:Probable apyrase 7 [Source:UniProtKB/Swiss-Prot;Acc:F4JSH1]
Pat.m.01245	PatUTM.I-01464	148	A0A022RNW9	1.73e-15	NA	NA	NA	NA	NA
Pat.m.01246	PatUTM.I-01464	148	A0A022RNW9	1.73e-15	NA	NA	NA	NA	NA
Pat.m.01247	PatUTM.I-01465	231	G4Y3P5	1.38e-108	AT2G47180.1	2.31e-95	OS03T0316200-01	3.85e-91	pep chromosome:TAIR10:2:19368798:19370478:-1 gene:AT2G47180 transcript:AT2G47180.1 gene_biotype:protein_coding transcript_biotype:protein_coding gene_symbol:GOLS1 description:Galactinol synthase 1 [Source:UniProtKB/Swiss-Prot;Acc:O22893]
Pat.m.01248	PatUTM.I-01465	180	Q9XGN3	4.31e-91	AT2G47180.1	2.67e-79	OS07T0687900-01	4.45e-77	pep chromosome:TAIR10:2:19368798:19370478:-1 gene:AT2G47180 transcript:AT2G47180.1 gene_biotype:protein_coding transcript_biotype:protein_coding gene_symbol:GOLS1 description:Galactinol synthase 1 [Source:UniProtKB/Swiss-Prot;Acc:O22893]
Pat.m.01249	PatUTM.I-01466	795	A0A022RTC9	0	AT3G16840.2	0	OS04T0510400-01	0	pep chromosome:TAIR10:3:5737886:5743212:-1 gene:AT3G16840 transcript:AT3G16840.2 gene_biotype:protein_coding transcript_biotype:protein_coding description:P-loop containing nucleoside triphosphate hydrolases superfamily protein [Source:UniProtKB/TrEMBL;Acc:A0A178VJW0]
Pat.m.01250	PatUTM.I-01468	118	C6T8X6	5.06e-62	AT5G42400.6	1.32e-28	OS09T0556700-01	1.03e-55	pep chromosome:TAIR10:5:16953545:16961243:-1 gene:AT5G42400 transcript:AT5G42400.6 gene_biotype:protein_coding transcript_biotype:protein_coding gene_symbol:ATXR7 description:SET domain protein 25 [Source:TAIR;Acc:AT5G42400]
Pat.m.01251	PatUTM.I-01468	552	F6H3V7	2.27e-44	NA	NA	OS09T0556700-01	5.1e-26	NA
Pat.m.01252	PatUTM.I-01469	283	S8CJE3	0	AT4G36130.1	4.4e-180	OS12T0567700-01	2.65e-175	pep chromosome:TAIR10:4:17097405:17098906:1 gene:AT4G36130 transcript:AT4G36130.1 gene_biotype:protein_coding transcript_biotype:protein_coding gene_symbol:RPL8C description:60S ribosomal protein L8-3 [Source:UniProtKB/Swiss-Prot;Acc:Q42064]
Pat.m.01253	PatUTM.I-01470	330	A0A022PUZ3	0	AT5G64600.1	0	OS12T0190100-01	0	pep chromosome:TAIR10:5:25824997:25828185:1 gene:AT5G64600 transcript:AT5G64600.1 gene_biotype:protein_coding transcript_biotype:protein_coding description:O-fucosyltransferase family protein [Source:UniProtKB/TrEMBL;Acc:F4KF16]
Pat.m.01254	PatUTM.I-01472	472	A0A1J6I367	0	AT3G27820.1	0	OS02T0707100-01	0	pep chromosome:TAIR10:3:10315010:10318154:1 gene:AT3G27820 transcript:AT3G27820.1 gene_biotype:protein_coding transcript_biotype:protein_coding gene_symbol:MDAR4 description:MDAR4 [Source:UniProtKB/TrEMBL;Acc:A0A178VES2]
Pat.m.01255	PatUTM.I-01473	239	A0A1J6I367	6.38e-134	AT3G27820.1	5.46e-117	OS02T0707100-01	1.11e-113	pep chromosome:TAIR10:3:10315010:10318154:1 gene:AT3G27820 transcript:AT3G27820.1 gene_biotype:protein_coding transcript_biotype:protein_coding gene_symbol:MDAR4 description:MDAR4 [Source:UniProtKB/TrEMBL;Acc:A0A178VES2]
Pat.m.01256	PatUTM.I-01473	220	A0A068U3B2	5.1e-108	AT3G27820.1	1.68e-84	OS02T0707100-02	2.47e-85	pep chromosome:TAIR10:3:10315010:10318154:1 gene:AT3G27820 transcript:AT3G27820.1 gene_biotype:protein_coding transcript_biotype:protein_coding gene_symbol:MDAR4 description:MDAR4 [Source:UniProtKB/TrEMBL;Acc:A0A178VES2]
Pat.m.01257	PatUTM.I-01474	242	A0A1J6I367	7.85e-134	AT3G27820.1	5.39e-117	OS02T0707100-01	1.22e-113	pep chromosome:TAIR10:3:10315010:10318154:1 gene:AT3G27820 transcript:AT3G27820.1 gene_biotype:protein_coding transcript_biotype:protein_coding gene_symbol:MDAR4 description:MDAR4 [Source:UniProtKB/TrEMBL;Acc:A0A178VES2]
Pat.m.01258	PatUTM.I-01474	220	A0A068U3B2	5.1e-108	AT3G27820.1	1.68e-84	OS02T0707100-02	2.47e-85	pep chromosome:TAIR10:3:10315010:10318154:1 gene:AT3G27820 transcript:AT3G27820.1 gene_biotype:protein_coding transcript_biotype:protein_coding gene_symbol:MDAR4 description:MDAR4 [Source:UniProtKB/TrEMBL;Acc:A0A178VES2]
Pat.m.01259	PatUTM.I-01475	103	A0A068VDT8	2.34e-08	NA	NA	NA	NA	NA
Pat.m.01260	PatUTM.I-01476	388	A0A022QX71	1.86e-122	AT1G76970.4	1.66e-81	OS11T0199700-02	1.33e-76	pep chromosome:TAIR10:1:28922415:28925423:-1 gene:AT1G76970 transcript:AT1G76970.4 gene_biotype:protein_coding transcript_biotype:protein_coding gene_symbol:TOL4 description:TOM1-like protein 4 [Source:UniProtKB/Swiss-Prot;Acc:Q6NQK0]
Pat.m.01261	PatUTM.I-01481	1093	A0A022QA75	0	AT1G10170.2	0	OS06T0252300-01	0	pep chromosome:TAIR10:1:3333504:3338157:-1 gene:AT1G10170 transcript:AT1G10170.2 gene_biotype:protein_coding transcript_biotype:protein_coding gene_symbol:ATNFXL1 description:NF-X-like 1 [Source:TAIR;Acc:AT1G10170]
Pat.m.01262	PatUTM.I-01483	525	A0A022QJI1	0	AT2G34190.1	0	OS01T0759900-01	0	pep chromosome:TAIR10:2:14436589:14439596:1 gene:AT2G34190 transcript:AT2G34190.1 gene_biotype:protein_coding transcript_biotype:protein_coding gene_symbol:NAT2 description:Nucleobase-ascorbate transporter 2 [Source:UniProtKB/Swiss-Prot;Acc:Q94C70]
Pat.m.01263	PatUTM.I-01483	525	A0A022QJI1	0	AT2G34190.1	0	OS01T0759900-01	0	pep chromosome:TAIR10:2:14436589:14439596:1 gene:AT2G34190 transcript:AT2G34190.1 gene_biotype:protein_coding transcript_biotype:protein_coding gene_symbol:NAT2 description:Nucleobase-ascorbate transporter 2 [Source:UniProtKB/Swiss-Prot;Acc:Q94C70]
Pat.m.01264	PatUTM.I-01484	110	Q6YSN1	6.57e-70	ATMG00570.1	3.99e-64	NA	NA	pep chromosome:TAIR10:Mt:157491:158351:1 gene:ATMG00570 transcript:ATMG00570.1 gene_biotype:protein_coding transcript_biotype:protein_coding gene_symbol:ORFX description:Sec-independent periplasmic protein translocase [Source:TAIR;Acc:ATMG00570]
Pat.m.01265	PatUTM.I-01486	213	D7TN65	1.98e-86	AT1G14150.1	3.25e-68	OS02T0578400-01	5.46e-61	pep chromosome:TAIR10:1:4839801:4840823:1 gene:AT1G14150 transcript:AT1G14150.1 gene_biotype:protein_coding transcript_biotype:protein_coding gene_symbol:PNSL2 description:Photosynthetic NDH subunit of lumenal location 2, chloroplastic [Source:UniProtKB/Swiss-Prot;Acc:Q9XI73]
Pat.m.01266	PatUTM.I-01487	180	A0A022Q5G9	1.31e-92	AT1G16880.2	2.46e-64	OS08T0242700-01	5.99e-55	pep chromosome:TAIR10:1:5773678:5775562:1 gene:AT1G16880 transcript:AT1G16880.2 gene_biotype:protein_coding transcript_biotype:protein_coding gene_symbol:ACR11 description:ACR11 [Source:UniProtKB/TrEMBL;Acc:A0A178WLF3]
[truncated: 22,488 more rows]
