# Supplementary material for: Full-length transcriptome sequencing and methyl jasmonate-induced expression profile analysis of genes related to patchoulol biosynthesis and regulation in Pogostemon cablin
Source: BMC Plant Biol. 2019 Jun 20;19:266. doi: 10.1186/s12870-019-1884-x (PMC6585090; doi:10.1186/s12870-019-1884-x)
Supplement: Supplementary file 6 — Table S3. Known RNA motifs annotated in P. cablin lncRNAs. (XLSX 8 kb) [file 12870_2019_1884_MOESM6_ESM.xlsx]

## Sheet: Table S3
Table S3 Known RNA motifs annotated in P. cablin lncRNAs
Query_id	Subject_id	identity	alignment length	mismatches	gap openings	q.start	q.end	s.start	s.end	e_value	bit_score
PatUTM.I-02269	rco-MIR159	80.791	177	23	8	480	647	3	177	5.81e-30	128
PatUTM.I-24939	mes-MIR172c	77.241	145	24	6	26	162	144	1	1.49e-14	76.8
PatUTM.I-51176	rco-MIR159	80.791	177	23	8	469	636	3	177	5.75e-30	128
PatUTM.I-23044	ppe-MIR166a	83.516	91	12	3	104	193	1	89	2.54e-16	82.4
PatUTM.I-46388	peu-MIR2916	92.222	90	6	1	1	89	2	91	8.45e-30	126
PatUTM.I-16445	rco-MIR159	80.226	177	24	8	392	559	3	177	2.46e-28	122
PatUTM.I-46282	dpr-MIR166a	78.505	107	16	6	317	419	4	107	1.53e-10	63.9
