# Supplementary material for: Full-length transcriptome sequencing and methyl jasmonate-induced expression profile analysis of genes related to patchoulol biosynthesis and regulation in Pogostemon cablin
Source: BMC Plant Biol. 2019 Jun 20;19:266. doi: 10.1186/s12870-019-1884-x (PMC6585090; doi:10.1186/s12870-019-1884-x)
Supplement: Supplementary file 7 — Table S4. Summary of re-characterisation and transcription isoforms of genes annotated in pathways related to terpenoids biosynthesis. (XLSX 22 kb) [file 12870_2019_1884_MOESM7_ESM.xlsx]

## Sheet: Table S4
Table S4 Summary of re-characterisation and transcription isoforms of genes annotated in pathways related to terpenoids biosynthesis.
UniTransModel. Isoform	Number of isoforms	Length (nt)	KO ENTRY	EC number	KO description	Name
ko00900: Terpenoid backbone biosynthesis (152)
PatUTM.I-06768	1	2061	K00099	1.1.1.267	1-deoxy-D-xylulose-5-phosphate reductoisomerase	DXR
PatUTM.I-06473	1	2165	K00021	1.1.1.34	hydroxymethylglutaryl-CoA reductase (NADPH)	HMGCR
PatUTM.I-49388	1	1164	K00021	1.1.1.34	hydroxymethylglutaryl-CoA reductase (NADPH)	HMGCR
PatUTM.I-49416	1	1985	K00021	1.1.1.34	hydroxymethylglutaryl-CoA reductase (NADPH)	HMGCR
PatUTM.I-64082	1	2149	K00021	1.1.1.34	hydroxymethylglutaryl-CoA reductase (NADPH)	HMGCR
PatUTM.I-66023	1	2090	K00021	1.1.1.34	hydroxymethylglutaryl-CoA reductase (NADPH)	HMGCR
PatUTM.I-68904	1	2203	K00021	1.1.1.34	hydroxymethylglutaryl-CoA reductase (NADPH)	HMGCR
PatUTM.I-48458	1	1238	K15891	1.1.1.354	NAD+-dependent farnesol dehydrogenase	FLDH
PatUTM.I-02272	1	2724	K03526	1.17.7.1 1.17.7.3	(E)-4-hydroxy-3-methylbut-2-enyl-diphosphate synthase	gcpE, ispG
PatUTM.I-04969	1	2624	K03526	1.17.7.1 1.17.7.3	(E)-4-hydroxy-3-methylbut-2-enyl-diphosphate synthase	gcpE, ispG
PatUTM.I-05326	1	2533	K03526	1.17.7.1 1.17.7.3	(E)-4-hydroxy-3-methylbut-2-enyl-diphosphate synthase	gcpE, ispG
PatUTM.I-28216	1	238	K03526	1.17.7.1 1.17.7.3	(E)-4-hydroxy-3-methylbut-2-enyl-diphosphate synthase	gcpE, ispG
PatUTM.I-58077	1	1875	K03526	1.17.7.1 1.17.7.3	(E)-4-hydroxy-3-methylbut-2-enyl-diphosphate synthase	gcpE, ispG
PatUTM.I-00598	2	1565	K03527	1.17.7.4	4-hydroxy-3-methylbut-2-en-1-yl diphosphate reductase	ispH, lytB
PatUTM.I-00810	2	827	K03527	1.17.7.4	4-hydroxy-3-methylbut-2-en-1-yl diphosphate reductase	ispH, lytB
PatUTM.I-10133	1	1599	K03527	1.17.7.4	4-hydroxy-3-methylbut-2-en-1-yl diphosphate reductase	ispH, lytB
PatUTM.I-18166	1	496	K03527	1.17.7.4	4-hydroxy-3-methylbut-2-en-1-yl diphosphate reductase	ispH, lytB
PatUTM.I-19009	1	316	K03527	1.17.7.4	4-hydroxy-3-methylbut-2-en-1-yl diphosphate reductase	ispH, lytB
PatUTM.I-29519	1	901	K03527	1.17.7.4	4-hydroxy-3-methylbut-2-en-1-yl diphosphate reductase	ispH, lytB
PatUTM.I-37913	1	280	K03527	1.17.7.4	4-hydroxy-3-methylbut-2-en-1-yl diphosphate reductase	ispH, lytB
PatUTM.I-40217	1	206	K03527	1.17.7.4	4-hydroxy-3-methylbut-2-en-1-yl diphosphate reductase	ispH, lytB
PatUTM.I-47990	1	1826	K03527	1.17.7.4	4-hydroxy-3-methylbut-2-en-1-yl diphosphate reductase	ispH, lytB
PatUTM.I-56193	1	1745	K03527	1.17.7.4	4-hydroxy-3-methylbut-2-en-1-yl diphosphate reductase	ispH, lytB
PatUTM.I-56522	1	1711	K03527	1.17.7.4	4-hydroxy-3-methylbut-2-en-1-yl diphosphate reductase	ispH, lytB
PatUTM.I-61244	1	1679	K03527	1.17.7.4	4-hydroxy-3-methylbut-2-en-1-yl diphosphate reductase	ispH, lytB
PatUTM.I-70269	1	2176	K03527	1.17.7.4	4-hydroxy-3-methylbut-2-en-1-yl diphosphate reductase	ispH, lytB
PatUTM.I-00599	2	680	K03527	1.17.7.4	4-hydroxy-3-methylbut-2-en-1-yl diphosphate reductase	ispH, lytB
PatUTM.I-00809	2	1716	K03527	1.17.7.4	4-hydroxy-3-methylbut-2-en-1-yl diphosphate reductase	ispH, lytB
PatUTM.I-08988	1	1636	K10960	1.3.1.83 1.3.1.111	geranylgeranyl diphosphate/geranylgeranyl-bacteriochlorophyllide a reductase	chlP, bchP
PatUTM.I-56840	1	1581	K10960	1.3.1.83 1.3.1.111	geranylgeranyl diphosphate/geranylgeranyl-bacteriochlorophyllide a reductase	chlP, bchP
PatUTM.I-11977	1	1946	K05906	1.8.3.5 1.8.3.6	prenylcysteine oxidase / farnesylcysteine lyase	PCYOX1, FCLY
PatUTM.I-20345	1	975	K00587	2.1.1.100	protein-S-isoprenylcysteine O-methyltransferase	ICMT, STE14
PatUTM.I-31956	1	976	K00587	2.1.1.100	protein-S-isoprenylcysteine O-methyltransferase	ICMT, STE14
PatUTM.I-59096	1	1317	K00587	2.1.1.100	protein-S-isoprenylcysteine O-methyltransferase	ICMT, STE14
PatUTM.I-01629	1	2644	K01662	2.2.1.7	1-deoxy-D-xylulose-5-phosphate synthase	DXS
PatUTM.I-06509	1	2433	K01662	2.2.1.7	1-deoxy-D-xylulose-5-phosphate synthase	DXS
PatUTM.I-09210	1	2223	K01662	2.2.1.7	1-deoxy-D-xylulose-5-phosphate synthase	DXS
PatUTM.I-09752	1	3863	K01662	2.2.1.7	1-deoxy-D-xylulose-5-phosphate synthase	DXS
PatUTM.I-11602	1	2435	K01662	2.2.1.7	1-deoxy-D-xylulose-5-phosphate synthase	DXS
PatUTM.I-12220	1	1893	K01662	2.2.1.7	1-deoxy-D-xylulose-5-phosphate synthase	DXS
PatUTM.I-14040	1	3072	K01662	2.2.1.7	1-deoxy-D-xylulose-5-phosphate synthase	DXS
PatUTM.I-18006	1	484	K01662	2.2.1.7	1-deoxy-D-xylulose-5-phosphate synthase	DXS
PatUTM.I-18415	1	333	K01662	2.2.1.7	1-deoxy-D-xylulose-5-phosphate synthase	DXS
PatUTM.I-19960	1	742	K01662	2.2.1.7	1-deoxy-D-xylulose-5-phosphate synthase	DXS
PatUTM.I-29273	1	751	K01662	2.2.1.7	1-deoxy-D-xylulose-5-phosphate synthase	DXS
PatUTM.I-38494	1	273	K01662	2.2.1.7	1-deoxy-D-xylulose-5-phosphate synthase	DXS
PatUTM.I-40153	1	234	K01662	2.2.1.7	1-deoxy-D-xylulose-5-phosphate synthase	DXS
PatUTM.I-73192	1	2594	K01662	2.2.1.7	1-deoxy-D-xylulose-5-phosphate synthase	DXS
PatUTM.I-08907	1	1661	K00626	2.3.1.9	acetyl-CoA C-acetyltransferase	atoB
PatUTM.I-09990	1	1748	K00626	2.3.1.9	acetyl-CoA C-acetyltransferase	atoB
PatUTM.I-49362	1	1619	K00626	2.3.1.9	acetyl-CoA C-acetyltransferase	atoB
PatUTM.I-54489	1	1528	K00626	2.3.1.9	acetyl-CoA C-acetyltransferase	atoB
PatUTM.I-54848	1	1699	K00626	2.3.1.9	acetyl-CoA C-acetyltransferase	atoB
PatUTM.I-60879	1	1404	K00626	2.3.1.9	acetyl-CoA C-acetyltransferase	atoB
PatUTM.I-62790	1	1512	K00626	2.3.1.9	acetyl-CoA C-acetyltransferase	atoB
PatUTM.I-67186	1	2602	K00626	2.3.1.9	acetyl-CoA C-acetyltransferase	atoB
PatUTM.I-09305	1	1766	K01641	2.3.3.10	hydroxymethylglutaryl-CoA synthase	HMGCS
PatUTM.I-10346	1	1539	K01641	2.3.3.10	hydroxymethylglutaryl-CoA synthase	HMGCS
PatUTM.I-24810	1	360	K01641	2.3.3.10	hydroxymethylglutaryl-CoA synthase	HMGCS
PatUTM.I-61669	1	1974	K14066	2.5.1.1	geranyl diphosphate synthase	GPS
PatUTM.I-69824	1	2462	K14066	2.5.1.1	geranyl diphosphate synthase	GPS
PatUTM.I-71697	1	2781	K14066	2.5.1.1	geranyl diphosphate synthase	GPS
PatUTM.I-01902	1	1117	K13789	2.5.1.1 2.5.1.10 2.5.1.29	geranylgeranyl diphosphate synthase, type II	GGPS
PatUTM.I-20980	1	589	K13789	2.5.1.1 2.5.1.10 2.5.1.29	geranylgeranyl diphosphate synthase, type II	GGPS
PatUTM.I-24298	1	222	K13789	2.5.1.1 2.5.1.10 2.5.1.29	geranylgeranyl diphosphate synthase, type II	GGPS
PatUTM.I-24870	1	755	K13789	2.5.1.1 2.5.1.10 2.5.1.29	geranylgeranyl diphosphate synthase, type II	GGPS
PatUTM.I-28281	1	431	K13789	2.5.1.1 2.5.1.10 2.5.1.29	geranylgeranyl diphosphate synthase, type II	GGPS
PatUTM.I-31287	1	256	K13789	2.5.1.1 2.5.1.10 2.5.1.29	geranylgeranyl diphosphate synthase, type II	GGPS
PatUTM.I-33651	1	237	K13789	2.5.1.1 2.5.1.10 2.5.1.29	geranylgeranyl diphosphate synthase, type II	GGPS
PatUTM.I-44063	1	418	K13789	2.5.1.1 2.5.1.10 2.5.1.29	geranylgeranyl diphosphate synthase, type II	GGPS
PatUTM.I-46428	1	713	K13789	2.5.1.1 2.5.1.10 2.5.1.29	geranylgeranyl diphosphate synthase, type II	GGPS
PatUTM.I-46721	1	774	K13789	2.5.1.1 2.5.1.10 2.5.1.29	geranylgeranyl diphosphate synthase, type II	GGPS
PatUTM.I-80981	1	5158	K13789	2.5.1.1 2.5.1.10 2.5.1.29	geranylgeranyl diphosphate synthase, type II	GGPS
PatUTM.I-10292	2	2711	K00787	2.5.1.1 2.5.1.10	farnesyl diphosphate synthase	FDPS
PatUTM.I-10293	2	1374	K00787	2.5.1.1 2.5.1.10	farnesyl diphosphate synthase	FDPS
PatUTM.I-13662	1	1442	K00787	2.5.1.1 2.5.1.10	farnesyl diphosphate synthase	FDPS
PatUTM.I-70303	1	2831	K00787	2.5.1.1 2.5.1.10	farnesyl diphosphate synthase	FDPS
PatUTM.I-11042	1	2140	K06013	2.5.1.58	protein farnesyltransferase subunit beta	FNTB
PatUTM.I-50382	1	2012	K05954	2.5.1.58	protein farnesyltransferase subunit beta	FNTB
PatUTM.I-53028	1	1656	K05954	2.5.1.58	protein farnesyltransferase subunit beta	FNTB
PatUTM.I-65362	1	2077	K05954	2.5.1.58	protein farnesyltransferase subunit beta	FNTB
PatUTM.I-71724	1	2391	K05954	2.5.1.58	protein farnesyltransferase subunit beta	FNTB
PatUTM.I-53287	1	1172	K05955	2.5.1.58 2.5.1.59	protein farnesyltransferase/geranylgeranyltransferase type-1 subunit alpha	FNTA
PatUTM.I-58171	1	1233	K05955	2.5.1.58 2.5.1.59	protein farnesyltransferase/geranylgeranyltransferase type-1 subunit alpha	FNTA
PatUTM.I-08058	1	1852	K05356	2.5.1.84 2.5.1.85	all-trans-nonaprenyl-diphosphate synthase	SPS, sds
PatUTM.I-14556	1	1607	K11778	2.5.1.87	ditrans,polycis-polyprenyl diphosphate synthase	DHDDS, RER2, SRT1
PatUTM.I-27067	1	591	K11778	2.5.1.87	ditrans,polycis-polyprenyl diphosphate synthase	DHDDS, RER2, SRT1
PatUTM.I-48504	1	1473	K11778	2.5.1.87	ditrans,polycis-polyprenyl diphosphate synthase	DHDDS, RER2, SRT1
PatUTM.I-48928	1	1158	K11778	2.5.1.87	ditrans,polycis-polyprenyl diphosphate synthase	DHDDS, RER2, SRT1
PatUTM.I-53556	1	1095	K11778	2.5.1.87	ditrans,polycis-polyprenyl diphosphate synthase	DHDDS, RER2, SRT1
PatUTM.I-55330	1	1067	K11778	2.5.1.87	ditrans,polycis-polyprenyl diphosphate synthase	DHDDS, RER2, SRT1
PatUTM.I-55815	1	1167	K11778	2.5.1.87	ditrans,polycis-polyprenyl diphosphate synthase	DHDDS, RER2, SRT1
PatUTM.I-57322	1	1840	K11778	2.5.1.87	ditrans,polycis-polyprenyl diphosphate synthase	DHDDS, RER2, SRT1
PatUTM.I-68978	1	2778	K11778	2.5.1.87	ditrans,polycis-polyprenyl diphosphate synthase	DHDDS, RER2, SRT1
PatUTM.I-69018	1	2749	K11778	2.5.1.87	ditrans,polycis-polyprenyl diphosphate synthase	DHDDS, RER2, SRT1
PatUTM.I-03477	1	3046	K11778	2.5.1.87	ditrans,polycis-polyprenyl diphosphate synthase	DHDDS, RER2, SRT1
PatUTM.I-14524	1	887	K11778	2.5.1.87	ditrans,polycis-polyprenyl diphosphate synthase	DHDDS, RER2, SRT1
PatUTM.I-34941	1	388	K00919	2.7.1.148	4-diphosphocytidyl-2-C-methyl-D-erythritol kinase	ispE
PatUTM.I-45339	1	319	K00919	2.7.1.148	4-diphosphocytidyl-2-C-methyl-D-erythritol kinase	ispE
PatUTM.I-63579	1	1430	K00919	2.7.1.148	4-diphosphocytidyl-2-C-methyl-D-erythritol kinase	ispE
PatUTM.I-23502	1	831	K15892	2.7.1.216	farnesol kinase	FOLK
PatUTM.I-61735	1	1220	K15892	2.7.1.216	farnesol kinase	FOLK
PatUTM.I-11820	1	1495	K00869	2.7.1.36	mevalonate kinase	MVK, mvaK1
PatUTM.I-42220	1	594	K00869	2.7.1.36	mevalonate kinase	MVK, mvaK1
PatUTM.I-50161	1	1175	K00869	2.7.1.36	mevalonate kinase	MVK, mvaK1
PatUTM.I-57399	1	1245	K00869	2.7.1.36	mevalonate kinase	MVK, mvaK1
PatUTM.I-58985	1	1331	K00869	2.7.1.36	mevalonate kinase	MVK, mvaK1
PatUTM.I-59458	1	1297	K00869	2.7.1.36	mevalonate kinase	MVK, mvaK1
PatUTM.I-60343	1	1434	K00869	2.7.1.36	mevalonate kinase	MVK, mvaK1
PatUTM.I-74761	1	3315	K00869	2.7.1.36	mevalonate kinase	MVK, mvaK1
PatUTM.I-28185	1	473	K00869	2.7.1.36	mevalonate kinase	MVK, mvaK1
PatUTM.I-07251	1	1972	K00938	2.7.4.2	phosphomevalonate kinase	mvaK2
PatUTM.I-19451	1	512	K00938	2.7.4.2	phosphomevalonate kinase	mvaK2
PatUTM.I-41589	1	659	K00938	2.7.4.2	phosphomevalonate kinase	mvaK2
PatUTM.I-52216	1	1780	K00938	2.7.4.2	phosphomevalonate kinase	mvaK2
PatUTM.I-54248	1	1266	K00991	2.7.7.60	2-C-methyl-D-erythritol 4-phosphate cytidylyltransferase	ispD
PatUTM.I-45878	1	781	K15889	3.1.1.-	prenylcysteine alpha-carboxyl methylesterase	PCME
PatUTM.I-49031	1	1634	K15889	3.1.1.-	prenylcysteine alpha-carboxyl methylesterase	PCME
PatUTM.I-51682	1	1131	K15889	3.1.1.-	prenylcysteine alpha-carboxyl methylesterase	PCME
PatUTM.I-52588	1	1543	K15889	3.1.1.-	prenylcysteine alpha-carboxyl methylesterase	FNTB
PatUTM.I-57632	1	1797	K15889	3.1.1.-	prenylcysteine alpha-carboxyl methylesterase	PCME
PatUTM.I-64051	1	2051	K15889	3.1.1.-	prenylcysteine alpha-carboxyl methylesterase	PCME
PatUTM.I-67983	1	2100	K15889	3.1.1.-	prenylcysteine alpha-carboxyl methylesterase	PCME
PatUTM.I-69438	1	2419	K15889	3.1.1.-	prenylcysteine alpha-carboxyl methylesterase	PCME
PatUTM.I-00914	1	2150	K08658	3.4.22.-	prenyl protein peptidase	RCE1, FACE2
PatUTM.I-63618	1	1193	K08658	3.4.22.-	prenyl protein peptidase	RCE1, FACE2
PatUTM.I-68948	1	2996	K08658	3.4.22.-	prenyl protein peptidase	RCE1, FACE2
PatUTM.I-08707	1	1726	K06013	3.4.24.84	STE24 endopeptidase	STE24
PatUTM.I-09922	1	1663	K06013	3.4.24.84	STE24 endopeptidase	STE24
PatUTM.I-11350	1	1469	K06013	3.4.24.84	STE24 endopeptidase	STE24
PatUTM.I-14320	1	1652	K06013	3.4.24.84	STE24 endopeptidase	STE24
PatUTM.I-21785	1	326	K06013	3.4.24.84	STE24 endopeptidase	STE24
PatUTM.I-34526	1	557	K06013	3.4.24.84	STE24 endopeptidase	STE24
PatUTM.I-78210	1	4895	K06013	3.4.24.84	STE24 endopeptidase	STE24
PatUTM.I-13911	1	598	K06013	3.4.24.84	STE24 endopeptidase	STE24
PatUTM.I-17831	1	969	K06013	3.4.24.84	STE24 endopeptidase	STE24
PatUTM.I-14451	1	1540	K01597	4.1.1.33	diphosphomevalonate decarboxylase	MVD, mvaD
PatUTM.I-30944	1	601	K01597	4.1.1.33	diphosphomevalonate decarboxylase	MVD, mvaD
PatUTM.I-48260	1	1470	K01597	4.1.1.33	diphosphomevalonate decarboxylase	MVD, mvaD
PatUTM.I-69150	1	2304	K01597	4.1.1.33	diphosphomevalonate decarboxylase	MVD, mvaD
PatUTM.I-58152	1	1776	K12742	4.2.3.27	2-C-methyl-D-erythritol 2,4-cyclodiphosphate synthase	ispS
PatUTM.I-00055	1	919	K01770	4.6.1.12	2-C-methyl-D-erythritol 2,4-cyclodiphosphate synthase	ispF
PatUTM.I-25626	1	804	K01770	4.6.1.12	2-C-methyl-D-erythritol 2,4-cyclodiphosphate synthase	ispF
PatUTM.I-30749	1	647	K01770	4.6.1.12	2-C-methyl-D-erythritol 2,4-cyclodiphosphate synthase	ispF
PatUTM.I-58163	1	1525	K01770	4.6.1.12	2-C-methyl-D-erythritol 2,4-cyclodiphosphate synthase	ispF
PatUTM.I-11766	2	1255	K01823	5.3.3.2	isopentenyl-diphosphate Delta-isomerase	IDI
PatUTM.I-12067	2	3107	K01823	5.3.3.2	isopentenyl-diphosphate Delta-isomerase	IDI
PatUTM.I-14208	1	1192	K01823	5.3.3.2	isopentenyl-diphosphate Delta-isomerase	IDI
PatUTM.I-50947	1	1002	K01823	5.3.3.2	isopentenyl-diphosphate Delta-isomerase	IDI
PatUTM.I-51410	1	1456	K01823	5.3.3.2	isopentenyl-diphosphate Delta-isomerase	IDI
PatUTM.I-53459	1	1435	K01823	5.3.3.2	isopentenyl-diphosphate Delta-isomerase	IDI
PatUTM.I-71987	1	2083	K01823	5.3.3.2	isopentenyl-diphosphate Delta-isomerase	IDI
PatUTM.I-12066	2	3107	K01823	5.3.3.2	isopentenyl-diphosphate Delta-isomerase	IDI
ko00902: Monoterpenoid biosynthesis (12)
PatUTM.I-11907	1	1743	K15095	1.1.1.208	(+)-neomenthol dehydrogenase	SDR
PatUTM.I-21470	1	973	K15095	1.1.1.208	(+)-neomenthol dehydrogenase	SDR
PatUTM.I-26360	1	592	K15095	1.1.1.208	(+)-neomenthol dehydrogenase	SDR
PatUTM.I-40543	1	206	K15095	1.1.1.208	(+)-neomenthol dehydrogenase	SDR
PatUTM.I-44839	1	886	K15095	1.1.1.208	(+)-neomenthol dehydrogenase	SDR
PatUTM.I-49168	1	1182	K15095	1.1.1.208	(+)-neomenthol dehydrogenase	SDR
PatUTM.I-55073	1	1165	K15095	1.1.1.208	(+)-neomenthol dehydrogenase	SDR
PatUTM.I-56783	1	1115	K15095	1.1.1.208	(+)-neomenthol dehydrogenase	SDR
PatUTM.I-65286	1	2021	K18108	4.2.3.111	(-)-alpha-terpineol synthase	α-TPS
PatUTM.I-65576	1	2770	K18108	4.2.3.111	(-)-alpha-terpineol synthase	α-TPS
PatUTM.I-09510	2	1543	K15086	4.2.3.25	(3S)-linalool synthase	TPS14
PatUTM.I-09511	2	1555	K15086	4.2.3.25	(3S)-linalool synthase	TPS14
ko00904: Diterpenoid biosynthesis (34)
PatUTM.I-08005	1	1846	K17961	1.14.-.-	cytochrome P450 family 82 subfamily G polypeptide 1	CYP82G1
PatUTM.I-54910	1	1724	K17961	1.14.-.-	cytochrome P450 family 82 subfamily G polypeptide 1	CYP82G1
PatUTM.I-56356	1	1765	K17961	1.14.-.-	cytochrome P450 family 82 subfamily G polypeptide 1	CYP82G1
PatUTM.I-61815	1	1935	K17961	1.14.-.-	cytochrome P450 family 82 subfamily G polypeptide 1	CYP82G1
PatUTM.I-46615	1	237	K17961	1.14.-.-	cytochrome P450 family 82 subfamily G polypeptide 1	CYP82G1
PatUTM.I-48525	1	1451	K05282	1.14.11.12	gibberellin 20-oxidase	GA20OX
PatUTM.I-50905	1	1440	K05282	1.14.11.12	gibberellin 20-oxidase	GA20OX
PatUTM.I-54678	1	1474	K05282	1.14.11.12	gibberellin 20-oxidase	GA20OX
PatUTM.I-48999	1	1661	K04125	1.14.11.13	gibberellin 2-oxidase	GA2OX
PatUTM.I-51134	1	1111	K04125	1.14.11.13	gibberellin 2-oxidase	GA2OX
PatUTM.I-52155	1	1429	K04125	1.14.11.13	gibberellin 2-oxidase	GA2OX
PatUTM.I-56803	1	1876	K04125	1.14.11.13	gibberellin 2-oxidase	GA2OX
PatUTM.I-24365	1	463	K04124	1.14.11.15	gibberellin 3-beta-dioxygenase	GA3OX
PatUTM.I-56253	1	1377	K04124	1.14.11.15	gibberellin 3-beta-dioxygenase	GA3OX
PatUTM.I-48194	1	1667	K20513	1.14.13.190	ferruginol synthase	CYP76AH1
PatUTM.I-08308	1	1865	K04122	1.14.13.78	ent-kaurene oxidase	GA3, CYP701
PatUTM.I-16769	1	387	K04122	1.14.13.78	ent-kaurene oxidase	GA3, CYP701
PatUTM.I-58946	1	1702	K04122	1.14.13.78	ent-kaurene oxidase	GA3, CYP701
PatUTM.I-60594	1	1402	K04123	1.14.13.79	ent-kaurenoic acid hydroxylase	KAO
PatUTM.I-72386	1	2175	K04123	1.14.13.79	ent-kaurenoic acid hydroxylase	KAO
PatUTM.I-73222	1	2004	K04123	1.14.13.79	ent-kaurenoic acid hydroxylase	KAO
PatUTM.I-12879	1	2048	K17982	4.2.3.144	geranyllinalool synthase	TPS04, GES
PatUTM.I-29086	1	1020	K17982	4.2.3.144	geranyllinalool synthase	TPS04, GES
PatUTM.I-60843	1	1782	K17982	4.2.3.144	geranyllinalool synthase	TPS04, GES
PatUTM.I-61867	1	1908	K17982	4.2.3.144	geranyllinalool synthase	TPS04, GES
PatUTM.I-70911	1	2161	K17982	4.2.3.144	geranyllinalool synthase	TPS04, GES
PatUTM.I-76322	1	3336	K17982	4.2.3.144	geranyllinalool synthase	TPS04, GES
PatUTM.I-21831	1	456	K04121	4.2.3.19	ent-kaurene synthase	GA2
PatUTM.I-45797	1	296	K04121	4.2.3.19	ent-kaurene synthase	GA2
PatUTM.I-64573	1	2555	K04121	4.2.3.19	ent-kaurene synthase	GA2
PatUTM.I-63514	1	1771	K04121	4.2.3.19	ent-kaurene synthase	GA2
PatUTM.I-73560	1	3134	K04121	4.2.3.19	ent-kaurene synthase	GA2
PatUTM.I-44683	1	346	K04120	5.5.1.13	ent-copalyl diphosphate synthase	GA1
PatUTM.I-56151	1	1674	K04120	5.5.1.13	ent-copalyl diphosphate synthase	GA1
ko00909: Sesquiterpenoid and triterpenoid biosynthesis (47)
PatUTM.I-48458	1	1238	K15891	1.1.1.354	NAD+-dependent farnesol dehydrogenase	FLDH
PatUTM.I-07423	2	1937	K00511	1.14.14.17	squalene monooxygenase	SQLE, ERG1
PatUTM.I-07424	2	1909	K00511	1.14.14.17	squalene monooxygenase	SQLE, ERG1
PatUTM.I-21140	1	710	K00511	1.14.14.17	squalene monooxygenase	SQLE, ERG1
PatUTM.I-49598	1	1372	K00511	1.14.14.17	squalene monooxygenase	SQLE, ERG1
PatUTM.I-57133	1	1618	K00511	1.14.14.17	squalene monooxygenase	SQLE, ERG1
PatUTM.I-57206	1	1797	K00511	1.14.14.17	squalene monooxygenase	SQLE, ERG1
PatUTM.I-58186	1	1899	K00511	1.14.14.17	squalene monooxygenase	SQLE, ERG1
PatUTM.I-62236	1	2013	K00511	1.14.14.17	squalene monooxygenase	SQLE, ERG1
PatUTM.I-31655	1	656	K00801	2.5.1.21	farnesyl-diphosphate farnesyltransferase	FDFT1
PatUTM.I-34319	1	706	K00801	2.5.1.21	farnesyl-diphosphate farnesyltransferase	FDFT1
PatUTM.I-48055	1	1554	K00801	2.5.1.21	farnesyl-diphosphate farnesyltransferase	FDFT1
PatUTM.I-50206	1	1726	K00801	2.5.1.21	farnesyl-diphosphate farnesyltransferase	FDFT1
PatUTM.I-50233	1	1331	K00801	2.5.1.21	farnesyl-diphosphate farnesyltransferase	FDFT1
PatUTM.I-51735	1	1695	K00801	2.5.1.21	farnesyl-diphosphate farnesyltransferase	FDFT1
PatUTM.I-53814	1	1594	K00801	2.5.1.21	farnesyl-diphosphate farnesyltransferase	FDFT1
PatUTM.I-59842	1	1014	K00801	2.5.1.21	farnesyl-diphosphate farnesyltransferase	FDFT1
PatUTM.I-68992	1	2763	K00801	2.5.1.21	farnesyl-diphosphate farnesyltransferase	FDFT1
PatUTM.I-79145	1	5095	K00801	2.5.1.21	farnesyl-diphosphate farnesyltransferase	FDFT1
PatUTM.I-07426	2	2036	K15803	4.2.3.22 4.2.3.75	(-)-germacrene D synthase	GERD
PatUTM.I-07427	2	969	K15803	4.2.3.22 4.2.3.75	(-)-germacrene D synthase	GERD
PatUTM.I-12435	1	2051	K15803	4.2.3.22 4.2.3.75	(-)-germacrene D synthase	GERD
PatUTM.I-12694	1	777	K15803	4.2.3.22 4.2.3.75	(-)-germacrene D synthase	GERD
PatUTM.I-15623	1	417	K15803	4.2.3.22 4.2.3.75	(-)-germacrene D synthase	GERD
PatUTM.I-18157	1	284	K15803	4.2.3.22 4.2.3.75	(-)-germacrene D synthase	GERD
PatUTM.I-28384	1	787	K15803	4.2.3.22 4.2.3.75	(-)-germacrene D synthase	GERD
PatUTM.I-36131	1	978	K15803	4.2.3.22 4.2.3.75	(-)-germacrene D synthase	GERD
PatUTM.I-38568	1	375	K15803	4.2.3.22 4.2.3.75	(-)-germacrene D synthase	GERD
PatUTM.I-42058	1	289	K15803	4.2.3.22 4.2.3.75	(-)-germacrene D synthase	GERD
PatUTM.I-50164	1	1203	K15803	4.2.3.22 4.2.3.75	(-)-germacrene D synthase	GERD
PatUTM.I-51522	1	1563	K15803	4.2.3.22 4.2.3.75	(-)-germacrene D synthase	GERD
PatUTM.I-57223	1	1878	K15803	4.2.3.22 4.2.3.75	(-)-germacrene D synthase	GERD
PatUTM.I-59722	1	1353	K15803	4.2.3.22 4.2.3.75	(-)-germacrene D synthase	GERD
PatUTM.I-61353	1	1719	K15803	4.2.3.22 4.2.3.75	(-)-germacrene D synthase	GERD
PatUTM.I-66937	1	2133	K15822	5.4.99.38	camelliol C synthase	CAMS1, LUP3
PatUTM.I-05216	2	2514	K15813	5.4.99.39	beta-amyrin synthase	LUP4
PatUTM.I-05217	2	2580	K15813	5.4.99.39	beta-amyrin synthase	LUP4
PatUTM.I-28964	1	272	K15813	5.4.99.39	beta-amyrin synthase	LUP4
PatUTM.I-29997	1	382	K15813	5.4.99.39	beta-amyrin synthase	LUP4
PatUTM.I-35623	1	402	K15813	5.4.99.39	beta-amyrin synthase	LUP4
PatUTM.I-36976	1	473	K15813	5.4.99.39	beta-amyrin synthase	LUP4
PatUTM.I-53881	1	1827	K15813	5.4.99.39	beta-amyrin synthase	LUP4
PatUTM.I-58518	1	1496	K15813	5.4.99.39	beta-amyrin synthase	LUP4
PatUTM.I-61970	1	1215	K15813	5.4.99.39	beta-amyrin synthase	LUP4
PatUTM.I-65198	1	2068	K15813	5.4.99.39	beta-amyrin synthase	LUP4
PatUTM.I-70841	1	2467	K15813	5.4.99.39	beta-amyrin synthase	LUP4
PatUTM.I-72010	1	2325	K15813	5.4.99.39	beta-amyrin synthase	LUP4
