# Supplementary material for: Full-length transcriptome sequencing and methyl jasmonate-induced expression profile analysis of genes related to patchoulol biosynthesis and regulation in Pogostemon cablin
Source: BMC Plant Biol. 2019 Jun 20;19:266. doi: 10.1186/s12870-019-1884-x (PMC6585090; doi:10.1186/s12870-019-1884-x)
Supplement: Supplementary file 8 — Table S5. List of DEGs in Pogostemon cablin under MeJA treatment. (XLSX 190 kb) [file 12870_2019_1884_MOESM8_ESM.xlsx]

## Sheet: Table S5
Table S5 List of DEGs in Pogostemon cablin under MeJA treatment.
UniTransModel. Isoform	CK_1 FPKM	CK_2 FPKM	CK_3 FPKM	MeJA_1 FPKM	MeJA_2 FPKM	MeJA_3FPKM	Base Mean	CK	MeJA	foldChange	log2FoldChange	pval		Annotation of Nr	Annotation of SwissProt	Annotation of KEGG	Annotation of KOG	Annotation of GO	Annotation of Nt	Annotation of pfam
PatUTM.I-00112	6.05	4.77	4.2	1.86	1.63	1.7	137.803	207.062	68.544	0.331031	-1.59496	0.00264517		{NA}	{sp|Q76L39|POL2_BBWVS; RNA2 polyprotein OS=Broad bean wilt virus 1 (strain Spinach/United States/ATCC PV-132/1963) GN=RNA2 PE=3 SV=1}	{NA}	{NA}	{GO:0044219; host cell plasmodesma; cellular_component GO:0005198; NA GO:0046740; spread of virus in host, cell to cell; biological_process GO:0019028; viral capsid; cellular_component}	{NA}	{NA}
PatUTM.I-00176	1.38	4.78	2.48	0.57	0.36	1.04	66.7648	109.882	23.6479	0.215212	-2.21617	0.00519923		{XP_012844576.1; PREDICTED: UPF0481 protein At3g47200-like [Erythranthe guttata]}	{sp|Q9SD53|Y3720_ARATH; UPF0481 protein At3g47200 OS=Arabidopsis thaliana GN=At3g47200 PE=2 SV=1}	{sind:105155450; - - - - -}	{NA}	{NA}	{NA}	{NA}
PatUTM.I-00235	144.07	77.9	117.07	0	33.66	23.91	783.43	1354.19	212.664	0.157041	-2.67078	0.00655323		{NA}	{NA}	{NA}	{NA}	{NA}	{NA}	{NA}
PatUTM.I-00244	10.12	12.33	11.55	19.35	31.95	27.16	687.406	430.627	944.185	2.19258	1.13263	0.00300157		{AEZ53110.1; 12-oxophytodienoate reductase [Isodon eriocalyx]}	{sp|Q9FEW9|OPR3_SOLLC; 12-oxophytodienoate reductase 3 OS=Solanum lycopersicum GN=OPR3 PE=1 SV=1}	{nta:107773112; - - - - -}	{At2g06050; KOG0134 NADH:flavin oxidoreductase/12-oxophytodienoate reductase CR Energy production and conversion ; General function prediction only ;}	{GO:0010181; FMN binding; molecular_function GO:0055114; oxidation-reduction process; biological_process GO:0016491; oxidoreductase activity; molecular_function}	{JN828576.1; Isodon eriocalyx 12-oxophytodienoate reductase (OPR1) mRNA, complete cds}	{NA}
PatUTM.I-00260	2.23	3.41	2.11	10.37	19.06	11.57	610.249	198.803	1021.7	5.13924	2.36156	0.000164139		{XP_011083591.1; PREDICTED: endoplasmin homolog [Sesamum indicum]}	{sp|P35016|ENPL_CATRO; Endoplasmin homolog OS=Catharanthus roseus GN=HSP90 PE=2 SV=1}	{nta:107769069; - - - - -}	{At4g24190; KOG0020 Endoplasmic reticulum glucose-regulated protein (GRP94/endoplasmin), HSP90 family O Posttranslational modification, protein turnover, chaperones ;}	{GO:0051082; unfolded protein binding; molecular_function GO:0006457; protein folding; biological_process GO:0005524; ATP binding; molecular_function GO:0005634; nucleus; cellular_component GO:0004190; aspartic-type endopeptidase activity; molecular_function GO:0006950; response to stress; biological_process GO:0009236; cobalamin biosynthetic process; biological_process GO:0006810; transport; bio…	{XM_012983730.1; PREDICTED: Erythranthe guttatus endoplasmin homolog (LOC105959588), mRNA}	{PF01080:Presenilin PF13897:Golgi-dynamics membrane-trafficking PF02518:Histidine kinase-, DNA gyrase B-, and HSP90-like ATPase PF05764:YL1 nuclear protein PF06213:Cobalamin biosynthesis protein CobT PF00183:Hsp90 protein}
PatUTM.I-00313	10.97	12.76	7.54	32.11	57.03	24.2	674.928	296.032	1053.82	3.55983	1.83181	0.00426326		{XP_019174574.1; PREDICTED: GTP-binding protein SAR1A-like [Ipomoea nil]}	{sp|P52884|SAR2_SOLLC; GTP-binding protein SAR2 OS=Solanum lycopersicum GN=SAR2 PE=2 SV=1}	{mus:103970449; K07953 SAR1 GTP-binding protein SAR1 3.6.5.- ko04141; Genetic Information Processing; Folding, sorting and degradation; Protein processing in endoplasmic reticulum | ko05134; Human Diseases; Infectious diseases: Bacterial; Legionellosis}	{At4g02080; KOG0077 Vesicle coat complex COPII, GTPase subunit SAR1 U Intracellular trafficking, secretion, and vesicular transport ;}	{GO:0007264; small GTPase mediated signal transduction; biological_process GO:0031683; G-protein beta/gamma-subunit complex binding; molecular_function GO:0004871; signal transducer activity; molecular_function GO:0007186; G-protein coupled receptor protein signaling pathway; biological_process GO:0005622; intracellular; cellular_component GO:0003924; GTPase activity; molecular_function GO:001900…	{XM_011102485.1; PREDICTED: Sesamum indicum GTP-binding protein SAR1A-like (LOC105178906), mRNA}	{NA}
PatUTM.I-00404	16.39	21.09	15.15	46.14	36.21	39.95	585.493	361.421	809.564	2.23995	1.16346	0.00480823		{XP_012836786.1; PREDICTED: uncharacterized protein LOC105957410 [Erythranthe guttata]}	{sp|C0HJG8|BSP_BOSSE; Basic secretory protease (Fragments) OS=Boswellia serrata PE=1 SV=1}	{jcu:105637209; - - - - -}	{NA}	{NA}	{NA}	{PF00310:Glutamine amidotransferases class-II PF13537:Glutamine amidotransferase domain PF00156:Phosphoribosyl transferase domain}
PatUTM.I-00442	61.06	65.78	12.87	0	0	15	252.397	460.142	44.6519	0.0970395	-3.36528	0.000523951		{NA}	{NA}	{NA}	{NA}	{NA}	{NA}	{PF00262:Calreticulin family}
PatUTM.I-00507	44.63	51.06	26.39	138.74	228.96	215.95	3142.03	1117.42	5166.65	4.62373	2.20906	1.82e-07		{XP_011070587.1; PREDICTED: protein TIFY 7 [Sesamum indicum]}	{sp|Q58G47|TIF6A_ARATH; Protein TIFY 6A OS=Arabidopsis thaliana GN=TIFY6A PE=1 SV=1}	{sind:105156212; K13464 JAZ jasmonate ZIM domain-containing protein - ko04075; Environmental Information Processing; Signal transduction; Plant hormone signal transduction}	{NA}	{GO:0005515; protein binding; molecular_function}	{NA}	{NA}
PatUTM.I-00696	15.34	17.07	3.95	2.33	5.3	0.94	79.4056	127.977	30.8342	0.240936	-2.05328	3.13e-05		{XP_011088934.1; PREDICTED: photosystem I subunit O [Sesamum indicum]}	{sp|Q949Q5|PSAO_ARATH; Photosystem I subunit O OS=Arabidopsis thaliana GN=PSAO PE=1 SV=1}	{pda:103703121; K14332 psaO photosystem I subunit PsaO - ko00195; Metabolism; Energy metabolism; Photosynthesis}	{NA}	{NA}	{XM_016889598.1; PREDICTED: Gossypium hirsutum photosystem I subunit O-like (LOC107954124), mRNA}	{NA}
PatUTM.I-00815	50.32	39.03	24.17	92.88	115.67	86.86	2108.57	1194.76	3022.38	2.5297	1.33897	0.000112368		{XP_011086568.1; PREDICTED: 2-methylene-furan-3-one reductase-like [Sesamum indicum]}	{sp|K4BW79|ENOX_SOLLC; 2-methylene-furan-3-one reductase OS=Solanum lycopersicum GN=EO PE=1 SV=1}	{sind:105156605; K18980 EO, FaQR 2-methylene-furan-3-one reductase 1.3.1.105 -}	{At1g23740; KOG1198 Zinc-binding oxidoreductase CR Energy production and conversion ; General function prediction only ;}	{GO:0008270; zinc ion binding; molecular_function GO:0055114; oxidation-reduction process; biological_process GO:0016491; oxidoreductase activity; molecular_function GO:0016491; oxidoreductase activity; molecular_function GO:0055114; oxidation-reduction process; biological_process}	{XM_010500577.2; PREDICTED: Camelina sativa quinone oxidoreductase-like protein At1g23740, chloroplastic (LOC104776495), mRNA}	{PF07851:TMPIT-like protein}
PatUTM.I-00842	43.74	27.9	19.17	16.89	15.37	11.79	649.199	881.887	416.512	0.472296	-1.08224	0.00216066		{XP_011071992.1; PREDICTED: rhodanese-like domain-containing protein 11, chloroplastic isoform X1 [Sesamum indicum]}	{sp|Q0WWT7|STR11_ARATH; Rhodanese-like domain-containing protein 11, chloroplastic OS=Arabidopsis thaliana GN=STR11 PE=2 SV=1}	{sind:105157303; - - - - -}	{NA}	{NA}	{XM_011073690.1; PREDICTED: Sesamum indicum rhodanese-like domain-containing protein 11, chloroplastic (LOC105157303), transcript variant X1, mRNA}	{NA}
PatUTM.I-00940	7.8	7.58	6.39	2.45	4.27	2.17	142.631	204.445	80.8173	0.3953	-1.33898	0.0043256		{XP_011069944.1; PREDICTED: protein LSD1-like [Sesamum indicum]}	{sp|P94077|LSD1_ARATH; Protein LSD1 OS=Arabidopsis thaliana GN=LSD1 PE=1 SV=1}	{sind:105155721; - - - - -}	{NA}	{GO:0006351; transcription, DNA-dependent; biological_process GO:0003677; DNA binding; molecular_function GO:0003899; DNA-directed RNA polymerase activity; molecular_function}	{XM_011071642.1; PREDICTED: Sesamum indicum protein LSD1-like (LOC105155721), mRNA}	{NA}
PatUTM.I-01037	0.53	0	0.85	1.5	4.17	2.12	25.8816	8.67213	43.0911	4.96892	2.31293	0.00739377		{XP_011077968.1; PREDICTED: tetraspanin-2 [Sesamum indicum]}	{sp|Q9ZUN5|TET2_ARATH; Tetraspanin-2 OS=Arabidopsis thaliana GN=TET2 PE=2 SV=1}	{sind:105161841; - - - - -}	{NA}	{GO:0016021; integral to membrane; cellular_component}	{XM_019320287.1; PREDICTED: Ipomoea nil tetraspanin-2-like (LOC109171152), mRNA}	{NA}
PatUTM.I-01510	4.93	7.46	5.84	34.9	55.88	27.34	757.96	207.851	1308.07	6.29331	2.65382	0.00101279		{XP_011071020.1; PREDICTED: UDP-galactose/UDP-glucose transporter 3-like [Sesamum indicum]}	{sp|Q9M9S6|UTR3_ARATH; UDP-galactose/UDP-glucose transporter 3 OS=Arabidopsis thaliana GN=UTR3 PE=1 SV=1}	{sind:105156553; K15275 SLC35B1 solute carrier family 35 (UDP-galactose transporter), member B1 - -}	{At1g14360; KOG1581 UDP-galactose transporter related protein G Carbohydrate transport and metabolism ;}	{GO:0016020; membrane; cellular_component GO:0055085; transmembrane transport; biological_process}	{XM_011072718.1; PREDICTED: Sesamum indicum UDP-galactose/UDP-glucose transporter 3-like (LOC105156553), mRNA}	{PF00262:Calreticulin family PF00262:Calreticulin family}
PatUTM.I-01592	7.55	10.63	5.35	1.5	3.09	2.98	244.346	373.094	115.598	0.309836	-1.69043	0.000343755		{XP_011075906.1; PREDICTED: growth-regulating factor 2-like [Sesamum indicum]}	{sp|Q9FJB8|GRF7_ARATH; Growth-regulating factor 7 OS=Arabidopsis thaliana GN=GRF7 PE=2 SV=1}	{sind:105160287; - - - - -}	{NA}	{GO:0006355; regulation of transcription, DNA-dependent; biological_process GO:0008033; tRNA processing; biological_process GO:0006432; phenylalanyl-tRNA aminoacylation; biological_process GO:0000287; magnesium ion binding; molecular_function GO:0004826; phenylalanine-tRNA ligase activity; molecular_function GO:0016818; hydrolase activity, acting on acid anhydrides, in phosphorus-containing anhyd…	{XM_008236437.2; PREDICTED: Prunus mume growth-regulating factor 7 (LOC103333578), transcript variant X1, mRNA}	{NA}
PatUTM.I-01663	3.31	8.58	8.86	3.52	1.77	3.84	270.591	383.463	157.719	0.411302	-1.28173	0.00516669		{XP_012857600.1; PREDICTED: putative late blight resistance protein homolog R1A-3 isoform X1 [Erythranthe guttata]}	{sp|Q6L3X3|R1B8_SOLDE; Putative late blight resistance protein homolog R1B-8 OS=Solanum demissum GN=R1B-8 PE=5 SV=1}	{sind:105157432; - - - - -}	{NA}	{NA}	{NA}	{NA}
PatUTM.I-01672	5.97	4.92	2.92	12.08	16.81	13.51	620.281	311.985	928.578	2.97636	1.57355	0.000132622		{XP_019165103.1; PREDICTED: CBS domain-containing protein CBSX1, chloroplastic-like [Ipomoea nil]}	{sp|Q9C5D0|CBSX2_ARATH; CBS domain-containing protein CBSX2, chloroplastic OS=Arabidopsis thaliana GN=CBSX2 PE=1 SV=1}	{nnu:104606870; - - - - -}	{NA}	{GO:0030554; adenyl nucleotide binding; molecular_function}	{XM_016034368.1; PREDICTED: Ziziphus jujuba CBS domain-containing protein CBSX1, chloroplastic-like (LOC107424538), transcript variant X2, mRNA}	{PF01477:PLAT/LH2 domain PF00305:Lipoxygenase}
PatUTM.I-01761	76.26	65.06	41.74	311.46	1067.1	446.48	11621.4	2168.7	21074.1	9.71741	3.28057	0.00321707		{XP_011082867.1; PREDICTED: polyphenol oxidase I, chloroplastic-like [Sesamum indicum]}	{sp|Q9ZP19|PPO1_IPOBA; Polyphenol oxidase I, chloroplastic OS=Ipomoea batatas GN=co-1 PE=1 SV=1}	{pop:POPTR_0001s39940g; K00422 E1.10.3.1 polyphenol oxidase 1.10.3.1 ko00350; Metabolism; Amino acid metabolism; Tyrosine metabolism | ko00950; Metabolism; Biosynthesis of other secondary metabolites; Isoquinoline alkaloid biosynthesis}	{NA}	{GO:0016491; oxidoreductase activity; molecular_function GO:0008152; NA GO:0055114; oxidation-reduction process; biological_process GO:0004097; catechol oxidase activity; molecular_function}	{XM_002961845.1; Selaginella moellendorffii hypothetical protein, mRNA}	{NA}
PatUTM.I-02002	24.83	20.03	20.92	54.74	54.92	51.84	1537.51	920.95	2154.07	2.33897	1.22587	0.000386225		{XP_011092632.1; PREDICTED: uncharacterized protein LOC105172754 [Sesamum indicum]}	{NA}	{vvi:100242579; - - - - -}	{NA}	{NA}	{NA}	{NA}
PatUTM.I-02117	30.38	39.78	37.55	14.16	19.21	11.6	773.461	1103.87	443.054	0.401365	-1.31701	0.000213353		{KZV57522.1; tubulin beta chain [Dorcoceras hygrometricum]}	{sp|P93176|TBB_HORVU; Tubulin beta chain OS=Hordeum vulgare GN=TUBB PE=2 SV=1}	{nnu:104596080; K07375 TUBB tubulin beta - ko04145; Cellular Processes; Transport and catabolism; Phagosome | ko04540; Cellular Processes; Cellular community - eukaryotes; Gap junction | ko05130; Human Diseases; Infectious diseases: Bacterial; Pathogenic Escherichia coli infection}	{At2g29550; KOG1375 Beta tubulin Z Cytoskeleton ;}	{GO:0006184; GTP catabolic process; biological_process GO:0051258; protein polymerization; biological_process GO:0043234; protein complex; cellular_component GO:0005525; GTP binding; molecular_function GO:0003924; GTPase activity; molecular_function}	{XM_012998805.1; PREDICTED: Erythranthe guttatus tubulin beta-3 chain-like (LOC105973763), mRNA}	{NA}
PatUTM.I-02118	19.52	19.28	19.13	8.29	11.16	4.18	613.43	878.759	348.1	0.396127	-1.33596	0.00597378		{EMT28959.1; Tubulin beta-1 chain [Aegilops tauschii]}	{sp|P93176|TBB_HORVU; Tubulin beta chain OS=Hordeum vulgare GN=TUBB PE=2 SV=1}	{ats:F775_28452; K07375 TUBB tubulin beta - ko04145; Cellular Processes; Transport and catabolism; Phagosome | ko04540; Cellular Processes; Cellular community - eukaryotes; Gap junction | ko05130; Human Diseases; Infectious diseases: Bacterial; Pathogenic Escherichia coli infection}	{At2g29550; KOG1375 Beta tubulin Z Cytoskeleton ;}	{GO:0006184; GTP catabolic process; biological_process GO:0051258; protein polymerization; biological_process GO:0005525; GTP binding; molecular_function GO:0003924; GTPase activity; molecular_function GO:0043234; protein complex; cellular_component}	{XM_012998805.1; PREDICTED: Erythranthe guttatus tubulin beta-3 chain-like (LOC105973763), mRNA}	{NA}
PatUTM.I-02176	4.49	5.52	6.31	11.1	15.76	11.26	601.919	374.178	829.661	2.21729	1.1488	0.00236614		{XP_011090338.1; PREDICTED: protein transport protein SEC24 [Sesamum indicum]}	{sp|Q3U2P1|SC24A_MOUSE; Protein transport protein Sec24A OS=Mus musculus GN=Sec24a PE=1 SV=1}	{nta:107767726; - - - - -}	{At2g27460; KOG1985 Vesicle coat complex COPII, subunit SEC24/subunit SFB2 U Intracellular trafficking, secretion, and vesicular transport ;}	{GO:0006888; ER to Golgi vesicle-mediated transport; biological_process GO:0008270; zinc ion binding; molecular_function GO:0006886; intracellular protein transport; biological_process GO:0030127; COPII vesicle coat; cellular_component}	{XM_011092036.1; PREDICTED: Sesamum indicum protein transport protein SEC24 (LOC105171040), mRNA}	{NA}
PatUTM.I-02539	3.3	4.05	3.29	7.11	9.25	9.8	555.972	332.779	779.165	2.34139	1.22737	0.00177221		{XP_011082808.1; PREDICTED: staphylococcal nuclease domain-containing protein 1 [Sesamum indicum]}	{sp|Q9FLT0|TSN2_ARATH; Ribonuclease TUDOR 2 OS=Arabidopsis thaliana GN=TSN2 PE=1 SV=1}	{sind:105165478; K15979 SND1 staphylococcal nuclease domain-containing protein 1 - ko05203; Human Diseases; Cancers: Overview; Viral carcinogenesis | ko05169; Human Diseases; Infectious diseases: Viral; Epstein-Barr virus infection}	{At5g61780; KOG2039 Transcriptional coactivator p100 K Transcription ;}	{GO:0003676; nucleic acid binding; molecular_function GO:0016788; hydrolase activity, acting on ester bonds; molecular_function}	{XM_011084506.1; PREDICTED: Sesamum indicum staphylococcal nuclease domain-containing protein 1 (LOC105165478), mRNA}	{NA}
PatUTM.I-02552	346.04	413.87	0.46	1.74	0.67	0.98	11973.9	23838.8	108.902	0.00456826	-7.77414	0.00980066		{NA}	{sp|Q76L39|POL2_BBWVS; RNA2 polyprotein OS=Broad bean wilt virus 1 (strain Spinach/United States/ATCC PV-132/1963) GN=RNA2 PE=3 SV=1}	{NA}	{NA}	{GO:0046740; spread of virus in host, cell to cell; biological_process GO:0044219; host cell plasmodesma; cellular_component GO:0019028; viral capsid; cellular_component GO:0005198; NA GO:0019028; viral capsid; cellular_component}	{NA}	{NA}
PatUTM.I-02693	1.91	2.74	2.11	4.72	8	4.86	605.108	344.803	865.414	2.50988	1.32762	0.0011789		{XP_011082808.1; PREDICTED: staphylococcal nuclease domain-containing protein 1 [Sesamum indicum]}	{sp|Q8VZG7|TSN1_ARATH; Ribonuclease TUDOR 1 OS=Arabidopsis thaliana GN=TSN1 PE=1 SV=1}	{sind:105165478; K15979 SND1 staphylococcal nuclease domain-containing protein 1 - ko05203; Human Diseases; Cancers: Overview; Viral carcinogenesis | ko05169; Human Diseases; Infectious diseases: Viral; Epstein-Barr virus infection}	{At5g07350; KOG2039 Transcriptional coactivator p100 K Transcription ;}	{GO:0003676; nucleic acid binding; molecular_function GO:0016788; hydrolase activity, acting on ester bonds; molecular_function GO:0016788; hydrolase activity, acting on ester bonds; molecular_function GO:0016021; integral to membrane; cellular_component GO:0006874; cellular calcium ion homeostasis; biological_process GO:0003676; nucleic acid binding; molecular_function GO:0006811; ion transport;…	{XM_011084506.1; PREDICTED: Sesamum indicum staphylococcal nuclease domain-containing protein 1 (LOC105165478), mRNA}	{NA}
PatUTM.I-02879	0.67	0.95	0.75	0	0.14	0	36.636	69.1277	4.14436	0.0599523	-4.06004	0.00390274		{XP_011072692.1; PREDICTED: pumilio homolog 23 isoform X1 [Sesamum indicum]}	{sp|Q9C552|PUM23_ARATH; Pumilio homolog 23 OS=Arabidopsis thaliana GN=APUM23 PE=2 SV=1}	{sind:105157885; K14790 NOP9 nucleolar protein 9 - -}	{At1g72320; KOG2188 Predicted RNA-binding protein, contains Pumilio domains J Translation, ribosomal structure and biogenesis ;}	{GO:0003723; RNA binding; molecular_function}	{XM_011074390.1; PREDICTED: Sesamum indicum pumilio homolog 23 (LOC105157885), transcript variant X1, mRNA}	{NA}
PatUTM.I-02912	0.11	0	0	0.78	0.67	0.73	31.621	3.11385	60.1281	19.3099	4.27127	0.000153988		{XP_012851247.1; PREDICTED: protein HUA ENHANCER 2 [Erythranthe guttata]}	{sp|Q9ZVW2|HEN2_ARATH; DExH-box ATP-dependent RNA helicase DExH10 OS=Arabidopsis thaliana GN=HEN2 PE=1 SV=2}	{sind:105161994; K12598 MTR4, SKIV2L2 ATP-dependent RNA helicase DOB1 3.6.4.13 ko03018; Genetic Information Processing; Folding, sorting and degradation; RNA degradation}	{At2g06990; KOG0948 Nuclear exosomal RNA helicase MTR4, DEAD-box superfamily A RNA processing and modification ;}	{GO:0016818; hydrolase activity, acting on acid anhydrides, in phosphorus-containing anhydrides; molecular_function GO:0003676; nucleic acid binding; molecular_function GO:0004386; helicase activity; molecular_function GO:0005524; ATP binding; molecular_function GO:0008026; ATP-dependent helicase activity; molecular_function}	{XM_011095752.1; PREDICTED: Sesamum indicum superkiller viralicidic activity 2-like 2 (LOC105173854), transcript variant X3, mRNA}	{PF08449:UAA transporter family PF00892:EamA-like transporter family}
PatUTM.I-02922	0	0.12	0	2.17	2.5	0	110.489	5.10071	215.878	42.3231	5.40337	0.000953332		{XP_011078683.1; PREDICTED: dicer-like protein 4 isoform X1 [Sesamum indicum]}	{sp|A7LFZ6|DCL4_ORYSJ; Endoribonuclease Dicer homolog 4 OS=Oryza sativa subsp. japonica GN=DCL4 PE=2 SV=1}	{sind:105162381; K11592 DICER1, DCR1 endoribonuclease Dicer 3.1.26.- ko05206; Human Diseases; Cancers: Overview; MicroRNAs in cancer}	{At5g20320; KOG0701 dsRNA-specific nuclease Dicer and related ribonucleases A RNA processing and modification ;}	{GO:0003677; DNA binding; molecular_function GO:0016891; endoribonuclease activity, producing 5'-phosphomonoesters; molecular_function GO:0003676; nucleic acid binding; molecular_function GO:0016787; hydrolase activity; molecular_function GO:0004386; helicase activity; molecular_function GO:0008026; ATP-dependent helicase activity; molecular_function GO:0005524; ATP binding; molecular_function GO…	{KF366502.1; Salvia miltiorrhiza Dicer-like protein 4a (DCL4a) mRNA, complete cds}	{PF03051:Peptidase C1-like family PF00112:Papain family cysteine protease}
PatUTM.I-03054	0	0	0.06	6.17	2.26	0	121.033	1.85276	240.214	129.652	7.0185	0.00927264		{XP_011081881.1; PREDICTED: uncharacterized protein LOC105164803 [Sesamum indicum]}	{sp|Q92576|PHF3_HUMAN; PHD finger protein 3 OS=Homo sapiens GN=PHF3 PE=1 SV=3}	{sind:105168969; - - - - -}	{At5g11430; KOG1634 Predicted transcription factor DATF1, contains PHD and TFS2M domains K Transcription ;}	{GO:0006351; transcription, DNA-dependent; biological_process}	{XM_011083579.1; PREDICTED: Sesamum indicum uncharacterized LOC105164803 (LOC105164803), mRNA}	{NA}
PatUTM.I-03354	1.32	1.17	0.57	0.27	0.3	0.08	58.2755	96.1491	20.402	0.212191	-2.23657	0.00245295		{NA}	{sp|Q6UR06|POL2_TRSV; RNA2 polyprotein OS=Tobacco ringspot virus PE=3 SV=1}	{NA}	{NA}	{NA}	{CT029664.1; Poplar cDNA sequences}	{PF00067:Cytochrome P450}
PatUTM.I-03456	0.15	1.77	0.58	0.2	0	0	36.1018	66.6224	5.58117	0.0837733	-3.57737	0.00120346		{XP_011079098.1; PREDICTED: 4-alpha-glucanotransferase DPE2 [Sesamum indicum]}	{sp|Q8RXD9|DPE2_ARATH; 4-alpha-glucanotransferase DPE2 OS=Arabidopsis thaliana GN=DPE2 PE=1 SV=1}	{sind:105162703; K00705 malQ 4-alpha-glucanotransferase 2.4.1.25 ko00500; Metabolism; Carbohydrate metabolism; Starch and sucrose metabolism}	{NA}	{GO:0004134; 4-alpha-glucanotransferase activity; molecular_function GO:2001070; NA GO:0005975; carbohydrate metabolic process; biological_process}	{XM_011080796.1; PREDICTED: Sesamum indicum 4-alpha-glucanotransferase DPE2 (LOC105162703), mRNA}	{PF00282:Pyridoxal-dependent decarboxylase conserved domain PF01884:PcrB family}
PatUTM.I-04297	6.16	7.7	3.76	22.23	39.29	23.2	1202.01	420.433	1983.59	4.71797	2.23817	0.0002946		{XP_012835715.1; PREDICTED: endoplasmin homolog [Erythranthe guttata]}	{sp|P35016|ENPL_CATRO; Endoplasmin homolog OS=Catharanthus roseus GN=HSP90 PE=2 SV=1}	{pmum:103321235; K09487 HSP90B, TRA1 heat shock protein 90kDa beta - ko04141; Genetic Information Processing; Folding, sorting and degradation; Protein processing in endoplasmic reticulum | ko04151; Environmental Information Processing; Signal transduction; PI3K-Akt signaling pathway | ko04657; Organismal Systems; Immune system; IL-17 signaling pathway | ko04915; Organismal Systems; Endocrine sys…	{At4g24190; KOG0020 Endoplasmic reticulum glucose-regulated protein (GRP94/endoplasmin), HSP90 family O Posttranslational modification, protein turnover, chaperones ;}	{GO:0005524; ATP binding; molecular_function GO:0051082; unfolded protein binding; molecular_function GO:0006457; protein folding; biological_process GO:0006950; response to stress; biological_process}	{XM_012983730.1; PREDICTED: Erythranthe guttatus endoplasmin homolog (LOC105959588), mRNA}	{NA}
PatUTM.I-04298	0	0	0.66	1.69	2.35	2.13	80.9696	18.0644	143.875	7.96455	2.99359	0.00314604		{XP_012835715.1; PREDICTED: endoplasmin homolog [Erythranthe guttata]}	{sp|P35016|ENPL_CATRO; Endoplasmin homolog OS=Catharanthus roseus GN=HSP90 PE=2 SV=1}	{pmum:103321235; K09487 HSP90B, TRA1 heat shock protein 90kDa beta - ko04141; Genetic Information Processing; Folding, sorting and degradation; Protein processing in endoplasmic reticulum | ko04151; Environmental Information Processing; Signal transduction; PI3K-Akt signaling pathway | ko04657; Organismal Systems; Immune system; IL-17 signaling pathway | ko04915; Organismal Systems; Endocrine sys…	{At4g24190; KOG0020 Endoplasmic reticulum glucose-regulated protein (GRP94/endoplasmin), HSP90 family O Posttranslational modification, protein turnover, chaperones ;}	{GO:0005524; ATP binding; molecular_function GO:0051082; unfolded protein binding; molecular_function GO:0006457; protein folding; biological_process GO:0006950; response to stress; biological_process}	{XM_012983730.1; PREDICTED: Erythranthe guttatus endoplasmin homolog (LOC105959588), mRNA}	{PF02496:ABA/WDS induced protein PF02496:ABA/WDS induced protein}
PatUTM.I-04414	0.2	0.26	0.45	1.46	1.73	1.42	63.1823	22.2415	104.123	4.68148	2.22696	0.00785121		{XP_001701885.1; heat shock protein 90B [Chlamydomonas reinhardtii]}	{sp|P35016|ENPL_CATRO; Endoplasmin homolog OS=Catharanthus roseus GN=HSP90 PE=2 SV=1}	{nta:107769069; - - - - -}	{At4g24190; KOG0020 Endoplasmic reticulum glucose-regulated protein (GRP94/endoplasmin), HSP90 family O Posttranslational modification, protein turnover, chaperones ;}	{GO:0003779; actin binding; molecular_function GO:0016043; cellular component organization; biological_process GO:0006950; response to stress; biological_process GO:0005524; ATP binding; molecular_function GO:0051082; unfolded protein binding; molecular_function GO:0006457; protein folding; biological_process}	{XM_011085289.1; PREDICTED: Sesamum indicum endoplasmin homolog (LOC105166069), mRNA}	{NA}
PatUTM.I-04415	6.24	11.14	5.61	26.09	45.3	25.29	1402.07	546.206	2257.93	4.13384	2.04748	7.56e-05		{XP_012835715.1; PREDICTED: endoplasmin homolog [Erythranthe guttata]}	{sp|P35016|ENPL_CATRO; Endoplasmin homolog OS=Catharanthus roseus GN=HSP90 PE=2 SV=1}	{nta:107769069; - - - - -}	{At4g24190; KOG0020 Endoplasmic reticulum glucose-regulated protein (GRP94/endoplasmin), HSP90 family O Posttranslational modification, protein turnover, chaperones ;}	{GO:0006950; response to stress; biological_process GO:0005524; ATP binding; molecular_function GO:0051082; unfolded protein binding; molecular_function GO:0006457; protein folding; biological_process}	{XM_011085289.1; PREDICTED: Sesamum indicum endoplasmin homolog (LOC105166069), mRNA}	{PF01968:Hydantoinase/oxoprolinase PF06723:MreB/Mbl protein PF02782:FGGY family of carbohydrate kinases, C-terminal domain}
PatUTM.I-04853	8.1	13.85	12.9	5.19	4.91	6.73	750.135	1031.08	469.188	0.455044	-1.13592	0.0020277		{XP_011098063.1; PREDICTED: probable LRR receptor-like serine/threonine-protein kinase At1g07650 [Sesamum indicum]}	{sp|C0LGE0|Y1765_ARATH; Probable LRR receptor-like serine/threonine-protein kinase At1g07650 OS=Arabidopsis thaliana GN=At1g07650 PE=1 SV=1}	{nta:107822449; - - - - -}	{NA}	{GO:0006468; protein phosphorylation; biological_process GO:0005515; protein binding; molecular_function GO:0005524; ATP binding; molecular_function GO:0004672; protein kinase activity; molecular_function}	{XM_011099761.1; PREDICTED: Sesamum indicum probable LRR receptor-like serine/threonine-protein kinase At1g07650 (LOC105176835), mRNA}	{NA}
PatUTM.I-04997	0.47	0.55	0.42	0.16	0	0	17.9797	32.4345	3.52495	0.108679	-3.20185	0.00349463		{JAT49815.1; RNA replication protein [Anthurium amnicola]}	{sp|Q67704|RDRP_GVAIS; RNA replication protein OS=Grapevine virus A (isolate Is 151) GN=ORF1 PE=3 SV=1}	{NA}	{NA}	{GO:0006396; RNA processing; biological_process GO:0080009; mRNA methylation; biological_process GO:0008174; mRNA methyltransferase activity; molecular_function GO:0003723; RNA binding; molecular_function GO:0003723; RNA binding; molecular_function GO:0008174; mRNA methyltransferase activity; molecular_function GO:0080009; mRNA methylation; biological_process GO:0006396; RNA processing; biologica…	{NA}	{NA}
PatUTM.I-05063	2.02	1.62	0.31	3.39	5.74	4.62	128.74	57.7448	199.734	3.45892	1.79032	0.00833493		{XP_011073874.1; PREDICTED: uncharacterized protein LOC105158734 [Sesamum indicum]}	{NA}	{sind:105158734; - - - - -}	{At5g04730; KOG0504 FOG: Ankyrin repeat R General function prediction only ;}	{GO:0005515; protein binding; molecular_function}	{XM_014661946.1; PREDICTED: Vigna radiata var. radiata uncharacterized LOC106774921 (LOC106774921), mRNA}	{NA}
PatUTM.I-05064	1.28	1.12	0.58	2.1	5.32	4.08	155.977	65.9959	245.958	3.72686	1.89796	0.00577357		{XP_011073874.1; PREDICTED: uncharacterized protein LOC105158734 [Sesamum indicum]}	{sp|Q14DN9|AKD1B_MOUSE; Ankyrin repeat and death domain-containing protein 1B OS=Mus musculus GN=Ankdd1b PE=2 SV=3}	{sind:105158734; - - - - -}	{At5g04730; KOG0504 FOG: Ankyrin repeat R General function prediction only ;}	{GO:0005515; protein binding; molecular_function}	{XM_014661946.1; PREDICTED: Vigna radiata var. radiata uncharacterized LOC106774921 (LOC106774921), mRNA}	{NA}
PatUTM.I-05299	21.24	22.84	0.68	5.57	0	2.38	623.301	1055.31	191.297	0.181271	-2.46378	0.00721985		{XP_011081042.1; PREDICTED: SPX domain-containing membrane protein At4g22990-like [Sesamum indicum]}	{sp|Q93ZQ5|SPXM3_ARATH; SPX domain-containing membrane protein At4g22990 OS=Arabidopsis thaliana GN=At4g22990 PE=2 SV=2}	{sind:105157373; - - - - -}	{At1g63010_2; KOG2325 Predicted transporter/transmembrane protein R General function prediction only ;}	{GO:0016021; integral to membrane; cellular_component GO:0055085; transmembrane transport; biological_process}	{XM_011082741.1; PREDICTED: Sesamum indicum SPX domain-containing membrane protein At4g22990-like (LOC105164153), transcript variant X2, mRNA}	{NA}
PatUTM.I-05356	1.73	1.09	1	3.97	2.12	3.13	197.07	119.088	275.051	2.30964	1.20767	0.00554737		{XP_011075207.1; PREDICTED: neutral alpha-glucosidase C [Sesamum indicum]}	{sp|Q9F234|AGL2_BACTQ; Alpha-glucosidase 2 OS=Bacillus thermoamyloliquefaciens PE=3 SV=1}	{sind:105159727; - - - - -}	{At3g23640; KOG1066 Glucosidase II catalytic (alpha) subunit and related enzymes, glycosyl hydrolase family 31 GMO Carbohydrate transport and metabolism ; Cell wall/membrane/envelope biogenesis ; Posttranslational modification, protein turnover, chaperones ;}	{GO:0005975; carbohydrate metabolic process; biological_process GO:0004553; hydrolase activity, hydrolyzing O-glycosyl compounds; molecular_function GO:0004553; hydrolase activity, hydrolyzing O-glycosyl compounds; molecular_function GO:0005975; carbohydrate metabolic process; biological_process}	{XR_847621.1; PREDICTED: Sesamum indicum neutral alpha-glucosidase C (LOC105159727), transcript variant X2, misc_RNA}	{NA}
PatUTM.I-05471	15.35	22.72	16.98	70.52	109.29	63.69	3821.57	1446.38	6196.76	4.28432	2.09906	1.73e-05		{XP_011085444.1; PREDICTED: heat shock 70 kDa protein 17 [Sesamum indicum]}	{sp|F4JMJ1|HSP7R_ARATH; Heat shock 70 kDa protein 17 OS=Arabidopsis thaliana GN=HSP70-17 PE=2 SV=1}	{jcu:105636195; K09486 HYOU1 hypoxia up-regulated 1 - ko04141; Genetic Information Processing; Folding, sorting and degradation; Protein processing in endoplasmic reticulum}	{At4g16650_2; KOG0104 Molecular chaperones GRP170/SIL1, HSP70 superfamily O Posttranslational modification, protein turnover, chaperones ;}	{GO:0000902; cell morphogenesis; biological_process GO:0005515; protein binding; molecular_function}	{XM_011087142.1; PREDICTED: Sesamum indicum heat shock 70 kDa protein 17 (LOC105167430), mRNA}	{NA}
PatUTM.I-05504	0.38	1.05	0.24	0	4.64	4.73	110.922	34.3819	187.462	5.45233	2.44687	0.00102617		{XP_011088593.1; PREDICTED: subtilisin-like protease [Sesamum indicum]}	{sp|O49607|SBT16_ARATH; Subtilisin-like protease SBT1.6 OS=Arabidopsis thaliana GN=SBT1.6 PE=2 SV=1}	{spen:107007742; - - - - -; spen:107007742; - - - - -}	{NA}	{GO:0042802; identical protein binding; molecular_function GO:0004252; serine-type endopeptidase activity; molecular_function GO:0043086; negative regulation of catalytic activity; biological_process GO:0006508; proteolysis; biological_process}	{XM_011090291.1; PREDICTED: Sesamum indicum subtilisin-like protease (LOC105169781), mRNA}	{PF03051:Peptidase C1-like family PF00112:Papain family cysteine protease}
PatUTM.I-05532	0.59	1.23	1.22	0.13	0.24	0.06	46.3678	81.5654	11.1702	0.136948	-2.8683	0.00106205		{XP_012840311.1; PREDICTED: monogalactosyldiacylglycerol synthase 2, chloroplastic-like [Erythranthe guttata]}	{sp|O82730|MGDG2_ARATH; Monogalactosyldiacylglycerol synthase 2, chloroplastic OS=Arabidopsis thaliana GN=MGD2 PE=1 SV=1}	{sind:105162237; K03715 E2.4.1.46 1,2-diacylglycerol 3-beta-galactosyltransferase 2.4.1.46 ko00561; Metabolism; Lipid metabolism; Glycerolipid metabolism}	{NA}	{GO:0030246; carbohydrate binding; molecular_function GO:0016758; transferase activity, transferring hexosyl groups; molecular_function GO:0005975; carbohydrate metabolic process; biological_process GO:0030259; lipid glycosylation; biological_process GO:0016758; transferase activity, transferring hexosyl groups; molecular_function GO:0009247; glycolipid biosynthetic process; biological_process}	{XM_006350057.2; PREDICTED: Solanum tuberosum monogalactosyldiacylglycerol synthase 2, chloroplastic-like (LOC102600922), mRNA}	{NA}
PatUTM.I-05611	0.37	0.28	0.16	0.07	0.08	0	23.7044	39.7395	7.66932	0.19299	-2.3734	0.00967817		{XP_011089759.1; PREDICTED: nuclear pore complex protein NUP214 [Sesamum indicum]}	{sp|F4I1T7|NP214_ARATH; Nuclear pore complex protein NUP214 OS=Arabidopsis thaliana GN=NUP214 PE=1 SV=1}	{sly:101268441; K14317 NUP214, CAN nuclear pore complex protein Nup214 - ko03013; Genetic Information Processing; Translation; RNA transport | ko05169; Human Diseases; Infectious diseases: Viral; Epstein-Barr virus infection}	{NA}	{NA}	{XM_012987597.1; PREDICTED: Erythranthe guttatus nuclear pore complex protein NUP214 (LOC105963213), mRNA}	{NA}
PatUTM.I-05653	3.12	2.45	2.96	5.49	8.68	5.92	429.137	265.274	593.001	2.23543	1.16055	0.00352529		{XP_011081596.1; PREDICTED: copper-transporting ATPase PAA2, chloroplastic [Sesamum indicum]}	{sp|B9DFX7|HMA8_ARATH; Copper-transporting ATPase PAA2, chloroplastic OS=Arabidopsis thaliana GN=PAA2 PE=2 SV=1}	{nta:107773106; - - - - -}	{At4g33520; KOG0207 Cation transport ATPase P Inorganic ion transport and metabolism ;}	{GO:0046872; metal ion binding; molecular_function GO:0000166; nucleotide binding; molecular_function GO:0030001; metal ion transport; biological_process GO:0000166; nucleotide binding; molecular_function GO:0046872; metal ion binding; molecular_function}	{XM_011083294.1; PREDICTED: Sesamum indicum copper-transporting ATPase PAA2, chloroplastic (LOC105164606), mRNA}	{PF00924:Mechanosensitive ion channel}
PatUTM.I-05757	0.75	0.72	0	1.83	2.2	1.75	72.8361	29.3712	116.301	3.9597	1.98539	0.00216815		{XP_011097986.1; PREDICTED: conserved oligomeric Golgi complex subunit 4 [Sesamum indicum]}	{sp|Q8L838|COG4_ARATH; Conserved oligomeric Golgi complex subunit 4 OS=Arabidopsis thaliana GN=COG4 PE=2 SV=1}	{nta:107769525; - - - - -}	{At4g01400_2; KOG0412 Golgi transport complex COD1 protein U Intracellular trafficking, secretion, and vesicular transport ;}	{GO:0006869; lipid transport; biological_process GO:0045502; dynein binding; molecular_function GO:0042803; protein homodimerization activity; molecular_function GO:0005576; NA GO:0008289; lipid binding; molecular_function GO:0008134; transcription factor binding; molecular_function}	{XM_011099684.1; PREDICTED: Sesamum indicum conserved oligomeric Golgi complex subunit 4 (LOC105176781), mRNA}	{NA}
PatUTM.I-05825	10.82	10.13	6.09	19.05	26.96	19.09	1019.68	610.252	1429.11	2.34184	1.22764	0.00118889		{XP_011088070.1; PREDICTED: vacuolar-sorting receptor 3-like [Sesamum indicum]}	{sp|O80977|VSR3_ARATH; Vacuolar-sorting receptor 3 OS=Arabidopsis thaliana GN=VSR3 PE=2 SV=1}	{sot:102586925; - - - - -}	{NA}	{GO:0005509; calcium ion binding; molecular_function}	{XM_011089768.1; PREDICTED: Sesamum indicum vacuolar-sorting receptor 3-like (LOC105169378), mRNA}	{PF00578:AhpC/TSA family PF00462:Glutaredoxin PF08534:Redoxin PF00085:Thioredoxin}
PatUTM.I-05857	17.37	26.16	16.49	96.47	168.09	97.32	4228.76	1230.99	7226.53	5.87052	2.55349	0.000121307		{XP_011075955.1; PREDICTED: luminal-binding protein 5 [Sesamum indicum]}	{sp|Q03685|BIP5_TOBAC; Luminal-binding protein 5 OS=Nicotiana tabacum GN=BIP5 PE=2 SV=1}	{sind:105160324; K09490 HSPA5, BIP heat shock 70kDa protein 5 - ko03060; Genetic Information Processing; Folding, sorting and degradation; Protein export | ko04141; Genetic Information Processing; Folding, sorting and degradation; Protein processing in endoplasmic reticulum | ko04918; Organismal Systems; Endocrine system; Thyroid hormone synthesis | ko05020; Human Diseases; Neurodegenerative dise…	{At5g42020; KOG0100 Molecular chaperones GRP78/BiP/KAR2, HSP70 superfamily O Posttranslational modification, protein turnover, chaperones ;}	{GO:0000902; cell morphogenesis; biological_process GO:0016773; phosphotransferase activity, alcohol group as acceptor; molecular_function GO:0016787; hydrolase activity; molecular_function GO:0005975; carbohydrate metabolic process; biological_process}	{XM_011086225.1; PREDICTED: Sesamum indicum luminal-binding protein 5-like (LOC105166756), mRNA}	{NA}
PatUTM.I-06171	6.8	9.96	6.59	32.57	58.73	31.37	1412.29	462.141	2362.44	5.11193	2.35387	0.00101291		{XP_011075955.1; PREDICTED: luminal-binding protein 5 [Sesamum indicum]}	{sp|Q03685|BIP5_TOBAC; Luminal-binding protein 5 OS=Nicotiana tabacum GN=BIP5 PE=2 SV=1}	{sind:105160324; K09490 HSPA5, BIP heat shock 70kDa protein 5 - ko03060; Genetic Information Processing; Folding, sorting and degradation; Protein export | ko04141; Genetic Information Processing; Folding, sorting and degradation; Protein processing in endoplasmic reticulum | ko04918; Organismal Systems; Endocrine system; Thyroid hormone synthesis | ko05020; Human Diseases; Neurodegenerative dise…	{At5g28540; KOG0100 Molecular chaperones GRP78/BiP/KAR2, HSP70 superfamily O Posttranslational modification, protein turnover, chaperones ;}	{GO:0000902; cell morphogenesis; biological_process GO:0016773; phosphotransferase activity, alcohol group as acceptor; molecular_function GO:0005975; carbohydrate metabolic process; biological_process GO:0016787; hydrolase activity; molecular_function}	{XM_011086225.1; PREDICTED: Sesamum indicum luminal-binding protein 5-like (LOC105166756), mRNA}	{NA}
PatUTM.I-06204	3.22	3.78	2.61	7.61	7.3	7.46	309.261	190.896	427.626	2.2401	1.16357	0.00612898		{XP_011081286.1; PREDICTED: peroxisomal acyl-coenzyme A oxidase 1-like [Sesamum indicum]}	{sp|O65202|ACOX1_ARATH; Peroxisomal acyl-coenzyme A oxidase 1 OS=Arabidopsis thaliana GN=ACX1 PE=1 SV=1}	{sind:105155937; K00232 E1.3.3.6, ACOX1, ACOX3 acyl-CoA oxidase 1.3.3.6 ko01212; Metabolism; Global and overview maps; Fatty acid metabolism | ko00071; Metabolism; Lipid metabolism; Fatty acid degradation | ko00592; Metabolism; Lipid metabolism; alpha-Linolenic acid metabolism | ko01040; Metabolism; Lipid metabolism; Biosynthesis of unsaturated fatty acids | ko04024; Environmental Information Pro…	{At4g16760_2; KOG0136 Acyl-CoA oxidase I Lipid transport and metabolism ;}	{GO:0008152; NA GO:0003995; acyl-CoA dehydrogenase activity; molecular_function GO:0055114; oxidation-reduction process; biological_process GO:0050660; flavin adenine dinucleotide binding; molecular_function GO:0016627; oxidoreductase activity, acting on the CH-CH group of donors; molecular_function GO:0003997; acyl-CoA oxidase activity; molecular_function GO:0005777; peroxisome; cellular_compone…	{XM_011082984.1; PREDICTED: Sesamum indicum peroxisomal acyl-coenzyme A oxidase 1-like (LOC105164352), mRNA}	{NA}
PatUTM.I-06297	0.25	0.09	0.57	0.07	0	0	13.1511	24.5396	1.76248	0.0718216	-3.79944	0.00242617		{XP_011070894.1; PREDICTED: phosphatidylinositol 4-kinase gamma 5 [Sesamum indicum]}	{sp|Q9SI52|P4KG7_ARATH; Phosphatidylinositol 4-kinase gamma 7 OS=Arabidopsis thaliana GN=PI4KG7 PE=1 SV=2}	{sind:105156461; - - - - -}	{At2g03890; KOG2381 Phosphatidylinositol 4-kinase T Signal transduction mechanisms ;}	{GO:0005515; protein binding; molecular_function GO:0016773; phosphotransferase activity, alcohol group as acceptor; molecular_function}	{XM_011072592.1; PREDICTED: Sesamum indicum phosphatidylinositol 4-kinase gamma 5 (LOC105156461), mRNA}	{NA}
PatUTM.I-06298	5.83	9.66	12.96	4.43	3.22	5.23	609.283	858.217	360.348	0.41988	-1.25195	0.00609915		{XP_011073263.1; PREDICTED: LOW QUALITY PROTEIN: respiratory burst oxidase homolog protein C-like [Sesamum indicum]}	{sp|Q2HXL0|RBOHC_SOLTU; Respiratory burst oxidase homolog protein C OS=Solanum tuberosum GN=RBOHC PE=1 SV=2}	{sind:105158270; K13447 RBOH respiratory burst oxidase [EC:1.6.3.- 1.11.1.-] 1.6.3.-,1.11.1.- ko04016; Environmental Information Processing; Signal transduction; MAPK signaling pathway - plant | ko04626; Organismal Systems; Environmental adaptation; Plant-pathogen interaction}	{At5g47910; KOG0039 Ferric reductase, NADH/NADPH oxidase and related proteins PQ Inorganic ion transport and metabolism ; Secondary metabolites biosynthesis, transport and catabolism ;}	{GO:0004601; peroxidase activity; molecular_function GO:0016491; oxidoreductase activity; molecular_function GO:0005509; calcium ion binding; molecular_function GO:0055114; oxidation-reduction process; biological_process GO:0009512; cytochrome b6f complex; cellular_component GO:0050664; oxidoreductase activity, acting on NADH or NADPH, oxygen as acceptor; molecular_function}	{XM_011084482.1; PREDICTED: Sesamum indicum respiratory burst oxidase homolog protein C-like (LOC105165460), mRNA}	{NA}
PatUTM.I-06311	9.25	7.65	6.91	18.71	20.03	23.71	804.968	461.453	1148.48	2.48884	1.31547	0.000301102		{XP_011100229.1; PREDICTED: acyl-coenzyme A oxidase 3, peroxisomal-like [Sesamum indicum]}	{sp|P0CZ23|ACOX3_ARATH; Acyl-coenzyme A oxidase 3, peroxisomal OS=Arabidopsis thaliana GN=ACX3 PE=1 SV=1}	{vvi:100257524; K00232 E1.3.3.6, ACOX1, ACOX3 acyl-CoA oxidase 1.3.3.6 ko01212; Metabolism; Global and overview maps; Fatty acid metabolism | ko00071; Metabolism; Lipid metabolism; Fatty acid degradation | ko00592; Metabolism; Lipid metabolism; alpha-Linolenic acid metabolism | ko01040; Metabolism; Lipid metabolism; Biosynthesis of unsaturated fatty acids | ko04024; Environmental Information Proc…	{At1g06290; KOG0135 Pristanoyl-CoA/acyl-CoA oxidase IQ Lipid transport and metabolism ; Secondary metabolites biosynthesis, transport and catabolism ;}	{GO:0006635; fatty acid beta-oxidation; biological_process GO:0055114; oxidation-reduction process; biological_process GO:0003995; acyl-CoA dehydrogenase activity; molecular_function GO:0003997; acyl-CoA oxidase activity; molecular_function GO:0005777; peroxisome; cellular_component GO:0016627; oxidoreductase activity, acting on the CH-CH group of donors; molecular_function}	{XM_011101927.1; PREDICTED: Sesamum indicum acyl-coenzyme A oxidase 3, peroxisomal-like (LOC105178460), mRNA}	{NA}
PatUTM.I-06473	20.09	20.08	18.9	39.33	24.07	79.46	1797.72	1110.48	2484.97	2.23775	1.16205	0.000790899		{XP_012833800.1; PREDICTED: 3-hydroxy-3-methylglutaryl-coenzyme A reductase [Erythranthe guttata]}	{sp|P48021|HMDH_CAMAC; 3-hydroxy-3-methylglutaryl-coenzyme A reductase OS=Camptotheca acuminata PE=3 SV=1}	{nta:107772411; - - - - -}	{At1g76490; KOG2480 3-hydroxy-3-methylglutaryl-CoA (HMG-CoA) reductase I Lipid transport and metabolism ;}	{GO:0055114; oxidation-reduction process; biological_process GO:0004420; hydroxymethylglutaryl-CoA reductase (NADPH) activity; molecular_function GO:0050662; coenzyme binding; molecular_function GO:0015936; coenzyme A metabolic process; biological_process}	{HM222606.1; Bacopa monnieri clone 1 HMG CoA reductase (HMGR) mRNA, complete cds}	{NA}
PatUTM.I-06603	10.42	12.54	7.35	16.67	24.67	24.55	807.42	522.108	1092.73	2.09292	1.06552	0.0037461		{XP_012835226.1; PREDICTED: peptidyl-prolyl cis-trans isomerase FKBP62-like [Erythranthe guttata]}	{sp|Q38931|FKB62_ARATH; Peptidyl-prolyl cis-trans isomerase FKBP62 OS=Arabidopsis thaliana GN=FKBP62 PE=1 SV=2}	{pvu:PHAVU_010G024500g; K09571 FKBP4_5 FK506-binding protein 4/5 5.2.1.8 ko04915; Organismal Systems; Endocrine system; Estrogen signaling pathway}	{At3g25230; KOG0543 FKBP-type peptidyl-prolyl cis-trans isomerase O Posttranslational modification, protein turnover, chaperones ;}	{GO:0005515; protein binding; molecular_function GO:0005622; intracellular; cellular_component GO:0005840; ribosome; cellular_component GO:0006457; protein folding; biological_process GO:0006412; translation; biological_process GO:0003735; structural constituent of ribosome; molecular_function}	{XM_011091340.1; PREDICTED: Sesamum indicum peptidyl-prolyl cis-trans isomerase FKBP62 (LOC105170539), mRNA}	{NA}
PatUTM.I-06783	4.3	5.15	4.09	8.21	13.46	8.69	403.112	255.26	550.964	2.15844	1.10999	0.00704034		{XP_011082384.1; PREDICTED: anthranilate synthase alpha subunit 2, chloroplastic-like isoform X1 [Sesamum indicum]}	{sp|P32069|TRPX_ARATH; Anthranilate synthase alpha subunit 2, chloroplastic OS=Arabidopsis thaliana GN=ASA2 PE=2 SV=1}	{cann:107858956; - - - - -}	{At2g29690; KOG1223 Isochorismate synthase E Amino acid transport and metabolism ;}	{GO:0009058; biosynthetic process; biological_process GO:0016833; oxo-acid-lyase activity; molecular_function}	{XM_011084083.1; PREDICTED: Sesamum indicum anthranilate synthase alpha subunit 2, chloroplastic-like (LOC105165172), transcript variant X2, mRNA}	{NA}
PatUTM.I-06848	0.26	0	0.65	0.59	0.64	2.05	38.3355	18.7395	57.9316	3.09142	1.62827	0.00461746		{XP_012845799.1; PREDICTED: LOW QUALITY PROTEIN: phosphoinositide phosphatase SAC7-like [Erythranthe guttata]}	{sp|Q9C5G5|SAC7_ARATH; Phosphoinositide phosphatase SAC7 OS=Arabidopsis thaliana GN=SAC7 PE=2 SV=1}	{sind:105162737; - - - - -}	{At5g66020; KOG1889 Putative phosphoinositide phosphatase I Lipid transport and metabolism ;}	{GO:0042578; phosphoric ester hydrolase activity; molecular_function}	{XM_011080858.1; PREDICTED: Sesamum indicum phosphoinositide phosphatase SAC6 (LOC105162737), mRNA}	{NA}
PatUTM.I-07029	22.49	29.19	19.8	79.62	115.72	83.79	5685.05	2379.46	8990.65	3.77844	1.91779	3.11e-08		{XP_011082819.1; PREDICTED: calnexin homolog 1 [Sesamum indicum]}	{sp|Q39817|CALX_SOYBN; Calnexin homolog OS=Glycine max PE=2 SV=1}	{sind:105165487; K08054 CANX calnexin - ko04141; Genetic Information Processing; Folding, sorting and degradation; Protein processing in endoplasmic reticulum | ko04145; Cellular Processes; Transport and catabolism; Phagosome | ko04612; Organismal Systems; Immune system; Antigen processing and presentation | ko04918; Organismal Systems; Endocrine system; Thyroid hormone synthesis | ko05166; Human…	{At5g61790; KOG0675 Calnexin O Posttranslational modification, protein turnover, chaperones ;}	{GO:0051082; unfolded protein binding; molecular_function GO:0006457; protein folding; biological_process GO:0005509; calcium ion binding; molecular_function GO:0005783; endoplasmic reticulum; cellular_component}	{XM_011084517.1; PREDICTED: Sesamum indicum calnexin homolog 1 (LOC105165487), mRNA}	{NA}
PatUTM.I-07204	8.79	14.66	11.97	5.31	4.88	8.24	489.833	657.685	321.981	0.489567	-1.03042	0.00722682		{XP_011076079.1; PREDICTED: nuclear valosin-containing protein-like [Sesamum indicum]}	{sp|B2RYN7|SPAST_RAT; Spastin OS=Rattus norvegicus GN=Spast PE=1 SV=1}	{sind:105160411; - - - - -}	{At1g64110; KOG0737 AAA+-type ATPase O Posttranslational modification, protein turnover, chaperones ;}	{GO:0003724; RNA helicase activity; molecular_function GO:0003723; RNA binding; molecular_function GO:0006281; DNA repair; biological_process GO:0005524; ATP binding; molecular_function GO:0015979; photosynthesis; biological_process GO:0019079; viral genome replication; biological_process GO:0016851; magnesium chelatase activity; molecular_function GO:0003678; DNA helicase activity; molecular_fun…	{XM_011077777.1; PREDICTED: Sesamum indicum nuclear valosin-containing protein-like (LOC105160411), mRNA}	{NA}
PatUTM.I-07312	3.19	9.57	5.87	3.06	3.06	2.72	392.76	537.654	247.867	0.461016	-1.11711	0.00117511		{XP_011082789.1; PREDICTED: probable leucine-rich repeat receptor-like serine/threonine-protein kinase At3g14840 [Sesamum indicum]}	{sp|C0LGN2|Y3148_ARATH; Probable leucine-rich repeat receptor-like serine/threonine-protein kinase At3g14840 OS=Arabidopsis thaliana GN=LRR-RLK PE=2 SV=1}	{rcu:8275906; - - - - -}	{NA}	{GO:0005524; ATP binding; molecular_function GO:0004672; protein kinase activity; molecular_function GO:0006468; protein phosphorylation; biological_process GO:0005515; protein binding; molecular_function}	{XM_011084487.1; PREDICTED: Sesamum indicum probable leucine-rich repeat receptor-like serine/threonine-protein kinase At3g14840 (LOC105165468), mRNA}	{NA}
PatUTM.I-07327	6.66	5.08	4.48	21.49	77.2	38.26	1252.81	275.108	2230.5	8.10775	3.0193	2.65e-05		{XP_011082867.1; PREDICTED: polyphenol oxidase I, chloroplastic-like [Sesamum indicum]}	{sp|Q9MB14|PPO2_IPOBA; Polyphenol oxidase II, chloroplastic OS=Ipomoea batatas GN=co-2 PE=2 SV=2}	{pop:POPTR_0001s39940g; K00422 E1.10.3.1 polyphenol oxidase 1.10.3.1 ko00350; Metabolism; Amino acid metabolism; Tyrosine metabolism | ko00950; Metabolism; Biosynthesis of other secondary metabolites; Isoquinoline alkaloid biosynthesis}	{NA}	{GO:0016491; oxidoreductase activity; molecular_function GO:0008152; NA GO:0055114; oxidation-reduction process; biological_process GO:0004097; catechol oxidase activity; molecular_function}	{XM_011084554.1; PREDICTED: Sesamum indicum polyphenol oxidase I, chloroplastic-like (LOC105165515), mRNA}	{NA}
PatUTM.I-07484	6.05	5.47	4.39	11.08	18.86	8.88	850.353	504.488	1196.22	2.37115	1.24559	0.00669862		{XP_011082808.1; PREDICTED: staphylococcal nuclease domain-containing protein 1 [Sesamum indicum]}	{sp|Q8VZG7|TSN1_ARATH; Ribonuclease TUDOR 1 OS=Arabidopsis thaliana GN=TSN1 PE=1 SV=1}	{sind:105165478; K15979 SND1 staphylococcal nuclease domain-containing protein 1 - ko05203; Human Diseases; Cancers: Overview; Viral carcinogenesis | ko05169; Human Diseases; Infectious diseases: Viral; Epstein-Barr virus infection}	{At5g61780; KOG2039 Transcriptional coactivator p100 K Transcription ;}	{GO:0003676; nucleic acid binding; molecular_function GO:0016788; hydrolase activity, acting on ester bonds; molecular_function}	{XM_011084506.1; PREDICTED: Sesamum indicum staphylococcal nuclease domain-containing protein 1 (LOC105165478), mRNA}	{NA}
PatUTM.I-07490	0.01	0	0	0	0.54	0.53	25.7079	0.345984	51.0698	147.607	7.20562	0.000331741		{XP_011087371.1; PREDICTED: mediator of RNA polymerase II transcription subunit 14 [Sesamum indicum]}	{sp|Q9SR02|MED14_ARATH; Mediator of RNA polymerase II transcription subunit 14 OS=Arabidopsis thaliana GN=MED14 PE=1 SV=1}	{sot:102583398; K15156 MED14, RGR1 mediator of RNA polymerase II transcription subunit 14 - ko04919; Organismal Systems; Endocrine system; Thyroid hormone signaling pathway}	{At3g04740; KOG1875 Thyroid hormone receptor-associated coactivator complex component (TRAP170) K Transcription ;}	{GO:0001104; RNA polymerase II transcription cofactor activity; molecular_function GO:0006357; regulation of transcription from RNA polymerase II promoter; biological_process GO:0016592; mediator complex; cellular_component}	{XM_011089069.1; PREDICTED: Sesamum indicum mediator of RNA polymerase II transcription subunit 14 (LOC105168881), mRNA}	{NA}
PatUTM.I-07628	32.98	22.14	37	18.28	12.98	14.64	1149.01	1566.17	731.853	0.467288	-1.09761	0.00605303		{XP_011100371.1; PREDICTED: transcription factor PIF4 [Sesamum indicum]}	{sp|Q84LH8|PIF5_ARATH; Transcription factor PIF5 OS=Arabidopsis thaliana GN=PIF5 PE=1 SV=1}	{nta:107793439; - - - - -}	{NA}	{GO:0046983; protein dimerization activity; molecular_function}	{XM_012975450.1; PREDICTED: Erythranthe guttatus transcription factor PIF4 (LOC105951961), mRNA}	{PF02248:Small coat protein PF02247:Large coat protein}
PatUTM.I-07655	67.66	59.57	19.85	184.08	250.57	172.62	5703.59	2243.97	9163.21	4.08348	2.0298	0.0013462		{XP_012834167.1; PREDICTED: bifunctional purple acid phosphatase 26-like isoform X2 [Erythranthe guttata]}	{sp|Q949Y3|PPA26_ARATH; Bifunctional purple acid phosphatase 26 OS=Arabidopsis thaliana GN=PAP26 PE=1 SV=1}	{nta:107771325; - - - - -}	{At5g34850; KOG1378 Purple acid phosphatase G Carbohydrate transport and metabolism ;}	{GO:0016787; hydrolase activity; molecular_function}	{XM_012978713.1; PREDICTED: Erythranthe guttatus bifunctional purple acid phosphatase 26-like (LOC105955011), transcript variant X2, mRNA}	{NA}
PatUTM.I-07762	77.04	110.97	59.1	167.59	189.37	149.16	5939.12	3957.09	7921.15	2.00176	1.00127	0.00417383		{XP_012833576.1; PREDICTED: serine carboxypeptidase 1 [Erythranthe guttata]}	{sp|P07519|CBP1_HORVU; Serine carboxypeptidase 1 OS=Hordeum vulgare GN=CBP1 PE=1 SV=4}	{vvi:100258524; K16296 SCPL-I serine carboxypeptidase-like clade I 3.4.16.- -}	{At3g25420; KOG1282 Serine carboxypeptidases (lysosomal cathepsin A) OE Posttranslational modification, protein turnover, chaperones ; Amino acid transport and metabolism ;}	{GO:0006508; proteolysis; biological_process GO:0004185; serine-type carboxypeptidase activity; molecular_function}	{XM_012978122.1; PREDICTED: Erythranthe guttatus serine carboxypeptidase 1 (LOC105954452), mRNA}	{NA}
PatUTM.I-07929	6.39	6.38	3.51	15.61	18.96	12.6	657.8	342.851	972.749	2.83723	1.50448	0.00017152		{XP_011088070.1; PREDICTED: vacuolar-sorting receptor 3-like [Sesamum indicum]}	{sp|O80977|VSR3_ARATH; Vacuolar-sorting receptor 3 OS=Arabidopsis thaliana GN=VSR3 PE=2 SV=1}	{sot:102586925; - - - - -}	{NA}	{GO:0005509; calcium ion binding; molecular_function}	{XM_011089768.1; PREDICTED: Sesamum indicum vacuolar-sorting receptor 3-like (LOC105169378), mRNA}	{PF06723:MreB/Mbl protein PF02782:FGGY family of carbohydrate kinases, C-terminal domain PF01968:Hydantoinase/oxoprolinase}
PatUTM.I-07938	51.78	53.34	29.65	104.13	117.89	110.64	3627.84	2136.69	5118.99	2.39575	1.26048	0.000300276		{XP_011100941.1; PREDICTED: tryptophan aminotransferase-related protein 4-like [Sesamum indicum]}	{sp|Q93Z38|TAR4_ARATH; Tryptophan aminotransferase-related protein 4 OS=Arabidopsis thaliana GN=TAR4 PE=2 SV=2}	{sind:105179045; - - - - -}	{NA}	{GO:0030170; pyridoxal phosphate binding; molecular_function GO:0016846; carbon-sulfur lyase activity; molecular_function GO:0009058; biosynthetic process; biological_process}	{XM_002266017.3; PREDICTED: Vitis vinifera tryptophan aminotransferase-related protein 3 (LOC100249244), mRNA}	{NA}
PatUTM.I-07958	6.04	76.91	10.88	0	2.69	0	1879.29	3647.81	110.768	0.0303655	-5.04142	0.00378993		{JAT49815.1; RNA replication protein [Anthurium amnicola]}	{sp|Q6PLS1|POLG_ASGVK; Genome polyprotein OS=Apple stem grooving virus (strain Korea) PE=3 SV=1}	{NA}	{NA}	{GO:0080009; mRNA methylation; biological_process GO:0005524; ATP binding; molecular_function GO:0006396; RNA processing; biological_process GO:0003723; RNA binding; molecular_function GO:0008174; mRNA methyltransferase activity; molecular_function GO:0003968; RNA-directed RNA polymerase activity; molecular_function GO:0006351; transcription, DNA-dependent; biological_process GO:0003968; RNA-dire…	{NA}	{NA}
PatUTM.I-08064	103.04	79.95	55.93	416.56	1343.72	579.91	19794.2	3763.01	35825.4	9.52041	3.25102	0.00201858		{XP_011082867.1; PREDICTED: polyphenol oxidase I, chloroplastic-like [Sesamum indicum]}	{sp|Q9MB14|PPO2_IPOBA; Polyphenol oxidase II, chloroplastic OS=Ipomoea batatas GN=co-2 PE=2 SV=2}	{pop:POPTR_0001s39940g; K00422 E1.10.3.1 polyphenol oxidase 1.10.3.1 ko00350; Metabolism; Amino acid metabolism; Tyrosine metabolism | ko00950; Metabolism; Biosynthesis of other secondary metabolites; Isoquinoline alkaloid biosynthesis}	{NA}	{GO:0008152; NA GO:0016491; oxidoreductase activity; molecular_function GO:0004097; catechol oxidase activity; molecular_function GO:0055114; oxidation-reduction process; biological_process}	{XM_011084554.1; PREDICTED: Sesamum indicum polyphenol oxidase I, chloroplastic-like (LOC105165515), mRNA}	{NA}
PatUTM.I-08067	68.26	86.12	65.5	283.87	409.18	252.29	8983.01	3481.45	14484.6	4.16051	2.05676	5.58e-06		{XP_011099696.1; PREDICTED: protein disulfide-isomerase-like [Sesamum indicum]}	{sp|Q9XF61|PDI_DATGL; Protein disulfide-isomerase OS=Datisca glomerata GN=PDI PE=2 SV=1}	{ini:109176802; K09580 PDIA1, P4HB protein disulfide-isomerase A1 5.3.4.1 ko04141; Genetic Information Processing; Folding, sorting and degradation; Protein processing in endoplasmic reticulum}	{At1g77510; KOG0190 Protein disulfide isomerase (prolyl 4-hydroxylase beta subunit) O Posttranslational modification, protein turnover, chaperones ;}	{GO:0055114; oxidation-reduction process; biological_process GO:0005788; endoplasmic reticulum lumen; cellular_component GO:0009055; NA GO:0045454; cell redox homeostasis; biological_process GO:0016491; oxidoreductase activity; molecular_function GO:0016209; NA GO:0009306; protein secretion; biological_process GO:0015035; protein disulfide oxidoreductase activity; molecular_function}	{XM_011101394.1; PREDICTED: Sesamum indicum protein disulfide-isomerase-like (LOC105178047), mRNA}	{NA}
PatUTM.I-08068	24.92	27.86	10.52	93.09	123.36	73.38	340.248	122.859	557.637	4.53883	2.18232	0.00446469		{NA}	{NA}	{NA}	{NA}	{NA}	{NA}	{NA}
PatUTM.I-08134	10.34	18.28	12.88	78.59	156.32	69.77	3343.55	820.342	5866.75	7.15159	2.83826	0.00468228		{XP_011075955.1; PREDICTED: luminal-binding protein 5 [Sesamum indicum]}	{sp|Q03685|BIP5_TOBAC; Luminal-binding protein 5 OS=Nicotiana tabacum GN=BIP5 PE=2 SV=1}	{sind:105160324; K09490 HSPA5, BIP heat shock 70kDa protein 5 - ko03060; Genetic Information Processing; Folding, sorting and degradation; Protein export | ko04141; Genetic Information Processing; Folding, sorting and degradation; Protein processing in endoplasmic reticulum | ko04918; Organismal Systems; Endocrine system; Thyroid hormone synthesis | ko05020; Human Diseases; Neurodegenerative dise…	{At5g42020; KOG0100 Molecular chaperones GRP78/BiP/KAR2, HSP70 superfamily O Posttranslational modification, protein turnover, chaperones ;}	{GO:0016773; phosphotransferase activity, alcohol group as acceptor; molecular_function GO:0000902; cell morphogenesis; biological_process GO:0005975; carbohydrate metabolic process; biological_process GO:0016787; hydrolase activity; molecular_function}	{XM_011077653.1; PREDICTED: Sesamum indicum luminal-binding protein 5 (LOC105160324), mRNA}	{NA}
PatUTM.I-08186	21.74	13.79	27.57	10.66	4.71	5.61	663.556	1010.99	316.12	0.312684	-1.67722	0.00647582		{XP_011100371.1; PREDICTED: transcription factor PIF4 [Sesamum indicum]}	{sp|Q84LH8|PIF5_ARATH; Transcription factor PIF5 OS=Arabidopsis thaliana GN=PIF5 PE=1 SV=1}	{nta:107793439; - - - - -}	{NA}	{GO:0046983; protein dimerization activity; molecular_function}	{XM_012975450.1; PREDICTED: Erythranthe guttatus transcription factor PIF4 (LOC105951961), mRNA}	{NA}
PatUTM.I-08236	19.03	25.65	26.41	46.76	60.84	51.39	1743.21	1116.98	2369.44	2.12129	1.08494	0.00142416		{XP_011101434.1; PREDICTED: protein transport protein Sec61 subunit alpha-like [Sesamum indicum]}	{sp|Q54XK2|SC61A_DICDI; Protein transport protein Sec61 subunit alpha OS=Dictyostelium discoideum GN=sec61a PE=3 SV=1}	{pper:PRUPE_ppa005115mg; K10956 SEC61A protein transport protein SEC61 subunit alpha - ko03060; Genetic Information Processing; Folding, sorting and degradation; Protein export | ko04141; Genetic Information Processing; Folding, sorting and degradation; Protein processing in endoplasmic reticulum | ko04145; Cellular Processes; Transport and catabolism; Phagosome | ko05110; Human Diseases; Infecti…	{At2g34250; KOG1373 Transport protein Sec61, alpha subunit UO Intracellular trafficking, secretion, and vesicular transport ; Posttranslational modification, protein turnover, chaperones ;}	{GO:0015031; protein transport; biological_process GO:0016020; membrane; cellular_component}	{XM_011103133.1; PREDICTED: Sesamum indicum protein transport protein Sec61 subunit alpha-like (LOC105179490), transcript variant X2, mRNA}	{NA}
PatUTM.I-08633	15.02	12.56	9.58	34.42	49.7	40.3	1957.49	928.121	2986.86	3.21818	1.68625	1.97e-06		{XP_011074404.1; PREDICTED: low-temperature-induced cysteine proteinase [Sesamum indicum]}	{sp|P25776|ORYA_ORYSJ; Oryzain alpha chain OS=Oryza sativa subsp. japonica GN=Os04g0650000 PE=1 SV=2}	{sind:105159144; - - - - -}	{At1g47128_1; KOG1543 Cysteine proteinase Cathepsin L O Posttranslational modification, protein turnover, chaperones ;}	{GO:0008234; cysteine-type peptidase activity; molecular_function GO:0004197; cysteine-type endopeptidase activity; molecular_function GO:0006508; proteolysis; biological_process}	{XM_011071428.1; PREDICTED: Sesamum indicum low-temperature-induced cysteine proteinase-like (LOC105155534), mRNA}	{NA}
PatUTM.I-08634	110.14	99.86	75.13	209.64	270.68	221.57	10176.2	6038.29	14314.1	2.37056	1.24523	0.000193316		{XP_011069730.1; PREDICTED: low-temperature-induced cysteine proteinase-like [Sesamum indicum]}	{sp|P25776|ORYA_ORYSJ; Oryzain alpha chain OS=Oryza sativa subsp. japonica GN=Os04g0650000 PE=1 SV=2}	{sind:105155534; - - - - -}	{At1g47128_1; KOG1543 Cysteine proteinase Cathepsin L O Posttranslational modification, protein turnover, chaperones ;}	{GO:0008234; cysteine-type peptidase activity; molecular_function GO:0006508; proteolysis; biological_process GO:0004197; cysteine-type endopeptidase activity; molecular_function}	{XM_016618324.1; PREDICTED: Nicotiana tabacum low-temperature-induced cysteine proteinase-like (LOC107795650), mRNA}	{NA}
PatUTM.I-08636	1.63	2	4.29	0.78	1.15	1.22	108.888	159.808	57.9691	0.362743	-1.46298	0.00705721		{XP_011094935.1; PREDICTED: uncharacterized protein LOC105174506 [Sesamum indicum]}	{NA}	{sind:105161579; - - - - -}	{NA}	{NA}	{XM_012976616.1; PREDICTED: Erythranthe guttatus uncharacterized LOC105953004 (LOC105953004), mRNA}	{NA}
PatUTM.I-08728	7.12	11.98	24.62	3.14	6.11	7.2	439.837	656.501	223.173	0.339943	-1.55663	0.00875374		{XP_011094935.1; PREDICTED: uncharacterized protein LOC105174506 [Sesamum indicum]}	{NA}	{sind:105161579; - - - - -}	{NA}	{NA}	{XM_012976616.1; PREDICTED: Erythranthe guttatus uncharacterized LOC105953004 (LOC105953004), mRNA}	{NA}
PatUTM.I-08749	17.82	7.09	14.14	4.44	4.14	5.63	436.697	653.186	220.207	0.337128	-1.56863	0.00567003		{XP_012854860.1; PREDICTED: aldehyde dehydrogenase-like isoform X2 [Erythranthe guttata]}	{sp|Q8VXQ2|ALDH_CRAPL; Aldehyde dehydrogenase OS=Craterostigma plantagineum GN=ALDH PE=1 SV=1}	{sind:105155310; K00128 ALDH aldehyde dehydrogenase (NAD+) 1.2.1.3 ko00010; Metabolism; Carbohydrate metabolism; Glycolysis / Gluconeogenesis | ko00053; Metabolism; Carbohydrate metabolism; Ascorbate and aldarate metabolism | ko00620; Metabolism; Carbohydrate metabolism; Pyruvate metabolism | ko00071; Metabolism; Lipid metabolism; Fatty acid degradation | ko00561; Metabolism; Lipid metabolism; Gl…	{At1g44170; KOG2456 Aldehyde dehydrogenase C Energy production and conversion ;}	{GO:0055114; oxidation-reduction process; biological_process GO:0008152; NA GO:0016491; oxidoreductase activity; molecular_function}	{XM_011076535.1; PREDICTED: Sesamum indicum aldehyde dehydrogenase (LOC105159459), mRNA}	{NA}
PatUTM.I-08828	15.73	27.32	42.31	9.3	10.49	13.82	881.484	1294.22	468.753	0.362191	-1.46518	0.00775162		{XP_011074314.1; PREDICTED: uncharacterized protein LOC105159071 [Sesamum indicum]}	{NA}	{sind:105159071; - - - - -}	{NA}	{NA}	{XM_011076012.1; PREDICTED: Sesamum indicum uncharacterized LOC105159071 (LOC105159071), mRNA}	{NA}
PatUTM.I-08891	116.88	111.78	55.94	533.23	634.45	393.67	22551.5	7047.87	38055.2	5.39953	2.43283	2.73e-06		{XP_012829959.1; PREDICTED: linoleate 13S-lipoxygenase 2-1, chloroplastic-like [Erythranthe guttata]}	{sp|O24370|LOX21_SOLTU; Linoleate 13S-lipoxygenase 2-1, chloroplastic OS=Solanum tuberosum GN=LOX2.1 PE=1 SV=1}	{sind:105163543; K00454 LOX2S lipoxygenase 1.13.11.12 ko00591; Metabolism; Lipid metabolism; Linoleic acid metabolism | ko00592; Metabolism; Lipid metabolism; alpha-Linolenic acid metabolism}	{NA}	{GO:0055114; oxidation-reduction process; biological_process GO:0005515; protein binding; molecular_function GO:0016702; oxidoreductase activity, acting on single donors with incorporation of molecular oxygen, incorporation of two atoms of oxygen; molecular_function GO:0046872; metal ion binding; molecular_function}	{XM_012974515.1; PREDICTED: Erythranthe guttatus linoleate 13S-lipoxygenase 2-1, chloroplastic-like (LOC105951119), mRNA}	{NA}
PatUTM.I-08892	0.3	0.22	0.13	1.56	1.59	0.91	92.793	26.232	159.354	6.07478	2.60283	0.00647137		{XP_011080242.1; PREDICTED: linoleate 13S-lipoxygenase 2-1, chloroplastic-like [Sesamum indicum]}	{sp|O24370|LOX21_SOLTU; Linoleate 13S-lipoxygenase 2-1, chloroplastic OS=Solanum tuberosum GN=LOX2.1 PE=1 SV=1}	{sind:105163543; K00454 LOX2S lipoxygenase 1.13.11.12 ko00591; Metabolism; Lipid metabolism; Linoleic acid metabolism | ko00592; Metabolism; Lipid metabolism; alpha-Linolenic acid metabolism}	{NA}	{GO:0016702; oxidoreductase activity, acting on single donors with incorporation of molecular oxygen, incorporation of two atoms of oxygen; molecular_function GO:0055114; oxidation-reduction process; biological_process GO:0046872; metal ion binding; molecular_function GO:0046872; metal ion binding; molecular_function GO:0055114; oxidation-reduction process; biological_process GO:0016702; oxidored…	{XM_009356413.2; PREDICTED: Pyrus x bretschneideri linoleate 13S-lipoxygenase 2-1, chloroplastic-like (LOC103945829), mRNA}	{PF04620:Flagellar filament outer layer protein Flaa}
PatUTM.I-08930	9.04	6.84	4.4	16.1	33.47	12.16	611.798	306.331	917.265	2.99436	1.58225	0.00516364		{AHB63231.1; glutamate decarboxylase 2 [Scutellaria baicalensis]}	{sp|Q07346|DCE_PETHY; Glutamate decarboxylase OS=Petunia hybrida GN=GAD PE=1 SV=1}	{gra:105785601; K01580 E4.1.1.15, gadB, gadA, GAD glutamate decarboxylase 4.1.1.15 ko00650; Metabolism; Carbohydrate metabolism; Butanoate metabolism | ko00250; Metabolism; Amino acid metabolism; Alanine, aspartate and glutamate metabolism | ko00410; Metabolism; Metabolism of other amino acids; beta-Alanine metabolism | ko00430; Metabolism; Metabolism of other amino acids; Taurine and hypotaurine…	{At5g17330; KOG1383 Glutamate decarboxylase/sphingosine phosphate lyase E Amino acid transport and metabolism ;}	{GO:0019752; carboxylic acid metabolic process; biological_process GO:0016765; transferase activity, transferring alkyl or aryl (other than methyl) groups; molecular_function GO:0030170; pyridoxal phosphate binding; molecular_function GO:0016831; carboxy-lyase activity; molecular_function}	{XM_011087598.1; PREDICTED: Sesamum indicum glutamate decarboxylase (LOC105167783), mRNA}	{PF00036:EF hand PF08030:Ferric reductase NAD binding domain PF08022:FAD-binding domain PF13499:EF-hand domain pair PF08414:Respiratory burst NADPH oxidase PF02529:Cytochrome B6-F complex subunit 5 PF13202:EF hand PF13405:EF-hand domain}
PatUTM.I-08972	18.19	24.98	28.85	10.71	12.31	6.82	748.601	1072.11	425.094	0.396503	-1.3346	0.000251974		{XP_011080961.1; PREDICTED: tubulin beta-3 chain-like [Sesamum indicum]}	{sp|Q6VAF5|TBB7_GOSHI; Tubulin beta-7 chain OS=Gossypium hirsutum PE=2 SV=1}	{pop:POPTR_0003s12690g; K07375 TUBB tubulin beta - ko04145; Cellular Processes; Transport and catabolism; Phagosome | ko04540; Cellular Processes; Cellular community - eukaryotes; Gap junction | ko05130; Human Diseases; Infectious diseases: Bacterial; Pathogenic Escherichia coli infection}	{At5g12250; KOG1375 Beta tubulin Z Cytoskeleton ;}	{GO:0043234; protein complex; cellular_component GO:0003924; GTPase activity; molecular_function GO:0005525; GTP binding; molecular_function GO:0051258; protein polymerization; biological_process GO:0006184; GTP catabolic process; biological_process}	{XM_011082659.1; PREDICTED: Sesamum indicum tubulin beta-3 chain-like (LOC105164095), mRNA}	{NA}
PatUTM.I-09023	5.74	5.54	3.49	9.82	10.55	13.3	446.989	280.798	613.18	2.1837	1.12678	0.00589302		{XP_011097477.1; PREDICTED: mechanosensitive ion channel protein 2, chloroplastic-like [Sesamum indicum]}	{sp|Q56X46|MSL2_ARATH; Mechanosensitive ion channel protein 2, chloroplastic OS=Arabidopsis thaliana GN=MSL2 PE=2 SV=1}	{nnu:104595491; - - - - -}	{NA}	{GO:0055085; transmembrane transport; biological_process GO:0016020; membrane; cellular_component}	{XM_011099175.1; PREDICTED: Sesamum indicum mechanosensitive ion channel protein 2, chloroplastic-like (LOC105176392), mRNA}	{NA}
PatUTM.I-09026	0.46	0.27	0.07	0.06	0.02	0	8.36878	15.1858	1.55174	0.102184	-3.29076	0.00845362		{NA}	{NA}	{NA}	{NA}	{NA}	{NA}	{NA}
PatUTM.I-09184	7.3	9.91	6.08	25.86	49.41	28.74	1479.36	553.5	2405.22	4.34547	2.11951	0.00166111		{XP_012835715.1; PREDICTED: endoplasmin homolog [Erythranthe guttata]}	{sp|P35016|ENPL_CATRO; Endoplasmin homolog OS=Catharanthus roseus GN=HSP90 PE=2 SV=1}	{pmum:103321235; K09487 HSP90B, TRA1 heat shock protein 90kDa beta - ko04141; Genetic Information Processing; Folding, sorting and degradation; Protein processing in endoplasmic reticulum | ko04151; Environmental Information Processing; Signal transduction; PI3K-Akt signaling pathway | ko04657; Organismal Systems; Immune system; IL-17 signaling pathway | ko04915; Organismal Systems; Endocrine sys…	{At4g24190; KOG0020 Endoplasmic reticulum glucose-regulated protein (GRP94/endoplasmin), HSP90 family O Posttranslational modification, protein turnover, chaperones ;}	{GO:0005524; ATP binding; molecular_function GO:0051082; unfolded protein binding; molecular_function GO:0006457; protein folding; biological_process GO:0006950; response to stress; biological_process}	{XM_012983730.1; PREDICTED: Erythranthe guttatus endoplasmin homolog (LOC105959588), mRNA}	{NA}
PatUTM.I-09193	39.56	59.59	42.44	158.81	251.52	166.09	5135.64	2080.86	8190.42	3.93608	1.97676	2.38e-06		{XP_015069819.1; PREDICTED: calnexin homolog 1 [Solanum pennellii]}	{sp|Q39817|CALX_SOYBN; Calnexin homolog OS=Glycine max PE=2 SV=1}	{spen:107014427; K08054 CANX calnexin - ko04141; Genetic Information Processing; Folding, sorting and degradation; Protein processing in endoplasmic reticulum | ko04145; Cellular Processes; Transport and catabolism; Phagosome | ko04612; Organismal Systems; Immune system; Antigen processing and presentation | ko04918; Organismal Systems; Endocrine system; Thyroid hormone synthesis | ko05166; Human…	{At5g61790; KOG0675 Calnexin O Posttranslational modification, protein turnover, chaperones ;}	{GO:0006457; protein folding; biological_process GO:0051082; unfolded protein binding; molecular_function GO:0005783; endoplasmic reticulum; cellular_component GO:0005509; calcium ion binding; molecular_function}	{XM_011084517.1; PREDICTED: Sesamum indicum calnexin homolog 1 (LOC105165487), mRNA}	{NA}
PatUTM.I-09230	0	0	0.49	1.35	1.92	0.02	74.6584	21.3067	128.01	6.00796	2.58688	0.000134714		{XP_011097258.1; PREDICTED: aspartokinase 2, chloroplastic isoform X1 [Sesamum indicum]}	{sp|O23653|AK2_ARATH; Aspartokinase 2, chloroplastic OS=Arabidopsis thaliana GN=AK2 PE=1 SV=2}	{spen:107003598; K00928 lysC aspartate kinase 2.7.2.4 ko01210; Metabolism; Global and overview maps; 2-Oxocarboxylic acid metabolism | ko01230; Metabolism; Global and overview maps; Biosynthesis of amino acids | ko00260; Metabolism; Amino acid metabolism; Glycine, serine and threonine metabolism | ko00270; Metabolism; Amino acid metabolism; Cysteine and methionine metabolism | ko00300; Metabolism…	{At5g14060; KOG0456 Aspartate kinase E Amino acid transport and metabolism ;}	{GO:0016597; amino acid binding; molecular_function GO:0008152; NA GO:0018759; methenyltetrahydromethanopterin cyclohydrolase activity; molecular_function GO:0006730; one-carbon metabolic process; biological_process}	{XM_012985311.1; PREDICTED: Erythranthe guttatus aspartokinase 2, chloroplastic (LOC105961074), transcript variant X1, mRNA}	{NA}
PatUTM.I-09288	3.59	4.49	10.65	1.4	1.75	1.8	166.217	267.915	64.5189	0.240819	-2.05398	0.00144281		{XP_011094935.1; PREDICTED: uncharacterized protein LOC105174506 [Sesamum indicum]}	{NA}	{sind:105161579; - - - - -}	{NA}	{NA}	{XM_012976616.1; PREDICTED: Erythranthe guttatus uncharacterized LOC105953004 (LOC105953004), mRNA}	{NA}
PatUTM.I-09336	0.47	0.64	0.2	0.17	0	0	32.3451	57.0528	7.6374	0.133865	-2.90115	0.000690765		{XP_011076689.1; PREDICTED: uncharacterized protein LOC105160884 [Sesamum indicum]}	{NA}	{sind:105160884; - - - - -}	{NA}	{NA}	{NA}	{NA}
PatUTM.I-09487	0.76	4.17	2.37	1.34	0.69	0.12	114.876	177.123	52.6282	0.297128	-1.75084	0.000355125		{XP_011072090.1; PREDICTED: beta-galactosidase 10 [Sesamum indicum]}	{sp|Q5N8X6|BGAL3_ORYSJ; Beta-galactosidase 3 OS=Oryza sativa subsp. japonica GN=Os01g0875500 PE=3 SV=1}	{sind:105157377; - - - - -}	{At5g63810; KOG0496 Beta-galactosidase G Carbohydrate transport and metabolism ;}	{GO:0004565; beta-galactosidase activity; molecular_function GO:0004553; hydrolase activity, hydrolyzing O-glycosyl compounds; molecular_function GO:0005975; carbohydrate metabolic process; biological_process GO:0009341; beta-galactosidase complex; cellular_component GO:0030246; carbohydrate binding; molecular_function}	{XM_013000157.1; PREDICTED: Erythranthe guttatus beta-galactosidase 10 (LOC105974994), mRNA}	{PF07912:ERp29, N-terminal domain PF00085:Thioredoxin PF00578:AhpC/TSA family PF00462:Glutaredoxin PF08534:Redoxin}
PatUTM.I-09517	13.37	31.16	37.95	6.21	10.11	14.09	747.71	1116.81	378.61	0.33901	-1.5606	0.00349323		{XP_011099902.1; PREDICTED: aspartic proteinase PCS1-like [Sesamum indicum]}	{sp|Q9LZL3|PCS1L_ARATH; Aspartic proteinase PCS1 OS=Arabidopsis thaliana GN=PCS1 PE=2 SV=1}	{gra:105790409; - - - - -}	{At1g66180; KOG1339 Aspartyl protease O Posttranslational modification, protein turnover, chaperones ;}	{GO:0004190; aspartic-type endopeptidase activity; molecular_function GO:0006508; proteolysis; biological_process GO:0004190; aspartic-type endopeptidase activity; molecular_function GO:0006508; proteolysis; biological_process}	{XM_011101600.1; PREDICTED: Sesamum indicum aspartic proteinase PCS1-like (LOC105178190), mRNA}	{NA}
PatUTM.I-09542	38.82	51.52	28.12	24.25	19.1	7.16	160.563	225.194	95.9321	0.425997	-1.23108	0.00643184		{NA}	{NA}	{NA}	{NA}	{NA}	{NA}	{PF03920:Groucho/TLE N-terminal Q-rich domain PF00010:Helix-loop-helix DNA-binding domain}
PatUTM.I-09548	52.16	64.74	44.96	172.83	254.97	162.02	4806.5	2120.18	7492.82	3.53406	1.82132	1.64e-05		{XP_011092140.1; PREDICTED: calreticulin [Sesamum indicum]}	{sp|O81919|CALR_BETVU; Calreticulin OS=Beta vulgaris PE=2 SV=1}	{cit:102618403; K08057 CALR calreticulin - ko04141; Genetic Information Processing; Folding, sorting and degradation; Protein processing in endoplasmic reticulum | ko04145; Cellular Processes; Transport and catabolism; Phagosome | ko04612; Organismal Systems; Immune system; Antigen processing and presentation | ko05166; Human Diseases; Infectious diseases: Viral; HTLV-I infection | ko05142; Human…	{At1g09210; KOG0674 Calreticulin O Posttranslational modification, protein turnover, chaperones ;}	{GO:0005783; endoplasmic reticulum; cellular_component GO:0005509; calcium ion binding; molecular_function GO:0051082; unfolded protein binding; molecular_function GO:0006457; protein folding; biological_process}	{XM_011071083.1; PREDICTED: Sesamum indicum calreticulin (LOC105155213), mRNA}	{PF01150:GDA1/CD39 (nucleoside phosphatase) family}
PatUTM.I-09627	4.11	10.5	7.96	2.11	3.1	2.39	398.816	603.007	194.625	0.322758	-1.63147	0.0089663		{XP_011076079.1; PREDICTED: nuclear valosin-containing protein-like [Sesamum indicum]}	{sp|Q9UBP0|SPAST_HUMAN; Spastin OS=Homo sapiens GN=SPAST PE=1 SV=1}	{sind:105160411; - - - - -}	{At1g64110; KOG0737 AAA+-type ATPase O Posttranslational modification, protein turnover, chaperones ;}	{GO:0003723; RNA binding; molecular_function GO:0003724; RNA helicase activity; molecular_function GO:0015979; photosynthesis; biological_process GO:0019079; viral genome replication; biological_process GO:0006281; DNA repair; biological_process GO:0005524; ATP binding; molecular_function GO:0005515; protein binding; molecular_function GO:0016851; magnesium chelatase activity; molecular_function …	{XM_011077777.1; PREDICTED: Sesamum indicum nuclear valosin-containing protein-like (LOC105160411), mRNA}	{NA}
PatUTM.I-09704	13.98	18.79	14.1	37.47	49.5	31.84	1206.66	698.604	1714.71	2.45448	1.29542	0.000466064		{XP_011078515.1; PREDICTED: ubiquitin-like modifier-activating enzyme 5 [Sesamum indicum]}	{sp|O23034|UBA5_ARATH; Ubiquitin-like modifier-activating enzyme 5 OS=Arabidopsis thaliana GN=At1g05350 PE=3 SV=2}	{sind:105162200; K12164 UBA5, UBE1DC1 ubiquitin-like modifier-activating enzyme 5 - -}	{At1g05350; KOG2336 Molybdopterin biosynthesis-related protein H Coenzyme transport and metabolism ;}	{GO:0051287; NAD binding; molecular_function GO:0048037; cofactor binding; molecular_function GO:0006813; potassium ion transport; biological_process GO:0016491; oxidoreductase activity; molecular_function GO:0003824; NA GO:0016616; oxidoreductase activity, acting on the CH-OH group of donors, NAD or NADP as acceptor; molecular_function GO:0030246; carbohydrate binding; molecular_function GO:0055…	{XM_011080213.1; PREDICTED: Sesamum indicum ubiquitin-like modifier-activating enzyme 5 (LOC105162200), mRNA}	{NA}
PatUTM.I-09729	26.77	18.27	38.49	14.02	12.63	8.02	946.312	1361.5	531.126	0.390104	-1.35807	0.00095209		{XP_011100371.1; PREDICTED: transcription factor PIF4 [Sesamum indicum]}	{sp|Q84LH8|PIF5_ARATH; Transcription factor PIF5 OS=Arabidopsis thaliana GN=PIF5 PE=1 SV=1}	{nta:107793439; - - - - -}	{NA}	{GO:0046983; protein dimerization activity; molecular_function}	{XM_012975450.1; PREDICTED: Erythranthe guttatus transcription factor PIF4 (LOC105951961), mRNA}	{NA}
PatUTM.I-09763	2.84	2.41	1.95	4.3	2.87	11.33	178.666	106.046	251.286	2.3696	1.24464	0.00302366		{AJD25214.1; cytochrome P450 CYP92A73 [Salvia miltiorrhiza]}	{sp|P24465|C71A1_PERAE; Cytochrome P450 71A1 OS=Persea americana GN=CYP71A1 PE=1 SV=2}	{sind:105163106; K20623 CYP92A6 typhasterol/6-deoxotyphasterol 2alpha-hydroxylase - -}	{At5g07990; KOG0156 Cytochrome P450 CYP2 subfamily Q Secondary metabolites biosynthesis, transport and catabolism ;}	{GO:0055114; oxidation-reduction process; biological_process GO:0020037; heme binding; molecular_function GO:0016705; oxidoreductase activity, acting on paired donors, with incorporation or reduction of molecular oxygen; molecular_function GO:0005506; iron ion binding; molecular_function}	{KP337720.1; Salvia miltiorrhiza cytochrome P450 CYP92A73 mRNA, complete cds}	{NA}
PatUTM.I-09992	5.64	3.63	6.9	0.4	0	0.53	110.684	210.483	10.8853	0.0517157	-4.27325	0.000214882		{XP_011094385.1; PREDICTED: uncharacterized protein LOC105174095 isoform X1 [Sesamum indicum]}	{NA}	{sind:105161771; - - - - -}	{NA}	{NA}	{NA}	{PF07694:5TMR of 5TMR-LYT PF13606:Ankyrin repeat PF08164:Apoptosis-antagonizing transcription factor, C-terminal}
PatUTM.I-10033	20.49	12.87	6.37	43.53	56.43	51.95	2298.19	974.968	3621.42	3.7144	1.89313	1.86e-07		{XP_012829959.1; PREDICTED: linoleate 13S-lipoxygenase 2-1, chloroplastic-like [Erythranthe guttata]}	{sp|O24370|LOX21_SOLTU; Linoleate 13S-lipoxygenase 2-1, chloroplastic OS=Solanum tuberosum GN=LOX2.1 PE=1 SV=1}	{sind:105163543; K00454 LOX2S lipoxygenase 1.13.11.12 ko00591; Metabolism; Lipid metabolism; Linoleic acid metabolism | ko00592; Metabolism; Lipid metabolism; alpha-Linolenic acid metabolism}	{NA}	{GO:0016702; oxidoreductase activity, acting on single donors with incorporation of molecular oxygen, incorporation of two atoms of oxygen; molecular_function GO:0005515; protein binding; molecular_function GO:0055114; oxidation-reduction process; biological_process GO:0046872; metal ion binding; molecular_function}	{XM_012974505.1; PREDICTED: Erythranthe guttatus linoleate 13S-lipoxygenase 2-1, chloroplastic-like (LOC105951110), mRNA}	{NA}
PatUTM.I-10123	2.75	4.63	2.45	6.29	10.67	13.38	226.033	114.107	337.96	2.96179	1.56647	0.00215922		{XP_011098451.1; PREDICTED: uncharacterized protein LOC105177113 [Sesamum indicum]}	{NA}	{pop:POPTR_0001s35120g; - - - - -}	{NA}	{NA}	{XM_012994210.1; PREDICTED: Erythranthe guttatus uncharacterized LOC105969446 (LOC105969446), transcript variant X2, mRNA}	{PF02770:Acyl-CoA dehydrogenase, middle domain PF01756:Acyl-CoA oxidase PF00441:Acyl-CoA dehydrogenase, C-terminal domain}
PatUTM.I-10205	1.28	0.92	0.34	4.13	4.79	7.29	141.737	39.2904	244.183	6.21483	2.63572	0.00871562		{XP_011080467.1; PREDICTED: L-ascorbate oxidase-like [Sesamum indicum]}	{sp|Q40588|ASO_TOBAC; L-ascorbate oxidase OS=Nicotiana tabacum GN=AAO PE=2 SV=1}	{sind:105163722; K00423 E1.10.3.3 L-ascorbate oxidase 1.10.3.3 ko00053; Metabolism; Carbohydrate metabolism; Ascorbate and aldarate metabolism}	{At5g21100; KOG1263 Multicopper oxidases Q Secondary metabolites biosynthesis, transport and catabolism ;}	{GO:0016491; oxidoreductase activity; molecular_function GO:0009055; NA GO:0005507; copper ion binding; molecular_function GO:0055114; oxidation-reduction process; biological_process}	{XM_011082165.1; PREDICTED: Sesamum indicum L-ascorbate oxidase-like (LOC105163722), mRNA}	{NA}
PatUTM.I-10263	60.77	51.59	26.13	110.07	135.92	90.44	3276.83	1936.74	4616.93	2.38386	1.2533	0.0004032		{AJD25175.1; cytochrome P450 CYP74B21 [Salvia miltiorrhiza]}	{sp|K4CF70|HPL_SOLLC; Fatty acid hydroperoxide lyase, chloroplastic OS=Solanum lycopersicum GN=HPL PE=1 SV=1}	{rcu:8276186; K10528 HPL hydroperoxide lyase 4.1.2.- ko00592; Metabolism; Lipid metabolism; alpha-Linolenic acid metabolism}	{NA}	{GO:0005506; iron ion binding; molecular_function GO:0016705; oxidoreductase activity, acting on paired donors, with incorporation or reduction of molecular oxygen; molecular_function GO:0020037; heme binding; molecular_function GO:0055114; oxidation-reduction process; biological_process}	{XM_011101964.1; PREDICTED: Sesamum indicum allene oxide synthase, chloroplastic (LOC105178483), mRNA}	{PF02724:CDC45-like protein PF00262:Calreticulin family}
PatUTM.I-10473	6.86	13.74	7.74	47.57	63.27	40.58	937.931	301.149	1574.71	5.22902	2.38654	5.41e-06		{XP_011071020.1; PREDICTED: UDP-galactose/UDP-glucose transporter 3-like [Sesamum indicum]}	{sp|Q9M9S6|UTR3_ARATH; UDP-galactose/UDP-glucose transporter 3 OS=Arabidopsis thaliana GN=UTR3 PE=1 SV=1}	{sind:105156553; K15275 SLC35B1 solute carrier family 35 (UDP-galactose transporter), member B1 - -}	{At1g14360; KOG1581 UDP-galactose transporter related protein G Carbohydrate transport and metabolism ;}	{GO:0016020; membrane; cellular_component GO:0055085; transmembrane transport; biological_process}	{XM_011077166.1; PREDICTED: Sesamum indicum UDP-galactose/UDP-glucose transporter 3 (LOC105159936), transcript variant X2, mRNA}	{PF00097:Zinc finger, C3HC4 type (RING finger) PF01363:FYVE zinc finger PF13639:Ring finger domain PF00076:RNA recognition motif. (a.k.a. RRM, RBD, or RNP domain) PF04423:Rad50 zinc hook motif}
PatUTM.I-10589	1.78	1.7	2.08	4.66	6.81	3.35	101.416	57.216	145.615	2.54501	1.34767	0.00673349		{XP_011081542.1; PREDICTED: vesicle-associated membrane protein 711 [Sesamum indicum]}	{sp|O49377|VA711_ARATH; Vesicle-associated membrane protein 711 OS=Arabidopsis thaliana GN=VAMP711 PE=1 SV=2}	{nta:107775789; - - - - -}	{At4g32150; KOG0859 Synaptobrevin/VAMP-like protein U Intracellular trafficking, secretion, and vesicular transport ;}	{GO:0016192; vesicle-mediated transport; biological_process GO:0016021; integral to membrane; cellular_component}	{XM_011083240.1; PREDICTED: Sesamum indicum vesicle-associated membrane protein 711 (LOC105164566), mRNA}	{NA}
PatUTM.I-10748	20.54	34.41	24.61	62.33	83.14	61.32	1389.74	791.823	1987.65	2.51022	1.32781	0.000233332		{EYU21727.1; hypothetical protein MIMGU_mgv1a022496mg, partial [Erythranthe guttata]}	{sp|Q93ZE8|SDF2_ARATH; Stromal cell-derived factor 2-like protein OS=Arabidopsis thaliana GN=SDF2 PE=1 SV=1}	{sind:105158318; - - - - -}	{At2g25110; KOG3358 Uncharacterized secreted protein SDF2 (Stromal cell-derived factor 2), contains MIR domains R General function prediction only ;}	{GO:0016020; membrane; cellular_component}	{XM_011075036.1; PREDICTED: Sesamum indicum stromal cell-derived factor 2-like protein (LOC105158318), mRNA}	{NA}
PatUTM.I-10757	88.5	124.87	84.37	316.2	487.92	300.93	6726.46	2922.22	10530.7	3.60367	1.84947	2.16e-05		{XP_011092140.1; PREDICTED: calreticulin [Sesamum indicum]}	{sp|O81919|CALR_BETVU; Calreticulin OS=Beta vulgaris PE=2 SV=1}	{cit:102618403; K08057 CALR calreticulin - ko04141; Genetic Information Processing; Folding, sorting and degradation; Protein processing in endoplasmic reticulum | ko04145; Cellular Processes; Transport and catabolism; Phagosome | ko04612; Organismal Systems; Immune system; Antigen processing and presentation | ko05166; Human Diseases; Infectious diseases: Viral; HTLV-I infection | ko05142; Human…	{At1g09210; KOG0674 Calreticulin O Posttranslational modification, protein turnover, chaperones ;}	{GO:0051082; unfolded protein binding; molecular_function GO:0006457; protein folding; biological_process GO:0005783; endoplasmic reticulum; cellular_component GO:0005509; calcium ion binding; molecular_function}	{XM_011071083.1; PREDICTED: Sesamum indicum calreticulin (LOC105155213), mRNA}	{NA}
PatUTM.I-10813	5.41	7.79	4.51	10.5	17.32	21.21	553.743	303.91	803.575	2.64412	1.40279	0.000432144		{XP_011099557.1; PREDICTED: 4-coumarate--CoA ligase-like 5 [Sesamum indicum]}	{sp|Q84P21|4CLL5_ARATH; 4-coumarate--CoA ligase-like 5 OS=Arabidopsis thaliana GN=4CLL5 PE=1 SV=2}	{sind:105177940; K10526 OPCL1 OPC-8:0 CoA ligase 1 6.2.1.- ko00592; Metabolism; Lipid metabolism; alpha-Linolenic acid metabolism}	{At1g20510; KOG1176 Acyl-CoA synthetase I Lipid transport and metabolism ;}	{GO:0003824; NA GO:0008152; NA}	{KT963457.1; Scutellaria baicalensis CoA ligase-like protein 6 (CLL-6) mRNA, complete cds}	{PF00910:RNA helicase PF00005:ABC transporter PF01637:ATPase domain predominantly from Archaea PF03193:Protein of unknown function, DUF258 PF00004:ATPase family associated with various cellular activities (AAA) PF00006:ATP synthase alpha/beta family, nucleotide-binding domain PF02823:ATP synthase, Delta/Epsilon chain, beta-sandwich domain}
PatUTM.I-10878	6.27	6.16	6.22	24.15	34.74	40.29	891.549	296.828	1486.27	5.00717	2.324	3.29e-06		{XP_011091783.1; PREDICTED: pheophytinase, chloroplastic [Sesamum indicum]}	{sp|Q9FFZ1|PPH_ARATH; Pheophytinase, chloroplastic OS=Arabidopsis thaliana GN=PPH PE=1 SV=1}	{vvi:100265442; - - - - -}	{At5g13800; KOG1454 Predicted hydrolase/acyltransferase (alpha/beta hydrolase superfamily) R General function prediction only ;}	{GO:0016787; hydrolase activity; molecular_function}	{XM_015715914.1; PREDICTED: Ricinus communis pheophytinase, chloroplastic (LOC8281036), transcript variant X1, mRNA}	{NA}
PatUTM.I-10910	3.5	3.45	0.1	0	0.2	0	65.9374	128.107	3.7676	0.0294098	-5.08756	0.00385728		{JAT49815.1; RNA replication protein [Anthurium amnicola]}	{sp|Q67704|RDRP_GVAIS; RNA replication protein OS=Grapevine virus A (isolate Is 151) GN=ORF1 PE=3 SV=1}	{NA}	{NA}	{GO:0019028; viral capsid; cellular_component GO:0006351; transcription, DNA-dependent; biological_process GO:0003723; RNA binding; molecular_function GO:0003968; RNA-directed RNA polymerase activity; molecular_function}	{NA}	{NA}
PatUTM.I-11075	5.86	9.53	5.26	13.39	12.32	21.89	287.908	179.757	396.06	2.20331	1.13967	0.0064609		{XP_011076131.1; PREDICTED: WW domain-containing protein C11B10.08 [Sesamum indicum]}	{NA}	{sind:105160455; - - - - -}	{NA}	{GO:0005515; protein binding; molecular_function}	{XM_014762126.1; PREDICTED: Glycine max protein SRC2 homolog (LOC100817630), mRNA}	{PF01301:Glycosyl hydrolases family 35 PF02140:Galactose binding lectin domain PF02449:Beta-galactosidase}
PatUTM.I-11169	70.2	45.74	43.87	161.43	114.66	313.59	3744.73	1690.35	5799.12	3.43072	1.77851	0.00730605		{AAT74898.1; plasma membrane intrinsic protein PIP1-1 [Fraxinus excelsior]}	{sp|Q7XSQ9|PIP12_ORYSJ; Probable aquaporin PIP1-2 OS=Oryza sativa subsp. japonica GN=PIP1-2 PE=2 SV=3}	{sind:105160904; K09872 PIP aquaporin PIP - -}	{At4g23400; KOG0223 Aquaporin (major intrinsic protein family) G Carbohydrate transport and metabolism ;}	{GO:0016020; membrane; cellular_component GO:0005215; NA GO:0006810; transport; biological_process}	{XM_011086630.1; PREDICTED: Sesamum indicum probable aquaporin PIP1-2 (LOC105167068), mRNA}	{NA}
PatUTM.I-11259	4.54	4.66	3.57	11.88	11.77	16.78	248.012	123.608	372.417	3.01289	1.59115	0.00033026		{XP_012835054.1; PREDICTED: 2-oxoglutarate-dependent dioxygenase DAO-like [Erythranthe guttata]}	{sp|Q01IX6|DAO_ORYSI; 2-oxoglutarate-dependent dioxygenase DAO OS=Oryza sativa subsp. indica GN=DAO PE=3 SV=1}	{nta:107771888; - - - - -}	{At1g14130; KOG0143 Iron/ascorbate family oxidoreductases QR Secondary metabolites biosynthesis, transport and catabolism ; General function prediction only ;}	{GO:0055114; oxidation-reduction process; biological_process GO:0016706; oxidoreductase activity, acting on paired donors, with incorporation or reduction of molecular oxygen, 2-oxoglutarate as one donor, and incorporation of one atom each of oxygen into both donors; molecular_function GO:0016491; oxidoreductase activity; molecular_function}	{XM_011087259.1; PREDICTED: Sesamum indicum 2-oxoglutarate-dependent dioxygenase DAO-like (LOC105167500), mRNA}	{NA}
PatUTM.I-11272	5.42	0	0	23.76	17.1	8.04	184.454	37.0203	331.889	8.96505	3.16431	5.34e-05		{XP_008781435.1; PREDICTED: abscisic stress-ripening protein 2-like [Phoenix dactylifera]}	{NA}	{pda:103701223; - - - - -}	{NA}	{GO:0045156; electron transporter, transferring electrons within the cyclic electron transport pathway of photosynthesis activity; molecular_function GO:0019684; photosynthesis, light reaction; biological_process GO:0005198; NA GO:0030077; plasma membrane light-harvesting complex; cellular_component GO:0006950; response to stress; biological_process GO:0005578; proteinaceous extracellular matrix;…	{XM_018992608.1; PREDICTED: Juglans regia TATA-binding protein-associated factor 2N-like (LOC109011406), mRNA}	{NA}
PatUTM.I-11402	63.05	64.29	56.66	171.19	225.29	162.3	3012.87	1538.75	4487	2.916	1.54399	7.01e-06		{XP_012830684.1; PREDICTED: NAD(P)H:quinone oxidoreductase [Erythranthe guttata]}	{sp|Q8H9D2|NQR_SOLTU; NAD(P)H:quinone oxidoreductase OS=Solanum tuberosum PE=2 SV=1}	{pop:POPTR_0001s06530g; - - - - -}	{At3g27890; KOG4530 Predicted flavoprotein R General function prediction only ;}	{GO:0016491; oxidoreductase activity; molecular_function}	{XM_012975230.1; PREDICTED: Erythranthe guttatus NAD(P)H:quinone oxidoreductase (LOC105951779), mRNA}	{NA}
PatUTM.I-11416	1.27	1.51	1.45	0.33	0.27	0	34.9421	61.4166	8.46754	0.137871	-2.85861	0.000220491		{XP_012852374.1; PREDICTED: protein trichome birefringence-like 19 [Erythranthe guttata]}	{sp|Q9LFT0|TBL19_ARATH; Protein trichome birefringence-like 19 OS=Arabidopsis thaliana GN=TBL19 PE=3 SV=1}	{vra:106764014; - - - - -}	{NA}	{NA}	{XM_011100995.1; PREDICTED: Sesamum indicum protein trichome birefringence-like 19 (LOC105177751), mRNA}	{PF00230:Major intrinsic protein}
PatUTM.I-11552	18.64	17.15	11.17	47.04	43.59	50.75	1584.82	812.855	2356.79	2.8994	1.53575	1.78e-05		{XP_011092632.1; PREDICTED: uncharacterized protein LOC105172754 [Sesamum indicum]}	{NA}	{vvi:100242579; - - - - -}	{NA}	{NA}	{NA}	{PF00264:Common central domain of tyrosinase PF12143:Protein of unknown function (DUF_B2219) PF12142:Polyphenol oxidase middle domain}
PatUTM.I-11714	3.54	2.22	2.59	4.87	10.8	7.66	206.142	112.966	299.319	2.64965	1.4058	0.00045843		{XP_011081332.1; PREDICTED: phospholipase A1-Ibeta2, chloroplastic [Sesamum indicum]}	{sp|O23522|PLA14_ARATH; Phospholipase A1-Ibeta2, chloroplastic OS=Arabidopsis thaliana GN=At4g16820 PE=1 SV=2}	{vvi:100247003; - - - - -}	{At4g16820; KOG4569 Predicted lipase I Lipid transport and metabolism ;}	{GO:0004806; triglyceride lipase activity; molecular_function GO:0006629; lipid metabolic process; biological_process}	{XM_013003473.1; PREDICTED: Erythranthe guttatus phospholipase A1-Ibeta2, chloroplastic (LOC105978061), mRNA}	{NA}
PatUTM.I-12088	12.73	18.39	9.06	33.12	42.18	18.84	1715.83	1032.13	2399.53	2.32483	1.21712	0.00313399		{XP_018627709.1; PREDICTED: uncharacterized protein LOC108945874 [Nicotiana tomentosiformis]}	{NA}	{mtr:MTR_8g040260; - - - - -}	{NA}	{GO:0009664; plant-type cell wall organization; biological_process GO:0005199; structural constituent of cell wall; molecular_function GO:0005199; structural constituent of cell wall; molecular_function GO:0009664; plant-type cell wall organization; biological_process}	{KT387724.1; Orobanche pancicii chloroplast, complete genome}	{NA}
PatUTM.I-12110	14.01	13.75	23.02	5.65	4.59	6.62	302.723	463.445	142.001	0.306404	-1.70649	4.39e-05		{AKN09596.1; basic helix-loop-helix transcription factor [Salvia miltiorrhiza]}	{sp|Q8H102|BH128_ARATH; Transcription factor bHLH128 OS=Arabidopsis thaliana GN=BHLH128 PE=1 SV=1}	{rcu:8280371; - - - - -}	{NA}	{GO:0005515; protein binding; molecular_function GO:0046983; protein dimerization activity; molecular_function}	{KP257494.1; Salvia miltiorrhiza clone 61 basic helix-loop-helix transcription factor mRNA, complete cds}	{NA}
PatUTM.I-12140	27.81	9.97	23.23	6.54	6.31	6.33	559.307	865.304	253.31	0.292741	-1.7723	0.00957219		{XP_011079299.1; PREDICTED: uncharacterized protein LOC105162845 [Sesamum indicum]}	{NA}	{sind:105162845; - - - - -}	{NA}	{NA}	{XM_012975835.1; PREDICTED: Erythranthe guttatus uncharacterized LOC105952300 (LOC105952300), mRNA}	{NA}
PatUTM.I-12295	22.08	26.1	23.26	73.61	85.01	153.57	1309.42	515.719	2103.13	4.07806	2.02788	0.000351165		{XP_019156648.1; PREDICTED: protein STAY-GREEN, chloroplastic-like [Ipomoea nil]}	{sp|O82741|SGR1_ARATH; Protein STAY-GREEN 1, chloroplastic OS=Arabidopsis thaliana GN=SGR1 PE=1 SV=1}	{sind:105157242; - - - - -}	{NA}	{NA}	{XM_018777914.1; PREDICTED: Nicotiana tomentosiformis protein STAY-GREEN 1, chloroplastic-like (LOC104117176), transcript variant X2, mRNA}	{NA}
PatUTM.I-12335	68.92	50.62	28.09	101.89	145.28	105.15	1743.81	1048.84	2438.78	2.32521	1.21736	0.000621363		{XP_011071085.1; PREDICTED: 2-methylene-furan-3-one reductase-like [Sesamum indicum]}	{sp|K4BW79|ENOX_SOLLC; 2-methylene-furan-3-one reductase OS=Solanum lycopersicum GN=EO PE=1 SV=1}	{sind:105156605; K18980 EO, FaQR 2-methylene-furan-3-one reductase 1.3.1.105 -}	{At1g23740; KOG1198 Zinc-binding oxidoreductase CR Energy production and conversion ; General function prediction only ;}	{GO:0016491; oxidoreductase activity; molecular_function GO:0055114; oxidation-reduction process; biological_process GO:0008270; zinc ion binding; molecular_function}	{XM_010479374.2; PREDICTED: Camelina sativa quinone oxidoreductase-like protein At1g23740, chloroplastic (LOC104756736), mRNA}	{NA}
PatUTM.I-12343	0	0	1.03	3.5	4.82	1.59	300.169	63.9202	536.417	8.39199	3.06901	0.00109812		{XP_011076008.1; PREDICTED: glutamate synthase 1 [NADH], chloroplastic isoform X1 [Sesamum indicum]}	{sp|Q9LV03|GLUT1_ARATH; Glutamate synthase 1 [NADH], chloroplastic OS=Arabidopsis thaliana GN=GLT1 PE=1 SV=2}	{sind:105160371; K00264 GLT1 glutamate synthase (NADPH/NADH) [EC:1.4.1.13 1.4.1.14] 1.4.1.13,1.4.1.14 ko01230; Metabolism; Global and overview maps; Biosynthesis of amino acids | ko00910; Metabolism; Energy metabolism; Nitrogen metabolism | ko00250; Metabolism; Amino acid metabolism; Alanine, aspartate and glutamate metabolism}	{At5g53460; KOG0399 Glutamate synthase E Amino acid transport and metabolism ;}	{GO:0048037; cofactor binding; molecular_function GO:0004499; flavin-containing monooxygenase activity; molecular_function GO:0016491; oxidoreductase activity; molecular_function GO:0016705; oxidoreductase activity, acting on paired donors, with incorporation or reduction of molecular oxygen; molecular_function GO:0006537; glutamate biosynthetic process; biological_process GO:0055114; oxidation-r…	{XM_011077706.1; PREDICTED: Sesamum indicum glutamate synthase 1 [NADH], chloroplastic (LOC105160371), transcript variant X1, mRNA}	{NA}
PatUTM.I-12374	2.35	0.24	2.02	0.61	0.28	0.33	45.7807	73.676	17.8854	0.242757	-2.04241	0.00839078		{XP_011086483.1; PREDICTED: uncharacterized protein LOC105168204 [Sesamum indicum]}	{sp|Q80Y98|DDHD2_MOUSE; Phospholipase DDHD2 OS=Mus musculus GN=Ddhd2 PE=1 SV=3}	{pmum:103343062; - - - - -}	{NA}	{GO:0005515; protein binding; molecular_function}	{NA}	{NA}
PatUTM.I-12429	77.67	44.26	76.98	34.43	31.37	35.06	1516.09	2057.75	974.431	0.473541	-1.07844	0.00228484		{XP_011087470.1; PREDICTED: protein DEHYDRATION-INDUCED 19 homolog 3-like isoform X1 [Sesamum indicum]}	{sp|Q84J70|DI193_ARATH; Protein DEHYDRATION-INDUCED 19 homolog 3 OS=Arabidopsis thaliana GN=DI19-3 PE=1 SV=1}	{sot:102593652; - - - - -}	{NA}	{NA}	{XM_011089168.1; PREDICTED: Sesamum indicum protein DEHYDRATION-INDUCED 19 homolog 3-like (LOC105168946), transcript variant X1, mRNA}	{NA}
PatUTM.I-12468	0.56	0.49	0.36	1.89	1.5	2.21	174.516	72.6634	276.369	3.80341	1.92729	0.000495309		{XP_011085468.1; PREDICTED: histone acetyltransferase HAC1-like isoform X2 [Sesamum indicum]}	{sp|Q9C5X9|HAC1_ARATH; Histone acetyltransferase HAC1 OS=Arabidopsis thaliana GN=HAC1 PE=1 SV=2}	{spen:107002595; K04498 EP300, CREBBP, KAT3 E1A/CREB-binding protein 2.3.1.48 ko04310; Environmental Information Processing; Signal transduction; Wnt signaling pathway | ko04330; Environmental Information Processing; Signal transduction; Notch signaling pathway | ko04350; Environmental Information Processing; Signal transduction; TGF-beta signaling pathway | ko04630; Environmental Information Pro…	{At1g79000; KOG1778 CREB binding protein/P300 and related TAZ Zn-finger proteins K Transcription ;}	{GO:0008270; zinc ion binding; molecular_function GO:0005515; protein binding; molecular_function GO:0003712; transcription cofactor activity; molecular_function GO:0004402; histone acetyltransferase activity; molecular_function GO:0006355; regulation of transcription, DNA-dependent; biological_process GO:0005634; nucleus; cellular_component}	{XM_011102163.1; PREDICTED: Sesamum indicum histone acetyltransferase HAC1-like (LOC105178653), mRNA}	{NA}
PatUTM.I-12510	7.19	9.66	6.19	21.28	31.29	20.45	730.307	357.839	1102.78	3.08177	1.62376	6e-05		{XP_011075555.1; PREDICTED: ERAD-associated E3 ubiquitin-protein ligase HRD1B-like isoform X1 [Sesamum indicum]}	{sp|Q9LW77|HRD1A_ARATH; ERAD-associated E3 ubiquitin-protein ligase HRD1A OS=Arabidopsis thaliana GN=HRD1A PE=2 SV=1}	{sind:105160010; K10601 SYVN1, HRD1 E3 ubiquitin-protein ligase synoviolin 2.3.2.27 ko04141; Genetic Information Processing; Folding, sorting and degradation; Protein processing in endoplasmic reticulum | ko04120; Genetic Information Processing; Folding, sorting and degradation; Ubiquitin mediated proteolysis}	{At3g16090; KOG0802 E3 ubiquitin ligase O Posttranslational modification, protein turnover, chaperones ;}	{GO:0005680; anaphase-promoting complex; cellular_component GO:0004842; ubiquitin-protein ligase activity; molecular_function GO:0005515; protein binding; molecular_function GO:0008270; zinc ion binding; molecular_function GO:0046872; metal ion binding; molecular_function GO:0046872; metal ion binding; molecular_function GO:0008270; zinc ion binding; molecular_function GO:0005515; protein binding…	{XM_011077254.1; PREDICTED: Sesamum indicum ERAD-associated E3 ubiquitin-protein ligase HRD1B-like (LOC105160010), transcript variant X2, mRNA}	{PF00305:Lipoxygenase PF00305:Lipoxygenase}
PatUTM.I-12550	27.36	33.8	21.65	61.64	94.08	66.19	1475.74	819.894	2131.59	2.59984	1.37842	0.000138582		{XP_012838999.1; PREDICTED: bZIP transcription factor 60-like [Erythranthe guttata]}	{sp|Q9C7S0|BZP60_ARATH; bZIP transcription factor 60 OS=Arabidopsis thaliana GN=BZIP60 PE=1 SV=1}	{sind:105158857; - - - - -}	{NA}	{GO:0003700; sequence-specific DNA binding transcription factor activity; molecular_function GO:0005634; nucleus; cellular_component GO:0006355; regulation of transcription, DNA-dependent; biological_process GO:0006270; DNA-dependent DNA replication initiation; biological_process GO:0003677; DNA binding; molecular_function GO:0043565; sequence-specific DNA binding; molecular_function}	{XM_012983545.1; PREDICTED: Erythranthe guttatus bZIP transcription factor 60-like (LOC105959442), mRNA}	{NA}
PatUTM.I-12714	81.53	60.23	53.41	125.44	186.02	138.63	2088.23	1300.63	2875.83	2.2111	1.14477	0.00868232		{XP_011101127.1; PREDICTED: 21 kDa protein-like [Sesamum indicum]}	{sp|P17407|21KD_DAUCA; 21 kDa protein OS=Daucus carota PE=2 SV=1}	{sind:105160584; - - - - -}	{NA}	{GO:0004857; enzyme inhibitor activity; molecular_function GO:0030599; pectinesterase activity; molecular_function}	{XM_012996821.1; PREDICTED: Erythranthe guttatus 21 kDa protein-like (LOC105971898), mRNA}	{PF02446:4-alpha-glucanotransferase PF00686:Starch binding domain}
PatUTM.I-12836	11.49	10.92	17.11	2.83	5.48	4.84	89.8687	137.319	42.4187	0.308907	-1.69476	0.0064218		{XP_017617396.1; PREDICTED: chlorophyll a-b binding protein 6, chloroplastic [Gossypium arboreum]}	{sp|Q9SDM1|CB121_HORVU; Chlorophyll a-b binding protein 1B-21, chloroplastic OS=Hordeum vulgare GN=LHC Ib-21 PE=1 SV=1}	{vvi:100263275; K08907 LHCA1 light-harvesting complex I chlorophyll a/b binding protein 1 - ko00196; Metabolism; Energy metabolism; Photosynthesis - antenna proteins}	{NA}	{NA}	{XM_007009744.2; PREDICTED: Theobroma cacao chlorophyll a-b binding protein 6, chloroplastic (LOC18586375), mRNA}	{NA}
PatUTM.I-12848	24.73	35.45	26.22	70.99	98.19	110.2	2374.43	1164.14	3584.71	3.07926	1.62258	2.88e-06		{XP_011083116.1; PREDICTED: 3-ketoacyl-CoA thiolase 2, peroxisomal [Sesamum indicum]}	{sp|Q56WD9|THIK2_ARATH; 3-ketoacyl-CoA thiolase 2, peroxisomal OS=Arabidopsis thaliana GN=PED1 PE=1 SV=2}	{ini:109161877; K07513 ACAA1 acetyl-CoA acyltransferase 1 2.3.1.16 ko01212; Metabolism; Global and overview maps; Fatty acid metabolism | ko00071; Metabolism; Lipid metabolism; Fatty acid degradation | ko00592; Metabolism; Lipid metabolism; alpha-Linolenic acid metabolism | ko01040; Metabolism; Lipid metabolism; Biosynthesis of unsaturated fatty acids | ko00280; Metabolism; Amino acid metabolism;…	{At2g33150; KOG1389 3-oxoacyl CoA thiolase I Lipid transport and metabolism ;}	{GO:0008610; lipid biosynthetic process; biological_process GO:0004315; 3-oxoacyl-[acyl-carrier-protein] synthase activity; molecular_function GO:0008152; NA GO:0016747; transferase activity, transferring acyl groups other than amino-acyl groups; molecular_function GO:0006633; fatty acid biosynthetic process; biological_process}	{XM_011084814.1; PREDICTED: Sesamum indicum 3-ketoacyl-CoA thiolase 2, peroxisomal (LOC105165712), mRNA}	{NA}
PatUTM.I-12857	7.84	8.8	5.25	12.85	19.38	17.89	395.16	246.301	544.019	2.20876	1.14324	0.00939763		{XP_012837070.1; PREDICTED: chaperone protein dnaJ 10-like [Erythranthe guttata]}	{sp|Q8GYX8|DNJ10_ARATH; Chaperone protein dnaJ 10 OS=Arabidopsis thaliana GN=ATJ10 PE=2 SV=2}	{pxb:103944662; - - - - -}	{At4g39150; KOG0691 Molecular chaperone (DnaJ superfamily) O Posttranslational modification, protein turnover, chaperones ;}	{GO:0005524; ATP binding; molecular_function GO:0000746; conjugation; biological_process GO:0003678; DNA helicase activity; molecular_function GO:0016818; hydrolase activity, acting on acid anhydrides, in phosphorus-containing anhydrides; molecular_function GO:0003677; DNA binding; molecular_function}	{XM_012981616.1; PREDICTED: Erythranthe guttatus chaperone protein dnaJ 10-like (LOC105957668), mRNA}	{NA}
PatUTM.I-12858	5.01	3.72	1.65	7.74	8.73	11.38	346.394	192.873	499.916	2.59194	1.37403	0.00579729		{XP_012837070.1; PREDICTED: chaperone protein dnaJ 10-like [Erythranthe guttata]}	{sp|Q8GYX8|DNJ10_ARATH; Chaperone protein dnaJ 10 OS=Arabidopsis thaliana GN=ATJ10 PE=2 SV=2}	{pxb:103944662; - - - - -}	{At4g39150; KOG0691 Molecular chaperone (DnaJ superfamily) O Posttranslational modification, protein turnover, chaperones ;}	{GO:0000746; conjugation; biological_process GO:0005524; ATP binding; molecular_function GO:0003677; DNA binding; molecular_function GO:0016818; hydrolase activity, acting on acid anhydrides, in phosphorus-containing anhydrides; molecular_function GO:0003678; DNA helicase activity; molecular_function}	{XM_012981616.1; PREDICTED: Erythranthe guttatus chaperone protein dnaJ 10-like (LOC105957668), mRNA}	{NA}
PatUTM.I-12965	8.29	9.73	6.54	21.88	19.22	15.69	319.144	196.481	441.808	2.2486	1.16903	0.00286119		{CDP22149.1; unnamed protein product [Coffea canephora]}	{sp|P49310|GRP1_SINAL; Glycine-rich RNA-binding protein GRP1A OS=Sinapis alba PE=2 SV=1}	{spen:107003526; - - - - -; spen:107003526; - - - - -}	{At2g21660; KOG0118 FOG: RRM domain R General function prediction only ;}	{NA}	{XM_011094496.1; PREDICTED: Sesamum indicum glycine-rich RNA-binding protein 2-like (LOC105172891), mRNA}	{NA}
PatUTM.I-13098	176.72	108.06	45.75	1124.82	1541.28	632.41	11051.3	2023.64	20078.9	9.92218	3.31066	0.0031845		{XP_012855601.1; PREDICTED: miraculin-like [Erythranthe guttata]}	{sp|P32765|ASP_THECC; 21 kDa seed protein OS=Theobroma cacao GN=ASP PE=2 SV=1}	{sind:105157366; - - - - -}	{NA}	{GO:0004866; endopeptidase inhibitor activity; molecular_function}	{NA}	{NA}
PatUTM.I-13148	6.45	4.98	9.79	54.82	73.67	39.48	571.084	135.435	1006.73	7.43334	2.89401	0.0021012		{XP_012855601.1; PREDICTED: miraculin-like [Erythranthe guttata]}	{sp|P32765|ASP_THECC; 21 kDa seed protein OS=Theobroma cacao GN=ASP PE=2 SV=1}	{sind:105157366; - - - - -}	{NA}	{GO:0004866; endopeptidase inhibitor activity; molecular_function}	{NA}	{NA}
PatUTM.I-13186	101.77	64.57	68.09	234.47	207.05	116.78	2369.86	1433.34	3306.38	2.30677	1.20588	0.00208787		{CDY45547.1; BnaCnng13060D [Brassica napus]}	{NA}	{pda:103701223; - - - - -}	{NA}	{GO:0006950; response to stress; biological_process GO:0009306; protein secretion; biological_process}	{KX611091.1; Akebia quinata chloroplast, complete genome}	{PF08506:Cse1}
PatUTM.I-13302	11.45	16.24	10.82	24.34	30.64	26.36	551.364	363.218	739.511	2.036	1.02574	0.00817072		{XP_011086525.1; PREDICTED: WAT1-related protein At3g28050-like [Sesamum indicum]}	{sp|Q94JU2|WTR18_ARATH; WAT1-related protein At3g28050 OS=Arabidopsis thaliana GN=At3g28050 PE=2 SV=1}	{sind:105156592; - - - - -}	{NA}	{GO:0016020; membrane; cellular_component}	{XM_011088223.1; PREDICTED: Sesamum indicum WAT1-related protein At3g28050-like (LOC105168230), transcript variant X2, mRNA}	{NA}
PatUTM.I-13403	10.23	19.8	11.97	7.98	5.67	5.43	415.132	575.223	255.04	0.443376	-1.1734	0.00114334		{XP_011071378.1; PREDICTED: ATP-citrate synthase beta chain protein 2 [Sesamum indicum]}	{sp|Q9FGX1|ACLB2_ARATH; ATP-citrate synthase beta chain protein 2 OS=Arabidopsis thaliana GN=ACLB-2 PE=1 SV=1}	{sind:105156841; K01648 ACLY ATP citrate (pro-S)-lyase 2.3.3.8 ko00020; Metabolism; Carbohydrate metabolism; Citrate cycle (TCA cycle) | ko00720; Metabolism; Energy metabolism; Carbon fixation pathways in prokaryotes}	{At5g49460; KOG1254 ATP-citrate lyase C Energy production and conversion ;}	{GO:0046912; transferase activity, transferring acyl groups, acyl groups converted into alkyl on transfer; molecular_function GO:0003824; NA GO:0008152; NA GO:0044262; cellular carbohydrate metabolic process; biological_process}	{XM_011102458.1; PREDICTED: Sesamum indicum ATP-citrate synthase beta chain protein 2 (LOC105178887), mRNA}	{NA}
PatUTM.I-13516	16.55	31.89	48.95	1.96	6.16	3.26	313.836	566.101	61.5719	0.108765	-3.20072	0.0019733		{CDP16415.1; unnamed protein product [Coffea canephora]}	{sp|Q9LFR3|GASAE_ARATH; Gibberellin-regulated protein 14 OS=Arabidopsis thaliana GN=GASA14 PE=1 SV=1}	{spen:107012695; - - - - -; spen:107012695; - - - - -}	{NA}	{NA}	{XM_008241494.1; PREDICTED: Prunus mume snakin-2-like (LOC103338301), mRNA}	{PF07057:DNA helicase TraI}
PatUTM.I-13559	46.43	38.66	21.72	216.34	281.22	141.34	5913.48	1716.69	10110.3	5.88938	2.55812	0.000281021		{XP_011080242.1; PREDICTED: linoleate 13S-lipoxygenase 2-1, chloroplastic-like [Sesamum indicum]}	{sp|O24370|LOX21_SOLTU; Linoleate 13S-lipoxygenase 2-1, chloroplastic OS=Solanum tuberosum GN=LOX2.1 PE=1 SV=1}	{sind:105163543; K00454 LOX2S lipoxygenase 1.13.11.12 ko00591; Metabolism; Lipid metabolism; Linoleic acid metabolism | ko00592; Metabolism; Lipid metabolism; alpha-Linolenic acid metabolism}	{NA}	{GO:0016702; oxidoreductase activity, acting on single donors with incorporation of molecular oxygen, incorporation of two atoms of oxygen; molecular_function GO:0005515; protein binding; molecular_function GO:0055114; oxidation-reduction process; biological_process GO:0046872; metal ion binding; molecular_function GO:0046872; metal ion binding; molecular_function GO:0016702; oxidoreductase activ…	{XM_012974515.1; PREDICTED: Erythranthe guttatus linoleate 13S-lipoxygenase 2-1, chloroplastic-like (LOC105951119), mRNA}	{NA}
PatUTM.I-13626	1.16	127.15	380.43	3.3	39.3	1.45	10312.1	19095.6	1528.52	0.0800453	-3.64304	0.00776615		{ACK58632.1; coat protein [Carica papaya]}	{sp|P21231|POLG_SBMVN; Genome polyprotein OS=Soybean mosaic virus (strain N) PE=1 SV=2}	{NA}	{NA}	{NA}	{NA}	{NA}
PatUTM.I-13695	0.43	0	0.43	5.17	2.61	0	20.7498	4.39185	37.1078	8.44923	3.07882	0.00215655		{NA}	{NA}	{NA}	{NA}	{NA}	{NA}	{NA}
PatUTM.I-13727	2.15	3.77	3.14	7.38	12.58	6.97	454.685	235.235	674.134	2.86579	1.51893	0.000239305		{XP_011088075.1; PREDICTED: glutamine--fructose-6-phosphate aminotransferase [isomerizing] 2-like [Sesamum indicum]}	{sp|Q4KMC4|GFPT2_RAT; Glutamine--fructose-6-phosphate aminotransferase [isomerizing] 2 OS=Rattus norvegicus GN=Gfpt2 PE=1 SV=3}	{sind:105169380; K00820 glmS, GFPT glucosamine--fructose-6-phosphate aminotransferase (isomerizing) 2.6.1.16 ko00520; Metabolism; Carbohydrate metabolism; Amino sugar and nucleotide sugar metabolism | ko00250; Metabolism; Amino acid metabolism; Alanine, aspartate and glutamate metabolism | ko04931; Human Diseases; Endocrine and metabolic diseases; Insulin resistance}	{At3g24090; KOG1268 Glucosamine 6-phosphate synthetases, contain amidotransferase and phosphosugar isomerase domains M Cell wall/membrane/envelope biogenesis ;}	{GO:0030246; carbohydrate binding; molecular_function GO:0005975; carbohydrate metabolic process; biological_process}	{XM_011089773.1; PREDICTED: Sesamum indicum glutamine--fructose-6-phosphate aminotransferase [isomerizing] 2-like (LOC105169380), mRNA}	{NA}
PatUTM.I-13774	5.16	6.88	5.95	15.63	26.15	14.11	484.002	242.075	725.929	2.99877	1.58437	0.000188766		{XP_011085485.1; PREDICTED: protein disulfide isomerase-like 2-3 [Sesamum indicum]}	{sp|Q67UF5|PDI23_ORYSJ; Protein disulfide isomerase-like 2-3 OS=Oryza sativa subsp. japonica GN=PDIL2-3 PE=2 SV=1}	{cam:101508932; K09584 PDIA6, TXNDC7 protein disulfide-isomerase A6 5.3.4.1 ko04141; Genetic Information Processing; Folding, sorting and degradation; Protein processing in endoplasmic reticulum}	{At1g04980; KOG0191 Thioredoxin/protein disulfide isomerase O Posttranslational modification, protein turnover, chaperones ;}	{GO:0015035; protein disulfide oxidoreductase activity; molecular_function GO:0055114; oxidation-reduction process; biological_process GO:0016491; oxidoreductase activity; molecular_function GO:0016209; NA GO:0009055; NA GO:0045454; cell redox homeostasis; biological_process}	{XM_011087183.1; PREDICTED: Sesamum indicum protein disulfide isomerase-like 2-3 (LOC105167452), mRNA}	{NA}
PatUTM.I-13795	21.23	35.93	17.97	37.92	78.8	75.6	1175.53	677.294	1673.76	2.47125	1.30524	0.00514007		{XP_012843004.1; PREDICTED: auxin-induced protein PCNT115-like [Erythranthe guttata]}	{sp|Q93ZN2|ALKR4_ARATH; Probable aldo-keto reductase 4 OS=Arabidopsis thaliana GN=At1g60710 PE=2 SV=1}	{sind:105158772; - - - - -}	{At1g60710; KOG1575 Voltage-gated shaker-like K+ channel, subunit beta/KCNAB C Energy production and conversion ;}	{NA}	{EF666999.1; Salvia miltiorrhiza putative aldo/keto reductase 2 mRNA, complete cds}	{NA}
PatUTM.I-13799	1.86	1.15	0.65	0.42	0.03	0.18	47.1756	80.787	13.5643	0.167902	-2.57431	0.00453101		{XP_012833387.1; PREDICTED: auxin-induced protein 15A-like [Erythranthe guttata]}	{sp|Q9FK62|SAU24_ARATH; Auxin-responsive protein SAUR24 OS=Arabidopsis thaliana GN=SAUR24 PE=2 SV=1}	{pop:POPTR_0004s17190g; K14488 SAUR SAUR family protein - ko04075; Environmental Information Processing; Signal transduction; Plant hormone signal transduction}	{NA}	{NA}	{XM_011090227.1; PREDICTED: Sesamum indicum auxin-induced protein 15A-like (LOC105169732), mRNA}	{NA}
PatUTM.I-13805	6.23	12.57	4.41	14.45	17.86	28.22	650.299	368.829	931.769	2.52629	1.33702	0.00102707		{XP_011073606.1; PREDICTED: putative UPF0481 protein At3g02645 [Sesamum indicum]}	{sp|P0C897|Y3264_ARATH; Putative UPF0481 protein At3g02645 OS=Arabidopsis thaliana GN=At3g02645 PE=3 SV=1}	{sind:105158522; - - - - -}	{NA}	{GO:0006886; intracellular protein transport; biological_process}	{NA}	{NA}
PatUTM.I-13852	3.19	3.19	2.15	10.78	20.67	9.78	290.417	101.698	479.136	4.71135	2.23614	0.00652965		{XP_011092140.1; PREDICTED: calreticulin [Sesamum indicum]}	{sp|O81919|CALR_BETVU; Calreticulin OS=Beta vulgaris PE=2 SV=1}	{cit:102618403; K08057 CALR calreticulin - ko04141; Genetic Information Processing; Folding, sorting and degradation; Protein processing in endoplasmic reticulum | ko04145; Cellular Processes; Transport and catabolism; Phagosome | ko04612; Organismal Systems; Immune system; Antigen processing and presentation | ko05166; Human Diseases; Infectious diseases: Viral; HTLV-I infection | ko05142; Human…	{At1g09210; KOG0674 Calreticulin O Posttranslational modification, protein turnover, chaperones ;}	{GO:0051082; unfolded protein binding; molecular_function GO:0006457; protein folding; biological_process GO:0005509; calcium ion binding; molecular_function GO:0005783; endoplasmic reticulum; cellular_component}	{XM_011071083.1; PREDICTED: Sesamum indicum calreticulin (LOC105155213), mRNA}	{NA}
PatUTM.I-14013	0.33	0.51	0.41	1.74	2.51	0.83	68.4381	27.6573	109.219	3.94902	1.98149	0.00538323		{YP_007353922.1; ATP synthase CF1 beta subunit (chloroplast) [Tectona grandis]}	{sp|P69370|ATPB_NICPL; ATP synthase subunit beta, chloroplastic OS=Nicotiana plumbaginifolia GN=atpB PE=3 SV=1}	{sly:101257590; K02112 ATPF1B, atpD F-type H+-transporting ATPase subunit beta 3.6.3.14 ko00190; Metabolism; Energy metabolism; Oxidative phosphorylation | ko00195; Metabolism; Energy metabolism; Photosynthesis}	{AtCh030; KOG1350 F0F1-type ATP synthase, beta subunit C Energy production and conversion ;}	{GO:0016887; ATPase activity; molecular_function GO:0005524; ATP binding; molecular_function GO:0003924; GTPase activity; molecular_function GO:0003723; RNA binding; molecular_function GO:0005525; GTP binding; molecular_function GO:0003724; RNA helicase activity; molecular_function GO:0015986; ATP synthesis coupled proton transport; biological_process GO:0046933; hydrogen ion transporting ATP syn…	{KP718618.1; Pogostemon yatabeanus isolate PDBK2014-1822 chloroplast, complete genome}	{NA}
PatUTM.I-14176	4.33	3.12	4.28	10.12	16.46	5.21	277.757	154.03	401.483	2.60653	1.38213	0.00230715		{XP_012828455.1; PREDICTED: uncharacterized protein LOC105949683 [Erythranthe guttata]}	{NA}	{spen:107001442; - - - - -; spen:107001442; - - - - -}	{NA}	{NA}	{XM_016683854.1; PREDICTED: Capsicum annuum uncharacterized LOC107840118 (LOC107840118), mRNA}	{PF02826:D-isomer specific 2-hydroxyacid dehydrogenase, NAD binding domain PF02558:Ketopantoate reductase PanE/ApbA PF03435:Saccharopine dehydrogenase NADP binding domain PF04198:Putative sugar-binding domain PF02254:TrkA-N domain PF03721:UDP-glucose/GDP-mannose dehydrogenase family, NAD binding domain PF00899:ThiF family}
PatUTM.I-14215	19.69	36.89	40.75	91.66	265.36	190.56	1799.97	572.952	3026.98	5.28314	2.4014	1.31e-05		{XP_019198333.1; PREDICTED: jacalin-related lectin 19-like [Ipomoea nil]}	{sp|Q9SSM3|JAL19_ARATH; Jacalin-related lectin 19 OS=Arabidopsis thaliana GN=JAL19 PE=2 SV=1}	{spen:107014445; - - - - -; spen:107014445; - - - - -}	{NA}	{NA}	{NA}	{NA}
PatUTM.I-14223	24.12	33.91	12.08	152.05	436.77	216.17	3934.24	636.221	7232.26	11.3675	3.50685	0.000719399		{XP_011082867.1; PREDICTED: polyphenol oxidase I, chloroplastic-like [Sesamum indicum]}	{sp|Q9MB14|PPO2_IPOBA; Polyphenol oxidase II, chloroplastic OS=Ipomoea batatas GN=co-2 PE=2 SV=2}	{pop:POPTR_0001s39940g; K00422 E1.10.3.1 polyphenol oxidase 1.10.3.1 ko00350; Metabolism; Amino acid metabolism; Tyrosine metabolism | ko00950; Metabolism; Biosynthesis of other secondary metabolites; Isoquinoline alkaloid biosynthesis}	{NA}	{GO:0055114; oxidation-reduction process; biological_process GO:0004097; catechol oxidase activity; molecular_function GO:0008152; NA GO:0016491; oxidoreductase activity; molecular_function}	{NA}	{PF03358:NADPH-dependent FMN reductase}
PatUTM.I-14277	2.78	6.59	10.34	0.76	2.32	1.55	162.624	267.446	57.8029	0.216129	-2.21003	0.000840443		{XP_011093657.1; PREDICTED: uncharacterized protein LOC105173566 [Sesamum indicum]}	{NA}	{sind:105162032; - - - - -}	{NA}	{NA}	{NA}	{NA}
PatUTM.I-14288	5.79	7.68	6.43	21.01	19.53	35.87	879.656	382.152	1377.16	3.6037	1.84948	5.04e-05		{XP_011070383.1; PREDICTED: methionine gamma-lyase [Sesamum indicum]}	{sp|Q9SGU9|MGL_ARATH; Methionine gamma-lyase OS=Arabidopsis thaliana GN=MGL PE=1 SV=1}	{sind:105156049; K01761 E4.4.1.11 methionine-gamma-lyase 4.4.1.11 ko00270; Metabolism; Amino acid metabolism; Cysteine and methionine metabolism | ko00450; Metabolism; Metabolism of other amino acids; Selenocompound metabolism}	{At1g64660; KOG0053 Cystathionine beta-lyases/cystathionine gamma-synthases E Amino acid transport and metabolism ;}	{GO:0030170; pyridoxal phosphate binding; molecular_function GO:0009058; biosynthetic process; biological_process GO:0008152; NA}	{XM_012986649.1; PREDICTED: Erythranthe guttatus methionine gamma-lyase-like (LOC105962353), mRNA}	{PF00892:EamA-like transporter family PF08449:UAA transporter family}
PatUTM.I-14338	41.82	60.4	26.94	84.38	127.51	102.29	1634.43	967.146	2301.71	2.3799	1.2509	0.000808598		{XP_011069951.1; PREDICTED: uncharacterized protein LOC105155725 [Sesamum indicum]}	{NA}	{sind:105155725; - - - - -}	{NA}	{GO:0005543; phospholipid binding; molecular_function GO:0008289; lipid binding; molecular_function GO:0005576; NA GO:0019898; extrinsic to membrane; cellular_component GO:0016020; membrane; cellular_component GO:0007155; cell adhesion; biological_process GO:0005737; cytoplasm; cellular_component GO:0004871; signal transducer activity; molecular_function GO:0008092; cytoskeletal protein binding; …	{NA}	{NA}
PatUTM.I-14436	18.25	34.86	40.05	13.39	6.2	6.33	424.818	671.1	178.536	0.266035	-1.91031	0.000302101		{XP_011084420.1; PREDICTED: uncharacterized GPI-anchored protein At4g28100 [Sesamum indicum]}	{sp|Q9SUC9|UGPI7_ARATH; Uncharacterized GPI-anchored protein At4g28100 OS=Arabidopsis thaliana GN=At4g28100 PE=1 SV=1}	{sind:105166674; - - - - -}	{NA}	{NA}	{JN119836.1; Scutellaria taiwanensis clone ST5-108 microsatellite sequence}	{NA}
PatUTM.I-14471	5.06	0	14.54	0	0	0.11	48.8593	97.4085	0.310083	0.00318332	-8.29525	0.00519176		{XP_019178394.1; PREDICTED: serine carboxypeptidase 1-like [Ipomoea nil]}	{sp|P37890|CBP1_ORYSJ; Serine carboxypeptidase 1 OS=Oryza sativa subsp. japonica GN=CBP1 PE=2 SV=1}	{ini:109173614; K16296 SCPL-I serine carboxypeptidase-like clade I 3.4.16.- -}	{At3g25420; KOG1282 Serine carboxypeptidases (lysosomal cathepsin A) OE Posttranslational modification, protein turnover, chaperones ; Amino acid transport and metabolism ;}	{NA}	{XM_012229441.1; PREDICTED: Jatropha curcas serine carboxypeptidase-like 20 (LOC105644163), mRNA}	{NA}
PatUTM.I-14534	246.66	170.78	149.56	603.96	449.82	271.83	4165.24	2539.56	5790.92	2.28029	1.18922	0.0021454		{XP_008781435.1; PREDICTED: abscisic stress-ripening protein 2-like [Phoenix dactylifera]}	{sp|Q08655|ASR1_SOLLC; Abscisic stress-ripening protein 1 OS=Solanum lycopersicum GN=ASR1 PE=2 SV=1}	{pda:103701223; - - - - -}	{NA}	{GO:0006950; response to stress; biological_process GO:0006950; response to stress; biological_process}	{KP331434.1; Davidia involucrata abscisic stress-ripening protein (ASRP) mRNA, complete cds}	{PF00565:Staphylococcal nuclease homologue PF02932:Neurotransmitter-gated ion-channel transmembrane region PF06459:Ryanodine Receptor TM 4-6 PF02862:DDHD domain PF00565:Staphylococcal nuclease homologue PF00565:Staphylococcal nuclease homologue}
PatUTM.I-14757	14.84	5.97	11.42	0	5.17	0	37.7561	65.3396	10.1725	0.155687	-2.68328	0.00799861		{NA}	{NA}	{NA}	{NA}	{NA}	{NA}	{PF01369:Sec7 domain}
PatUTM.I-14769	24.74	18.57	14.57	72.61	87.75	51.83	599.882	262.791	936.973	3.56547	1.83409	0.00036174		{AJD25175.1; cytochrome P450 CYP74B21 [Salvia miltiorrhiza]}	{sp|K4CF70|HPL_SOLLC; Fatty acid hydroperoxide lyase, chloroplastic OS=Solanum lycopersicum GN=HPL PE=1 SV=1}	{aly:ARALYDRAFT_355235; K10528 HPL hydroperoxide lyase 4.1.2.- ko00592; Metabolism; Lipid metabolism; alpha-Linolenic acid metabolism}	{NA}	{NA}	{XM_011101964.1; PREDICTED: Sesamum indicum allene oxide synthase, chloroplastic (LOC105178483), mRNA}	{PF02518:Histidine kinase-, DNA gyrase B-, and HSP90-like ATPase PF00183:Hsp90 protein}
PatUTM.I-14781	15.03	11.19	10.89	18.46	48.76	41.47	405.458	215.18	595.737	2.76855	1.46913	0.00865478		{AGC73980.1; jasmonate ZIM-domain protein 1 [Salvia miltiorrhiza]}	{sp|Q8H395|TI10B_ORYSJ; Protein TIFY 10b OS=Oryza sativa subsp. japonica GN=TIFY10B PE=1 SV=1}	{sind:105161945; K13464 JAZ jasmonate ZIM domain-containing protein - ko04075; Environmental Information Processing; Signal transduction; Plant hormone signal transduction}	{NA}	{GO:0005515; protein binding; molecular_function}	{NA}	{NA}
PatUTM.I-14820	1.28	2.5	1.49	1.83	0.35	13.05	61.2681	34.1222	88.4139	2.5911	1.37356	0.00215741		{XP_011088570.1; PREDICTED: dirigent protein 21-like [Sesamum indicum]}	{sp|Q9FIG6|DIR1_ARATH; Dirigent protein 1 OS=Arabidopsis thaliana GN=DIR1 PE=2 SV=1}	{sind:105170054; - - - - -}	{NA}	{NA}	{NA}	{NA}
PatUTM.I-14834	62.91	47.23	40.74	148.63	233.15	151.29	1016.14	461.756	1570.53	3.4012	1.76605	0.00079663		{NA}	{NA}	{NA}	{NA}	{NA}	{NA}	{NA}
PatUTM.I-14861	13.04	10.21	6.99	31.06	46.14	34.92	337.532	147.066	527.999	3.59021	1.84407	0.00118403		{XP_011091596.1; PREDICTED: non-specific lipid-transfer protein 2-like [Sesamum indicum]}	{sp|P27056|NLTP1_SOLLC; Non-specific lipid-transfer protein 1 OS=Solanum lycopersicum GN=TSW12 PE=2 SV=1}	{sot:102585136; - - - - -}	{NA}	{NA}	{NA}	{PF03171:2OG-Fe(II) oxygenase superfamily}
PatUTM.I-15110	31.72	63.91	41.43	67.6	98.52	139.73	1769.04	1135.58	2402.5	2.11565	1.0811	0.00434201		{XP_011093865.1; PREDICTED: protein TIFY 10A-like isoform X2 [Sesamum indicum]}	{sp|Q9LMA8|TI10A_ARATH; Protein TIFY 10A OS=Arabidopsis thaliana GN=TIFY10A PE=1 SV=1}	{sind:105161945; K13464 JAZ jasmonate ZIM domain-containing protein - ko04075; Environmental Information Processing; Signal transduction; Plant hormone signal transduction}	{NA}	{NA}	{NA}	{NA}
PatUTM.I-15193	9.38	22.13	11.94	241.98	207.53	72.46	1031.53	158.687	1904.37	12.0008	3.58506	1.63e-05		{NA}	{NA}	{NA}	{NA}	{NA}	{NA}	{NA}
PatUTM.I-15264	38.66	54.29	56	18.55	28.27	8.82	387.327	568.844	205.81	0.361804	-1.46672	0.00342104		{XP_011074382.1; PREDICTED: uncharacterized protein LOC105159125 isoform X1 [Sesamum indicum]}	{NA}	{sind:105159125; - - - - -}	{NA}	{NA}	{XM_004232477.3; PREDICTED: Solanum lycopersicum uncharacterized LOC101245418 (LOC101245418), mRNA}	{PF04043:Plant invertase/pectin methylesterase inhibitor}
PatUTM.I-15283	21.97	7.87	7.26	74.57	60.73	73.27	992.261	310.894	1673.63	5.38327	2.42848	0.00092264		{XP_011089824.1; PREDICTED: aquaporin TIP1-3-like [Sesamum indicum]}	{sp|O82598|TIP13_ARATH; Aquaporin TIP1-3 OS=Arabidopsis thaliana GN=TIP1-3 PE=1 SV=1}	{rcu:8286116; K09873 TIP aquaporin TIP - -}	{At4g01470; KOG0223 Aquaporin (major intrinsic protein family) G Carbohydrate transport and metabolism ;}	{NA}	{XM_011091522.1; PREDICTED: Sesamum indicum aquaporin TIP1-3-like (LOC105170665), mRNA}	{NA}
PatUTM.I-15288	0.8	1.82	0.46	0.35	8.66	10.82	47.0247	12.9768	81.0726	6.24751	2.64328	0.00495535		{NA}	{NA}	{NA}	{NA}	{NA}	{NA}	{NA}
PatUTM.I-15299	16.71	10.74	13.73	9.02	4.76	2.98	155.824	223.69	87.9585	0.393216	-1.34661	0.00365789		{XP_012463477.1; PREDICTED: chlorophyll a-b binding protein 6, chloroplastic [Gossypium raimondii]}	{sp|Q01667|CAB6_ARATH; Chlorophyll a-b binding protein 6, chloroplastic OS=Arabidopsis thaliana GN=LHCA1 PE=1 SV=1}	{nnu:104594830; K08907 LHCA1 light-harvesting complex I chlorophyll a/b binding protein 1 - ko00196; Metabolism; Energy metabolism; Photosynthesis - antenna proteins}	{NA}	{NA}	{XM_011078700.1; PREDICTED: Sesamum indicum chlorophyll a-b binding protein 6, chloroplastic (LOC105161112), mRNA}	{NA}
PatUTM.I-15328	34.58	88.01	87.98	19.89	32.81	3.16	255.316	405.384	105.247	0.259623	-1.94551	0.000385691		{XP_012844705.1; PREDICTED: zinc finger A20 and AN1 domain-containing stress-associated protein 5-like [Erythranthe guttata]}	{sp|Q9LHJ8|SAP5_ARATH; Zinc finger A20 and AN1 domain-containing stress-associated protein 5 OS=Arabidopsis thaliana GN=SAP5 PE=2 SV=1}	{cann:107839010; - - - - -}	{At3g12630; KOG3173 Predicted Zn-finger protein R General function prediction only ;}	{NA}	{XM_011095224.1; PREDICTED: Sesamum indicum zinc finger A20 and AN1 domain-containing stress-associated protein 5 (LOC105173475), mRNA}	{PF00149:Calcineurin-like phosphoesterase}
PatUTM.I-15391	25.34	36.58	27.43	99.83	164.2	110.46	1723.79	683.956	2763.62	4.04064	2.01458	1.69e-05		{XP_011092140.1; PREDICTED: calreticulin [Sesamum indicum]}	{sp|O81919|CALR_BETVU; Calreticulin OS=Beta vulgaris PE=2 SV=1}	{cit:102618403; K08057 CALR calreticulin - ko04141; Genetic Information Processing; Folding, sorting and degradation; Protein processing in endoplasmic reticulum | ko04145; Cellular Processes; Transport and catabolism; Phagosome | ko04612; Organismal Systems; Immune system; Antigen processing and presentation | ko05166; Human Diseases; Infectious diseases: Viral; HTLV-I infection | ko05142; Human…	{At1g09210; KOG0674 Calreticulin O Posttranslational modification, protein turnover, chaperones ;}	{NA}	{XM_011071083.1; PREDICTED: Sesamum indicum calreticulin (LOC105155213), mRNA}	{PF00257:Dehydrin PF02724:CDC45-like protein PF04931:DNA polymerase phi}
PatUTM.I-15448	8.11	6.43	10.49	3.3	4.14	1.2	113.69	170.729	56.65	0.331812	-1.59156	0.00570741		{XP_011090773.1; PREDICTED: uncharacterized protein LOC105171381 [Sesamum indicum]}	{NA}	{sind:105156970; - - - - -}	{NA}	{NA}	{NA}	{NA}
PatUTM.I-15456	5.54	13.17	13.64	0	0.64	2.43	46.7109	86.3332	7.08853	0.0821067	-3.60636	0.000342493		{NA}	{NA}	{NA}	{NA}	{NA}	{NA}	{NA}
PatUTM.I-15495	0	0	7.95	11.22	14.36	17.84	47.5831	17.138	78.0281	4.55292	2.18679	0.0074625		{NA}	{NA}	{NA}	{NA}	{NA}	{NA}	{NA}
PatUTM.I-15571	42.28	71.18	63.68	175.4	189.57	48.52	784.751	477.147	1092.36	2.28935	1.19494	0.00580041		{NA}	{NA}	{NA}	{NA}	{NA}	{NA}	{NA}
PatUTM.I-15597	19.78	18.28	12.37	29.87	61.46	27.82	679.47	411.163	947.776	2.30511	1.20483	0.00431863		{XP_012846078.1; PREDICTED: allene oxide cyclase 3, chloroplastic-like [Erythranthe guttata]}	{sp|A2XID3|AOC_ORYSI; Allene oxide cyclase, chloroplastic OS=Oryza sativa subsp. indica GN=AOC PE=2 SV=1}	{pxb:103947146; K10525 AOC allene oxide cyclase 5.3.99.6 ko00592; Metabolism; Lipid metabolism; alpha-Linolenic acid metabolism}	{NA}	{NA}	{HM156740.1; Salvia miltiorrhiza allene oxide cyclase mRNA, complete cds}	{NA}
PatUTM.I-15635	10.26	5.28	1.54	82.74	111.42	23.86	493.538	71.0619	916.015	12.8904	3.68822	0.00737543		{NA}	{NA}	{NA}	{NA}	{NA}	{NA}	{NA}
PatUTM.I-15950	20.37	11.68	35.58	79.89	30.29	78.24	618.419	350.859	885.979	2.52517	1.33638	0.000896848		{XP_011094145.1; PREDICTED: protein zntC [Sesamum indicum]}	{NA}	{NA}	{NA}	{NA}	{AM468044.2; Vitis vinifera contig VV78X105073.12, whole genome shotgun sequence}	{NA}
PatUTM.I-15988	107.58	166.02	146.1	425.71	545.05	365.26	2107.34	1038.52	3176.17	3.05837	1.61276	6.14e-05		{NA}	{NA}	{NA}	{NA}	{NA}	{XM_011071083.1; PREDICTED: Sesamum indicum calreticulin (LOC105155213), mRNA}	{NA}
PatUTM.I-16012	14.02	10.03	9.17	27.91	17.79	37.32	256.729	153.075	360.382	2.35428	1.23529	0.00387976		{XP_012849662.1; PREDICTED: uncharacterized protein LOC105969453 [Erythranthe guttata]}	{NA}	{sind:105168494; - - - - -}	{NA}	{NA}	{NA}	{NA}
PatUTM.I-16015	43.45	36.86	24.68	110.53	173.75	100.67	1787.77	782.536	2793.01	3.56917	1.83559	0.000551653		{XP_012830684.1; PREDICTED: NAD(P)H:quinone oxidoreductase [Erythranthe guttata]}	{sp|Q8H9D2|NQR_SOLTU; NAD(P)H:quinone oxidoreductase OS=Solanum tuberosum PE=2 SV=1}	{pop:POPTR_0001s06530g; - - - - -}	{At3g27890; KOG4530 Predicted flavoprotein R General function prediction only ;}	{GO:0016491; oxidoreductase activity; molecular_function}	{XM_012975230.1; PREDICTED: Erythranthe guttatus NAD(P)H:quinone oxidoreductase (LOC105951779), mRNA}	{NA}
PatUTM.I-16025	0	14.14	13.57	33.43	36.91	31.7	128.601	57.1373	200.064	3.50146	1.80796	0.000450379		{NA}	{NA}	{NA}	{NA}	{NA}	{XM_011098465.1; PREDICTED: Sesamum indicum ras-related protein RABF2b (LOC105175849), mRNA}	{NA}
PatUTM.I-16050	25.28	28.99	26.28	67.34	98.05	62.36	648.428	349.203	947.653	2.71376	1.44029	0.000344377		{KJB30885.1; hypothetical protein B456_005G165800, partial [Gossypium raimondii]}	{sp|Q3T073|SERP2_BOVIN; Stress-associated endoplasmic reticulum protein 2 OS=Bos taurus GN=SERP2 PE=3 SV=1}	{mdm:103452160; - - - - -}	{At1g27330; KOG3491 Predicted membrane protein S Function unknown ;}	{NA}	{XM_012986686.1; PREDICTED: Erythranthe guttatus stress-associated endoplasmic reticulum protein 2 (LOC105962384), mRNA}	{PF00085:Thioredoxin PF13417:Glutathione S-transferase, N-terminal domain PF02344:Myc leucine zipper domain PF00462:Glutaredoxin PF02784:Pyridoxal-dependent decarboxylase, pyridoxal binding domain}
PatUTM.I-16074	6.77	0.18	0	8.68	10.34	9.36	81.0909	32.7306	129.451	3.95504	1.98369	0.000919111		{NA}	{NA}	{NA}	{NA}	{NA}	{NA}	{NA}
PatUTM.I-16083	2.42	1.02	7.76	19.99	21.41	5.1	188.478	78.5425	298.413	3.79939	1.92577	0.000398109		{XP_010112784.1; Metal transporter Nramp5 [Morus notabilis]}	{NA}	{pop:POPTR_0003s05890g; - - - - -}	{NA}	{NA}	{KP718620.1; Pogostemon stellatus isolate PDBK2014-1557 chloroplast, complete genome}	{NA}
PatUTM.I-16291	1.99	1.9	6.91	0.35	0	0	37.5841	72.8182	2.34997	0.0322717	-4.95359	0.00562548		{KZV48968.1; hypothetical protein F511_09564 [Dorcoceras hygrometricum]}	{sp|P42036|RS143_ARATH; 40S ribosomal protein S14-3 OS=Arabidopsis thaliana GN=RPS14C PE=2 SV=2}	{sot:102595055; K02955 RP-S14e, RPS14 small subunit ribosomal protein S14e - ko03010; Genetic Information Processing; Translation; Ribosome}	{At3g52580; KOG0407 40S ribosomal protein S14 J Translation, ribosomal structure and biogenesis ;}	{NA}	{XM_011079542.1; PREDICTED: Sesamum indicum 40S ribosomal protein S14-3 (LOC105161743), mRNA}	{NA}
PatUTM.I-16296	25.49	25.93	40.21	0	10.09	6.31	119.693	205.441	33.9453	0.165231	-2.59744	0.00739735		{NA}	{NA}	{NA}	{NA}	{NA}	{NA}	{NA}
PatUTM.I-16301	4.6	4.95	0	27.15	11.05	6.01	82.2435	28.2873	136.2	4.81487	2.2675	0.000835892		{XP_011083479.1; PREDICTED: uncharacterized protein LOC105166004 [Sesamum indicum]}	{sp|Q94CH8|EXL1_ARATH; GDSL esterase/lipase EXL1 OS=Arabidopsis thaliana GN=EXL1 PE=2 SV=1}	{csv:101214486; - - - - -}	{NA}	{NA}	{NA}	{NA}
PatUTM.I-16334	142.5	102.93	162.27	71	65.03	78.12	797.364	1070.2	524.53	0.490124	-1.02878	0.00688976		{NA}	{NA}	{NA}	{NA}	{NA}	{XM_008246524.1; PREDICTED: Prunus mume 40S ribosomal protein S30 (LOC103342869), mRNA}	{NA}
PatUTM.I-16407	4.06	3.31	2.17	12.45	24.01	12.97	117.97	39.0991	196.84	5.03438	2.33182	0.00197047		{XP_012839184.1; PREDICTED: endoplasmin homolog [Erythranthe guttata]}	{sp|P35016|ENPL_CATRO; Endoplasmin homolog OS=Catharanthus roseus GN=HSP90 PE=2 SV=1}	{nta:107769069; - - - - -}	{At4g24190; KOG0020 Endoplasmic reticulum glucose-regulated protein (GRP94/endoplasmin), HSP90 family O Posttranslational modification, protein turnover, chaperones ;}	{NA}	{XM_012983730.1; PREDICTED: Erythranthe guttatus endoplasmin homolog (LOC105959588), mRNA}	{PF02724:CDC45-like protein PF00170:bZIP transcription factor PF03131:bZIP Maf transcription factor PF07716:Basic region leucine zipper}
PatUTM.I-16451	42.64	38.43	13.65	736.5	669.73	251.79	5793.21	622.44	10964	17.6145	4.13869	0.00131201		{XP_012855601.1; PREDICTED: miraculin-like [Erythranthe guttata]}	{sp|P32765|ASP_THECC; 21 kDa seed protein OS=Theobroma cacao GN=ASP PE=2 SV=1}	{lja:Lj0g3v0094009.1; - - - - -}	{NA}	{GO:0004866; endopeptidase inhibitor activity; molecular_function}	{NA}	{NA}
PatUTM.I-16513	106.24	69.32	61.12	312.61	388.84	158.69	1773.29	779.976	2766.61	3.54705	1.82662	0.0097847		{EYU42236.1; hypothetical protein MIMGU_mgv1a023610mg, partial [Erythranthe guttata]}	{sp|Q8GVD0|BGLC_OLEEU; Beta-glucosidase OS=Olea europaea GN=GLU PE=1 SV=1}	{pop:POPTR_0001s05280g; K01188 E3.2.1.21 beta-glucosidase 3.2.1.21 ko00500; Metabolism; Carbohydrate metabolism; Starch and sucrose metabolism | ko00460; Metabolism; Metabolism of other amino acids; Cyanoamino acid metabolism | ko00940; Metabolism; Biosynthesis of other secondary metabolites; Phenylpropanoid biosynthesis}	{At3g18070; KOG0626 Beta-glucosidase, lactase phlorizinhydrolase, and related proteins G Carbohydrate transport and metabolism ;}	{NA}	{NA}	{PF02248:Small coat protein PF02247:Large coat protein}
PatUTM.I-16519	10.75	19.77	17.9	40.7	59.84	33.61	323.252	176.397	470.108	2.66505	1.41416	0.00218446		{AFK44320.1; unknown [Lotus japonicus]}	{sp|P38389|SC61B_ARATH; Protein transport protein Sec61 subunit beta OS=Arabidopsis thaliana GN=At2g45070 PE=1 SV=1}	{cam:101491707; K09481 SEC61B, SBH2 protein transport protein SEC61 subunit beta - ko03060; Genetic Information Processing; Folding, sorting and degradation; Protein export | ko04141; Genetic Information Processing; Folding, sorting and degradation; Protein processing in endoplasmic reticulum | ko04145; Cellular Processes; Transport and catabolism; Phagosome | ko05110; Human Diseases; Infectious …	{At2g45070; KOG3457 Sec61 protein translocation complex, beta subunit O Posttranslational modification, protein turnover, chaperones ;}	{NA}	{XM_011091843.1; PREDICTED: Sesamum indicum protein transport protein Sec61 subunit beta-like (LOC105170908), mRNA}	{NA}
PatUTM.I-16592	20.33	33.65	24.07	120.12	227.36	104.72	1797.48	541.534	3053.43	5.63847	2.4953	0.00520071		{XP_011084527.1; PREDICTED: luminal-binding protein 5-like [Sesamum indicum]}	{sp|Q03685|BIP5_TOBAC; Luminal-binding protein 5 OS=Nicotiana tabacum GN=BIP5 PE=2 SV=1}	{sind:105160324; K09490 HSPA5, BIP heat shock 70kDa protein 5 - ko03060; Genetic Information Processing; Folding, sorting and degradation; Protein export | ko04141; Genetic Information Processing; Folding, sorting and degradation; Protein processing in endoplasmic reticulum | ko04918; Organismal Systems; Endocrine system; Thyroid hormone synthesis | ko05020; Human Diseases; Neurodegenerative dise…	{At5g28540; KOG0100 Molecular chaperones GRP78/BiP/KAR2, HSP70 superfamily O Posttranslational modification, protein turnover, chaperones ;}	{GO:0016021; integral to membrane; cellular_component}	{XM_011077653.1; PREDICTED: Sesamum indicum luminal-binding protein 5 (LOC105160324), mRNA}	{NA}
PatUTM.I-16694	9.8	14.48	10.36	36.66	39.6	49.91	278.058	124.501	431.614	3.46675	1.79358	8.62e-06		{NA}	{NA}	{NA}	{NA}	{NA}	{NA}	{PF00197:Trypsin and protease inhibitor}
PatUTM.I-16878	33.88	51.62	30.33	129.75	186.3	113.81	1481	640.111	2321.89	3.62733	1.85891	5.17e-05		{XP_011082819.1; PREDICTED: calnexin homolog 1 [Sesamum indicum]}	{sp|Q39817|CALX_SOYBN; Calnexin homolog OS=Glycine max PE=2 SV=1}	{sind:105165487; K08054 CANX calnexin - ko04141; Genetic Information Processing; Folding, sorting and degradation; Protein processing in endoplasmic reticulum | ko04145; Cellular Processes; Transport and catabolism; Phagosome | ko04612; Organismal Systems; Immune system; Antigen processing and presentation | ko04918; Organismal Systems; Endocrine system; Thyroid hormone synthesis | ko05166; Human…	{At5g61790; KOG0675 Calnexin O Posttranslational modification, protein turnover, chaperones ;}	{NA}	{NA}	{NA}
PatUTM.I-16892	116.46	77.03	72.55	999.89	1109.69	201.58	7263.94	1517.25	13010.6	8.57517	3.10017	0.000319361		{NA}	{NA}	{NA}	{NA}	{NA}	{NA}	{NA}
PatUTM.I-17066	8.83	14.56	6.22	1.86	5.02	5.32	101.825	145.752	57.899	0.397245	-1.3319	0.000914911		{XP_011100339.1; PREDICTED: 60S ribosomal protein L27a-3-like [Sesamum indicum]}	{sp|P49637|R27A3_ARATH; 60S ribosomal protein L27a-3 OS=Arabidopsis thaliana GN=RPL27AC PE=2 SV=2}	{thj:104809056; K02900 RP-L27Ae, RPL27A large subunit ribosomal protein L27Ae - ko03010; Genetic Information Processing; Translation; Ribosome}	{At1g70600; KOG1742 60s ribosomal protein L15/L27 J Translation, ribosomal structure and biogenesis ;}	{NA}	{XM_012999183.1; PREDICTED: Erythranthe guttatus 60S ribosomal protein L27a-2-like (LOC105974120), mRNA}	{NA}
PatUTM.I-17088	58.24	84.41	85.76	33.31	16.55	47.89	1153.95	1651.19	656.721	0.397727	-1.33015	0.0024864		{XP_012858780.1; PREDICTED: CASP-like protein 1 [Erythranthe guttata]}	{sp|A2PZE5|CSPL1_IPONI; CASP-like protein IN26 (Fragment) OS=Ipomoea nil GN=IN26 PE=2 SV=2}	{sind:105156916; - - - - -}	{NA}	{NA}	{XM_011092546.1; PREDICTED: Sesamum indicum CASP-like protein 1 (LOC105171429), mRNA}	{PF00769:Ezrin/radixin/moesin family PF00015:Methyl-accepting chemotaxis protein (MCP) signalling domain PF06009:Laminin Domain II PF07464:Apolipophorin-III precursor (apoLp-III) PF07651:ANTH domain}
PatUTM.I-17152	36.17	57.83	94.38	4.86	15.85	13.74	626.288	1072.85	179.727	0.167523	-2.57757	0.00673549		{CDP16415.1; unnamed protein product [Coffea canephora]}	{sp|Q9LFR3|GASAE_ARATH; Gibberellin-regulated protein 14 OS=Arabidopsis thaliana GN=GASA14 PE=1 SV=1}	{spen:107012695; - - - - -; spen:107012695; - - - - -}	{NA}	{NA}	{AM465548.2; Vitis vinifera contig VV78X059809.26, whole genome shotgun sequence}	{NA}
PatUTM.I-17312	556.27	374.63	359.05	1050.87	1518.31	1024.07	5980.28	3255.44	8705.12	2.67403	1.41901	0.00522119		{KJB42233.1; hypothetical protein B456_007G143500 [Gossypium raimondii]}	{sp|P19873|ITH5_CUCMA; Inhibitor of trypsin and hageman factor OS=Cucurbita maxima PE=1 SV=1}	{jcu:105635567; - - - - -}	{NA}	{NA}	{NA}	{PF03953:Tubulin C-terminal domain}
PatUTM.I-17344	110.05	41.51	63.9	187.35	242.9	191.41	845.779	452.739	1238.82	2.73627	1.45221	8.1e-05		{NA}	{NA}	{NA}	{NA}	{NA}	{NA}	{NA}
PatUTM.I-17348	37.99	34.12	65.14	24.02	9.16	21.72	221.665	323.989	119.341	0.36835	-1.44085	0.00320349		{NA}	{NA}	{NA}	{NA}	{NA}	{XM_009605395.2; PREDICTED: Nicotiana tomentosiformis 40S ribosomal protein S6-like (LOC104098614), mRNA}	{PF02771:Acyl-CoA dehydrogenase, N-terminal domain PF02770:Acyl-CoA dehydrogenase, middle domain PF01756:Acyl-CoA oxidase}
PatUTM.I-17454	254.15	288.04	76.45	121.97	117.46	46.4	839.074	1142.98	535.167	0.46822	-1.09474	0.00487338		{NA}	{NA}	{NA}	{NA}	{NA}	{NA}	{NA}
PatUTM.I-17485	75.61	51.09	19.07	175.68	217.51	112.29	2177.61	979.888	3375.33	3.44461	1.78434	0.0039265		{XP_002265965.1; PREDICTED: kunitz trypsin inhibitor 2 [Vitis vinifera]}	{sp|P80691|LSPI_CARPA; Latex serine proteinase inhibitor OS=Carica papaya PE=1 SV=1}	{sind:105157366; - - - - -}	{NA}	{NA}	{NA}	{NA}
PatUTM.I-17522	92.52	122.41	54.79	30.92	58.03	0	347.949	520.807	175.092	0.336193	-1.57264	0.0021172		{NA}	{NA}	{NA}	{NA}	{NA}	{NA}	{NA}
PatUTM.I-17523	11.36	22.08	34.51	1.34	3.15	4.19	169.675	304.097	35.2525	0.115925	-3.10873	0.00460545		{CDP16415.1; unnamed protein product [Coffea canephora]}	{sp|Q9LFR3|GASAE_ARATH; Gibberellin-regulated protein 14 OS=Arabidopsis thaliana GN=GASA14 PE=1 SV=1}	{spen:107012695; - - - - -; spen:107012695; - - - - -}	{NA}	{NA}	{XM_008241494.1; PREDICTED: Prunus mume snakin-2-like (LOC103338301), mRNA}	{PF07714:Protein tyrosine kinase PF00560:Leucine Rich Repeat PF00069:Protein kinase domain}
PatUTM.I-17673	24.49	21.63	21.04	43.26	73.76	72.49	976.867	532.933	1420.8	2.666	1.41468	0.000396197		{AGC73980.1; jasmonate ZIM-domain protein 1 [Salvia miltiorrhiza]}	{sp|Q84R94|TI10A_ORYSJ; Protein TIFY 10a OS=Oryza sativa subsp. japonica GN=TIFY10A PE=1 SV=1}	{sind:105161945; K13464 JAZ jasmonate ZIM domain-containing protein - ko04075; Environmental Information Processing; Signal transduction; Plant hormone signal transduction}	{NA}	{NA}	{XM_012992730.1; PREDICTED: Erythranthe guttatus protein TIFY 10A (LOC105968113), mRNA}	{NA}
PatUTM.I-17723	19.39	31.07	19.79	43.24	61.34	51.09	887.615	565.432	1209.8	2.1396	1.09734	0.00392885		{XP_012832394.1; PREDICTED: transmembrane emp24 domain-containing protein p24beta3 [Erythranthe guttata]}	{sp|Q9LIL4|P24B3_ARATH; Transmembrane emp24 domain-containing protein p24beta3 OS=Arabidopsis thaliana GN=At3g22845 PE=2 SV=1}	{jcu:105632048; K20347 TMED2, EMP24 p24 family protein beta-1 - -}	{At3g22845; KOG1692 Putative cargo transport protein EMP24 (p24 protein family) U Intracellular trafficking, secretion, and vesicular transport ;}	{NA}	{XM_012976940.1; PREDICTED: Erythranthe guttatus transmembrane emp24 domain-containing protein p24beta3 (LOC105953286), mRNA}	{NA}
PatUTM.I-17842	59.94	103.52	60.69	40.73	36.36	29.33	512.742	700.574	324.909	0.463776	-1.1085	0.00295388		{NA}	{NA}	{NA}	{NA}	{NA}	{XR_843032.1; PREDICTED: Populus euphratica uncharacterized LOC105129228 (LOC105129228), ncRNA}	{NA}
PatUTM.I-17854	5.22	4.88	7.15	19.93	23.82	10.91	180.171	89.5586	270.783	3.02353	1.59623	0.00102809		{XP_015054971.1; PREDICTED: uncharacterized protein LOC107001442 [Solanum pennellii]}	{NA}	{spen:107001442; - - - - -; spen:107001442; - - - - -}	{NA}	{NA}	{NA}	{NA}
PatUTM.I-17862	2.75	5.95	12.51	72.43	63.95	169.98	356.683	51.7159	661.651	12.7939	3.67739	0.000406271		{XP_015061456.1; PREDICTED: bifunctional purple acid phosphatase 26-like [Solanum pennellii]}	{sp|Q949Y3|PPA26_ARATH; Bifunctional purple acid phosphatase 26 OS=Arabidopsis thaliana GN=PAP26 PE=1 SV=1}	{sind:105162153; - - - - -}	{At5g34850; KOG1378 Purple acid phosphatase G Carbohydrate transport and metabolism ;}	{NA}	{XM_012978713.1; PREDICTED: Erythranthe guttatus bifunctional purple acid phosphatase 26-like (LOC105955011), transcript variant X2, mRNA}	{NA}
PatUTM.I-17916	4.41	5.15	2.59	12.89	20.34	11.8	193.418	83.5315	303.305	3.63103	1.86038	0.000480391		{XP_011078749.1; PREDICTED: signal peptidase complex subunit 3B-like [Sesamum indicum]}	{sp|Q53YF3|SPC3B_ARATH; Signal peptidase complex subunit 3B OS=Arabidopsis thaliana GN=At5g27430 PE=2 SV=1}	{sind:105162437; K12948 SPCS3, SPC3 signal peptidase complex subunit 3 3.4.-.- ko03060; Genetic Information Processing; Folding, sorting and degradation; Protein export}	{At5g27430; KOG3372 Signal peptidase complex subunit U Intracellular trafficking, secretion, and vesicular transport ;}	{NA}	{XM_011080447.1; PREDICTED: Sesamum indicum signal peptidase complex subunit 3B-like (LOC105162437), mRNA}	{NA}
PatUTM.I-18019	45.09	33.55	36.22	28.97	7.41	10.36	337.918	484.62	191.217	0.39457	-1.34165	0.00623588		{NA}	{NA}	{NA}	{NA}	{NA}	{NA}	{PF00010:Helix-loop-helix DNA-binding domain}
PatUTM.I-18061	1.19	2.36	0.55	5.5	9.44	19.37	74.701	16.6242	132.778	7.98704	2.99766	0.00340357		{EYU37493.1; hypothetical protein MIMGU_mgv1a023345mg, partial [Erythranthe guttata]}	{sp|O49675|CCD4_ARATH; Probable carotenoid cleavage dioxygenase 4, chloroplastic OS=Arabidopsis thaliana GN=CCD4 PE=1 SV=1}	{gmx:100777875; K09840 NCED 9-cis-epoxycarotenoid dioxygenase 1.13.11.51 ko00906; Metabolism; Metabolism of terpenoids and polyketides; Carotenoid biosynthesis}	{At4g19170; KOG1285 Beta, beta-carotene 15,15'-dioxygenase and related enzymes Q Secondary metabolites biosynthesis, transport and catabolism ;}	{NA}	{NA}	{PF04811:Sec23/Sec24 trunk domain PF04810:Sec23/Sec24 zinc finger PF04815:Sec23/Sec24 helical domain}
PatUTM.I-18107	19.94	24.22	17.44	32.16	52.8	46.73	748.17	491.078	1005.26	2.04706	1.03355	0.00725331		{XP_011073801.1; PREDICTED: ER lumen protein-retaining receptor-like [Sesamum indicum]}	{sp|Q9ZTN2|ERD2_PETHY; ER lumen protein-retaining receptor OS=Petunia hybrida GN=ERD2 PE=2 SV=1}	{sind:105158670; K10949 KDELR ER lumen protein retaining receptor - ko05110; Human Diseases; Infectious diseases: Bacterial; Vibrio cholerae infection}	{At1g29330; KOG3106 ER lumen protein retaining receptor U Intracellular trafficking, secretion, and vesicular transport ;}	{NA}	{XM_011075499.1; PREDICTED: Sesamum indicum ER lumen protein-retaining receptor-like (LOC105158670), mRNA}	{NA}
PatUTM.I-18357	4.21	12.99	2.97	22.85	40.72	22.09	175.327	66.2707	284.384	4.29124	2.1014	0.0046042		{XP_004229405.1; PREDICTED: dnaJ protein ERDJ3B [Solanum lycopersicum]}	{sp|Q9LZK5|DNJ19_ARATH; DnaJ protein ERDJ3B OS=Arabidopsis thaliana GN=ERDJ3B PE=1 SV=1}	{sly:101246562; K09517 DNAJB11 DnaJ homolog subfamily B member 11 - ko04141; Genetic Information Processing; Folding, sorting and degradation; Protein processing in endoplasmic reticulum}	{At3g62600; KOG0713 Molecular chaperone (DnaJ superfamily) O Posttranslational modification, protein turnover, chaperones ;}	{NA}	{XM_011081281.1; PREDICTED: Sesamum indicum dnaJ protein ERDJ3B (LOC105163066), mRNA}	{NA}
PatUTM.I-18407	4.1	6.71	3.94	21.32	28.61	29.35	165.314	53.292	277.335	5.20407	2.37964	4.18e-06		{NA}	{NA}	{NA}	{NA}	{NA}	{NA}	{NA}
PatUTM.I-18438	4.86	7.2	8.03	14.85	40.71	30.67	127.04	50.1988	203.882	4.06149	2.02201	0.00572595		{NA}	{NA}	{NA}	{NA}	{NA}	{NA}	{NA}
PatUTM.I-18498	24.53	14.02	25.66	6.96	6.34	3.01	275.087	443.01	107.165	0.241902	-2.04751	0.000219104		{XP_011090773.1; PREDICTED: uncharacterized protein LOC105171381 [Sesamum indicum]}	{NA}	{gra:105787874; - - - - -}	{NA}	{NA}	{NA}	{NA}
PatUTM.I-18557	14.35	30.23	14.18	0	0	7.18	68.2822	123.231	13.3336	0.1082	-3.20823	0.00241296		{NA}	{NA}	{NA}	{NA}	{NA}	{NA}	{PF00155:Aminotransferase class I and II PF04864:Allinase PF04863:Alliinase EGF-like domain}
PatUTM.I-18678	6.73	7.65	6.63	18.41	26.93	14.93	288.229	153.038	423.42	2.76676	1.4682	0.00148523		{XP_011071786.1; PREDICTED: probable alpha-mannosidase I MNS5 isoform X1 [Sesamum indicum]}	{sp|Q9SXC9|MNS5_ARATH; Alpha-mannosidase I MNS5 OS=Arabidopsis thaliana GN=MNS5 PE=1 SV=1}	{sind:105157170; K10084 EDEM1 ER degradation enhancer, mannosidase alpha-like 1 - ko04141; Genetic Information Processing; Folding, sorting and degradation; Protein processing in endoplasmic reticulum}	{At1g27520; KOG2429 Glycosyl hydrolase, family 47 G Carbohydrate transport and metabolism ;}	{NA}	{XM_011073485.1; PREDICTED: Sesamum indicum probable alpha-mannosidase I MNS5 (LOC105157170), transcript variant X2, mRNA}	{NA}
PatUTM.I-18715	14.39	10.84	11.13	33.24	18.01	29.75	485.959	312.149	659.769	2.11364	1.07973	0.00239053		{XP_011099835.1; PREDICTED: protein GDAP2 homolog [Sesamum indicum]}	{sp|Q5CZL1|GDAP2_XENTR; Ganglioside-induced differentiation-associated protein 2 OS=Xenopus tropicalis PE=2 SV=1}	{sind:105178148; - - - - -}	{At4g35750; KOG2633 Hismacro and SEC14 domain-containing proteins BK Chromatin structure and dynamics ; Transcription ;}	{NA}	{XM_011101533.1; PREDICTED: Sesamum indicum protein GDAP2 homolog (LOC105178148), mRNA}	{NA}
PatUTM.I-18974	0	5.99	0	0.13	0	0	8.248	16.2022	0.293746	0.0181299	-5.78548	0.00684353		{NA}	{NA}	{NA}	{NA}	{NA}	{NA}	{NA}
PatUTM.I-19219	3.71	15.47	2.31	1.94	0	0	25.2678	46.1295	4.40619	0.0955178	-3.38809	0.000320339		{NA}	{NA}	{NA}	{NA}	{NA}	{NA}	{NA}
PatUTM.I-19222	41.38	41.96	13.21	179.08	204.02	148.87	1739.19	537.634	2940.75	5.46979	2.45149	1.15e-06		{XP_019178394.1; PREDICTED: serine carboxypeptidase 1-like [Ipomoea nil]}	{sp|P37890|CBP1_ORYSJ; Serine carboxypeptidase 1 OS=Oryza sativa subsp. japonica GN=CBP1 PE=2 SV=1}	{ini:109173614; K16296 SCPL-I serine carboxypeptidase-like clade I 3.4.16.- -}	{At3g25420; KOG1282 Serine carboxypeptidases (lysosomal cathepsin A) OE Posttranslational modification, protein turnover, chaperones ; Amino acid transport and metabolism ;}	{NA}	{XM_012978122.1; PREDICTED: Erythranthe guttatus serine carboxypeptidase 1 (LOC105954452), mRNA}	{NA}
PatUTM.I-19417	23.92	29.59	20.89	76.93	79.48	83.17	855.295	418.006	1292.58	3.09226	1.62866	1.67e-05		{XP_011078422.1; PREDICTED: bifunctional purple acid phosphatase 26 isoform X1 [Sesamum indicum]}	{sp|Q949Y3|PPA26_ARATH; Bifunctional purple acid phosphatase 26 OS=Arabidopsis thaliana GN=PAP26 PE=1 SV=1}	{sind:105162153; - - - - -}	{At5g34850; KOG1378 Purple acid phosphatase G Carbohydrate transport and metabolism ;}	{NA}	{XM_018649072.1; PREDICTED: Pyrus x bretschneideri bifunctional purple acid phosphatase 26-like (LOC103953881), transcript variant X3, mRNA}	{PF04898:Glutamate synthase central domain PF00743:Flavin-binding monooxygenase-like PF05834:Lycopene cyclase protein PF13241:Putative NAD(P)-binding PF01645:Conserved region in glutamate synthase PF02826:D-isomer specific 2-hydroxyacid dehydrogenase, NAD binding domain PF01134:Glucose inhibited division protein A PF01593:Flavin containing amine oxidoreductase PF01266:FAD dependent oxidoreductase…
PatUTM.I-19430	16.7	15.32	8.14	32.22	40.81	30.56	502.386	285.469	719.304	2.51973	1.33327	0.0013591		{AJD25175.1; cytochrome P450 CYP74B21 [Salvia miltiorrhiza]}	{sp|K4CF70|HPL_SOLLC; Fatty acid hydroperoxide lyase, chloroplastic OS=Solanum lycopersicum GN=HPL PE=1 SV=1}	{fve:101298061; K10528 HPL hydroperoxide lyase 4.1.2.- ko00592; Metabolism; Lipid metabolism; alpha-Linolenic acid metabolism}	{NA}	{NA}	{KP337681.1; Salvia miltiorrhiza cytochrome P450 CYP74B21 mRNA, complete cds}	{NA}
PatUTM.I-19666	11.41	8.3	8.09	0	0	4.19	32.7809	58.1199	7.44199	0.128046	-2.96527	0.00290314		{NA}	{NA}	{NA}	{NA}	{NA}	{NA}	{PF00565:Staphylococcal nuclease homologue}
PatUTM.I-19876	61.33	37.69	54.55	24.99	0	15.46	194.725	311.949	77.5015	0.248443	-2.00901	0.000288467		{NA}	{NA}	{NA}	{NA}	{NA}	{NA}	{NA}
PatUTM.I-20140	28.48	4.7	14.66	0	0.42	0	49.0453	97.337	0.753521	0.00774136	-7.0132	0.000227765		{NA}	{NA}	{NA}	{NA}	{NA}	{NA}	{PF02518:Histidine kinase-, DNA gyrase B-, and HSP90-like ATPase PF00183:Hsp90 protein}
PatUTM.I-20206	51.98	18.94	70.13	14.03	12.26	9.8	674.935	1091.7	258.17	0.236484	-2.08018	0.00100222		{KZV38522.1; hypothetical protein F511_39996 [Dorcoceras hygrometricum]}	{sp|O22174|ERF08_ARATH; Ethylene-responsive transcription factor ERF008 OS=Arabidopsis thaliana GN=ERF008 PE=2 SV=1}	{ini:109178515; - - - - -}	{NA}	{NA}	{XM_013000837.1; PREDICTED: Erythranthe guttatus ethylene-responsive transcription factor ERF011-like (LOC105975641), mRNA}	{NA}
PatUTM.I-20226	529.23	323.69	336.56	192.22	281.05	118	1998.54	2697.9	1299.17	0.48155	-1.05424	0.00114277		{NP_001148183.1; chlorophyll a-b binding protein 6A [Zea mays]}	{sp|Q9SDM1|CB121_HORVU; Chlorophyll a-b binding protein 1B-21, chloroplastic OS=Hordeum vulgare GN=LHC Ib-21 PE=1 SV=1}	{vvi:100263275; K08907 LHCA1 light-harvesting complex I chlorophyll a/b binding protein 1 - ko00196; Metabolism; Energy metabolism; Photosynthesis - antenna proteins}	{NA}	{NA}	{X64198.1; N.tabacum LHC-I mRNA for photosystem I light-harvesting chlorophyll a/b-binding protein}	{NA}
PatUTM.I-20249	6.9	29.51	3.85	28.1	26.45	44.21	273.986	158.351	389.62	2.46049	1.29895	0.00607693		{EYU45876.1; hypothetical protein MIMGU_mgv1a022443mg, partial [Erythranthe guttata]}	{sp|Q8W453|DIRL1_ARATH; Putative lipid-transfer protein DIR1 OS=Arabidopsis thaliana GN=DIR1 PE=1 SV=1}	{spen:107014408; - - - - -; spen:107014408; - - - - -}	{NA}	{NA}	{NA}	{NA}
PatUTM.I-20313	105.28	113.74	77.03	189.17	230.71	239.02	2666.59	1700.29	3632.88	2.13662	1.09533	0.0012669		{CDP22149.1; unnamed protein product [Coffea canephora]}	{sp|P49310|GRP1_SINAL; Glycine-rich RNA-binding protein GRP1A OS=Sinapis alba PE=2 SV=1}	{spen:107003526; - - - - -; spen:107003526; - - - - -}	{At2g21660; KOG0118 FOG: RRM domain R General function prediction only ;}	{NA}	{XM_011094497.1; PREDICTED: Sesamum indicum glycine-rich RNA-binding protein 2-like (LOC105172892), mRNA}	{NA}
PatUTM.I-20605	9.53	21.72	30.99	79.56	103.96	15.52	689.62	338.286	1040.95	3.07715	1.62159	0.00139956		{XP_011094081.1; PREDICTED: defensin-like protein 1 [Sesamum indicum]}	{sp|P82787|DEF19_ARATH; Defensin-like protein 19 OS=Arabidopsis thaliana GN=PDF1.4 PE=3 SV=2}	{fve:101292279; - - - - -}	{NA}	{NA}	{NA}	{PF03358:NADPH-dependent FMN reductase}
PatUTM.I-20996	27.2	60.28	29.85	173.57	265.69	156.41	1587.46	529.357	2645.56	4.99769	2.32126	0.000250672		{XP_011089043.1; PREDICTED: FK506-binding protein 2-like [Sesamum indicum]}	{sp|Q41649|FKB15_VICFA; FK506-binding protein 2 OS=Vicia faba GN=FKBP15 PE=1 SV=1}	{mtr:MTR_8g012380; K09569 FKBP2 FK506-binding protein 2 5.2.1.8 -}	{At5g48580; KOG0549 FKBP-type peptidyl-prolyl cis-trans isomerase O Posttranslational modification, protein turnover, chaperones ;}	{NA}	{XM_012979773.1; PREDICTED: Erythranthe guttatus FK506-binding protein 2 (LOC105955964), mRNA}	{NA}
PatUTM.I-21080	4.41	9.52	3.14	10.79	11.99	19.9	220.453	128.444	312.462	2.43267	1.28254	0.00635803		{XP_011088284.1; PREDICTED: 2-hydroxyisoflavanone dehydratase [Sesamum indicum]}	{sp|Q9SX78|CXE2_ARATH; Probable carboxylesterase 2 OS=Arabidopsis thaliana GN=CXE2 PE=2 SV=1}	{sot:102580493; - - - - -}	{At1g47480; KOG1515 Arylacetamide deacetylase V Defense mechanisms ;}	{NA}	{XM_007134852.1; Phaseolus vulgaris hypothetical protein (PHAVU_010G086500g) mRNA, partial cds}	{NA}
PatUTM.I-21378	145.62	178.3	118.85	280.92	325.32	312.58	2034.17	1356.08	2712.27	2.00008	1.00006	0.00584833		{XP_020106906.1; serine carboxypeptidase 1-like isoform X1 [Ananas comosus]}	{sp|P37890|CBP1_ORYSJ; Serine carboxypeptidase 1 OS=Oryza sativa subsp. japonica GN=CBP1 PE=2 SV=1}	{ini:109173614; K16296 SCPL-I serine carboxypeptidase-like clade I 3.4.16.- -}	{At3g25420; KOG1282 Serine carboxypeptidases (lysosomal cathepsin A) OE Posttranslational modification, protein turnover, chaperones ; Amino acid transport and metabolism ;}	{NA}	{NA}	{PF00171:Aldehyde dehydrogenase family}
PatUTM.I-21777	5.37	6.66	3.03	15.09	19.29	17.39	196.483	90.2711	302.695	3.35317	1.74553	0.000566755		{KZV55795.1; non-specific lipid-transfer protein 2-like [Dorcoceras hygrometricum]}	{sp|P27056|NLTP1_SOLLC; Non-specific lipid-transfer protein 1 OS=Solanum lycopersicum GN=TSW12 PE=2 SV=1}	{sot:102585136; - - - - -}	{NA}	{NA}	{NA}	{PF13606:Ankyrin repeat PF00023:Ankyrin repeat}
PatUTM.I-22039	1.52	1.38	2.5	0.83	0	0	20.7171	35.8531	5.58117	0.155668	-2.68346	0.00147444		{XP_011089207.1; PREDICTED: F-box protein At2g27310 [Sesamum indicum]}	{sp|Q9XIN8|FB119_ARATH; F-box protein At2g27310 OS=Arabidopsis thaliana GN=At2g27310 PE=2 SV=1}	{pmum:103329099; - - - - -}	{NA}	{NA}	{XM_011092183.1; PREDICTED: Sesamum indicum uncharacterized LOC105171158 (LOC105171158), mRNA}	{NA}
PatUTM.I-22184	5.97	2.09	3.94	0	0.96	1.44	39.2801	66.4638	12.0965	0.182001	-2.45798	0.00038597		{XP_009348085.1; PREDICTED: uncharacterized protein LOC103939697 [Pyrus x bretschneideri]}	{NA}	{pxb:103939697; - - - - -}	{NA}	{NA}	{NA}	{NA}
PatUTM.I-22284	9.41	11.45	6.19	36.53	24.15	36.58	229.538	102.407	356.668	3.48285	1.80027	0.000403773		{OMO84844.1; Vacuolar protein sorting-associated protein 62 [Corchorus capsularis]}	{NA}	{vvi:100242579; - - - - -}	{NA}	{NA}	{NA}	{NA}
PatUTM.I-22369	11.97	7.46	8.78	2.27	4.46	0.41	113.543	181.97	45.1149	0.247925	-2.01203	0.000308379		{APA20221.1; ADP/ATP carrier 2 [Populus tomentosa]}	{sp|P27081|ADT2_SOLTU; ADP,ATP carrier protein, mitochondrial (Fragment) OS=Solanum tuberosum GN=ANT1 PE=2 SV=1}	{pop:POPTR_0001s27480g; K05863 SLC25A4S, ANT solute carrier family 25 (mitochondrial adenine nucleotide translocator), member 4/5/6/31 - ko04020; Environmental Information Processing; Signal transduction; Calcium signaling pathway | ko04022; Environmental Information Processing; Signal transduction; cGMP-PKG signaling pathway | ko05012; Human Diseases; Neurodegenerative diseases; Parkinson's dise…	{At3g08580; KOG0749 Mitochondrial ADP/ATP carrier proteins C Energy production and conversion ;}	{NA}	{XM_016849179.1; PREDICTED: Gossypium hirsutum ADP,ATP carrier protein 1, mitochondrial (LOC107919809), mRNA}	{NA}
PatUTM.I-22561	4.66	3.15	1.53	7.54	12.57	7.65	153.066	78.2216	227.909	2.91364	1.54282	0.00766096		{AJD25175.1; cytochrome P450 CYP74B21 [Salvia miltiorrhiza]}	{sp|K4CF70|HPL_SOLLC; Fatty acid hydroperoxide lyase, chloroplastic OS=Solanum lycopersicum GN=HPL PE=1 SV=1}	{fve:101298061; K10528 HPL hydroperoxide lyase 4.1.2.- ko00592; Metabolism; Lipid metabolism; alpha-Linolenic acid metabolism}	{NA}	{NA}	{KP337681.1; Salvia miltiorrhiza cytochrome P450 CYP74B21 mRNA, complete cds}	{NA}
PatUTM.I-22568	46.76	29.39	13.63	632.1	810.38	415.67	6807.91	634.456	12981.4	20.4606	4.35478	0.00108211		{XP_011078998.1; PREDICTED: thiosulfate sulfurtransferase 16, chloroplastic [Sesamum indicum]}	{sp|P27626|DIN1_RAPSA; Senescence-associated protein DIN1 OS=Raphanus sativus GN=DIN1 PE=2 SV=1}	{sind:105162619; - - - - -}	{At4g35770; KOG1530 Rhodanese-related sulfurtransferase P Inorganic ion transport and metabolism ;}	{NA}	{NA}	{PF00097:Zinc finger, C3HC4 type (RING finger) PF12861:Anaphase-promoting complex subunit 11 RING-H2 finger PF14634:zinc-RING finger domain PF13639:Ring finger domain PF12678:RING-H2 zinc finger domain PF12906:RING-variant domain PF12906:RING-variant domain PF12678:RING-H2 zinc finger domain PF13639:Ring finger domain PF14634:zinc-RING finger domain PF12861:Anaphase-promoting complex subunit 11 R…
PatUTM.I-22629	12.44	30.79	40.22	8.76	9.36	13.28	371.038	550.765	191.312	0.347356	-1.52551	0.000632618		{XP_011095066.1; PREDICTED: abscisic acid receptor PYL4 [Sesamum indicum]}	{sp|O80920|PYL4_ARATH; Abscisic acid receptor PYL4 OS=Arabidopsis thaliana GN=PYL4 PE=1 SV=1}	{sind:105161511; K14496 PYL abscisic acid receptor PYR/PYL family - ko04016; Environmental Information Processing; Signal transduction; MAPK signaling pathway - plant | ko04075; Environmental Information Processing; Signal transduction; Plant hormone signal transduction}	{NA}	{GO:0006952; defense response; biological_process GO:0009607; response to biotic stimulus; biological_process}	{XM_011096764.1; PREDICTED: Sesamum indicum abscisic acid receptor PYL4 (LOC105174608), mRNA}	{NA}
PatUTM.I-23009	1.78	0	4.43	0	0.4	0	25.9721	48.9302	3.01408	0.0615996	-4.02093	6.48e-06		{XP_011093894.1; PREDICTED: suppressor of mec-8 and unc-52 protein homolog 2 [Sesamum indicum]}	{sp|O48713|SMU2_ARATH; Suppressor of mec-8 and unc-52 protein homolog 2 OS=Arabidopsis thaliana GN=SMU2 PE=1 SV=1}	{nnu:104598338; K13109 IK, RED, RER IK cytokine - -}	{At2g26460; KOG2498 IK cytokine down-regulator of HLA class II T Signal transduction mechanisms ;}	{NA}	{XM_011095592.1; PREDICTED: Sesamum indicum suppressor of mec-8 and unc-52 protein homolog 2 (LOC105173726), mRNA}	{PF12142:Polyphenol oxidase middle domain PF12143:Protein of unknown function (DUF_B2219) PF00264:Common central domain of tyrosinase}
PatUTM.I-23077	5.02	6.62	7.99	0	0.89	0	26.2072	50.1538	2.26056	0.0450726	-4.47161	0.0053656		{XP_012855310.1; PREDICTED: LOW QUALITY PROTEIN: auxin transport protein BIG [Erythranthe guttata]}	{sp|B9G2A8|BIG_ORYSJ; Auxin transport protein BIG OS=Oryza sativa subsp. japonica GN=Os09g0247700 PE=2 SV=1}	{bvg:104907046; K10691 UBR4, ZUBR1 E3 ubiquitin-protein ligase UBR4 2.3.2.27 ko05203; Human Diseases; Cancers: Overview; Viral carcinogenesis}	{At3g02260; KOG1776 Zn-binding protein Push T Signal transduction mechanisms ;}	{NA}	{NA}	{NA}
PatUTM.I-23224	42.19	58.09	76.58	20.64	14.99	17.12	637.688	996.216	279.16	0.280221	-1.83536	0.00450267		{XP_011096087.1; PREDICTED: 15.4 kDa class V heat shock protein [Sesamum indicum]}	{sp|O49710|HS154_ARATH; 15.4 kDa class V heat shock protein OS=Arabidopsis thaliana GN=HSP15.4 PE=2 SV=1}	{vvi:100854836; K13993 HSP20 HSP20 family protein - ko04141; Genetic Information Processing; Folding, sorting and degradation; Protein processing in endoplasmic reticulum}	{At4g21870; KOG0710 Molecular chaperone (small heat-shock protein Hsp26/Hsp42) O Posttranslational modification, protein turnover, chaperones ;}	{NA}	{NA}	{NA}
PatUTM.I-23279	1.73	0	3.6	5.43	8.68	7.75	49.6083	21.513	77.7036	3.61194	1.85277	0.00992074		{ACI31202.1; TRX [Salvia miltiorrhiza]}	{sp|P29449|TRXH1_TOBAC; Thioredoxin H-type 1 OS=Nicotiana tabacum PE=2 SV=1}	{sind:105159310; K03671 trxA thioredoxin 1 - ko04621; Organismal Systems; Immune system; NOD-like receptor signaling pathway | ko05418; Human Diseases; Cardiovascular diseases; Fluid shear stress and atherosclerosis}	{At1g45145; KOG0907 Thioredoxin O Posttranslational modification, protein turnover, chaperones ;}	{NA}	{NA}	{NA}
PatUTM.I-23903	5.67	25.7	7.6	0	2.26	2.43	44.1369	79.0347	9.23905	0.116899	-3.09667	0.00953868		{XP_016745580.1; PREDICTED: jasmonic acid-amido synthetase JAR1-like [Gossypium hirsutum]}	{sp|Q6I581|GH35_ORYSJ; Jasmonic acid-amido synthetase JAR1 OS=Oryza sativa subsp. japonica GN=GH3.5 PE=2 SV=1}	{gra:105796195; K14506 JAR1 jasmonic acid-amino synthetase - ko04075; Environmental Information Processing; Signal transduction; Plant hormone signal transduction}	{NA}	{NA}	{NA}	{PF00680:RNA dependent RNA polymerase PF01725:Ham1 family}
PatUTM.I-23959	4.87	2.12	0	28.59	10.37	6.17	208.529	54.6983	362.359	6.62468	2.72785	0.000421475		{NA}	{NA}	{NA}	{NA}	{NA}	{NA}	{NA}
PatUTM.I-24144	16.94	4.88	1.62	0	0.09	3.81	36.8919	64.1046	9.67925	0.150991	-2.72746	0.00427138		{KZV51847.1; hypothetical protein F511_06890 [Dorcoceras hygrometricum]}	{sp|Q9LUC6|C7A14_ARATH; Cytochrome P450 72A14 OS=Arabidopsis thaliana GN=CYP72A14 PE=2 SV=1}	{eus:EUTSA_v10020533mg; - - - - -}	{At3g14620; KOG0157 Cytochrome P450 CYP4/CYP19/CYP26 subfamilies QI Secondary metabolites biosynthesis, transport and catabolism ; Lipid transport and metabolism ;}	{NA}	{NA}	{PF00892:EamA-like transporter family}
PatUTM.I-24306	11.49	12.1	2.7	67.12	54.82	40.26	247.312	68.8341	425.79	6.18574	2.62895	0.000829006		{XP_011080432.1; PREDICTED: cinnamoyl-CoA reductase 1-like [Sesamum indicum]}	{NA}	{sind:105163688; - - - - -}	{NA}	{NA}	{NA}	{NA}
PatUTM.I-24313	19.43	17.28	1.9	26.94	81.7	66.87	236.57	86.032	387.108	4.49958	2.16979	0.00507819		{NA}	{NA}	{NA}	{NA}	{NA}	{NA}	{NA}
PatUTM.I-24410	2.28	6.59	7.9	0.91	0.52	2.68	51.116	83.7154	18.5166	0.221185	-2.17668	0.00284797		{XP_011083194.1; PREDICTED: salicylate carboxymethyltransferase [Sesamum indicum]}	{sp|Q8H0G0|CTS2_COFAR; Theobromine synthase 2 OS=Coffea arabica GN=CTS2 PE=1 SV=1}	{sot:102590256; - - - - -}	{NA}	{NA}	{XM_012997872.1; PREDICTED: Erythranthe guttatus salicylate carboxymethyltransferase (LOC105972891), mRNA}	{NA}
PatUTM.I-24483	15.99	25.62	12.25	79.99	77.59	67.87	264.642	103.61	425.675	4.10844	2.03859	0.000184279		{XP_011092192.1; PREDICTED: shaggy-related protein kinase alpha [Sesamum indicum]}	{sp|Q40518|MSK1_TOBAC; Shaggy-related protein kinase NtK-1 OS=Nicotiana tabacum GN=NTK-1 PE=2 SV=1}	{pper:PRUPE_ppa006473mg; - - - - -}	{NA}	{NA}	{XM_012980435.1; PREDICTED: Erythranthe guttatus shaggy-related protein kinase alpha (LOC105956584), mRNA}	{NA}
PatUTM.I-24567	19.84	17.47	2.53	189.58	271.22	124.16	587.835	74.2208	1101.45	14.8402	3.89144	2.4e-05		{NA}	{NA}	{NA}	{NA}	{NA}	{NA}	{NA}
PatUTM.I-24628	0	0	8.1	21.98	18.08	7.94	58.336	18.9908	97.6812	5.14361	2.36278	0.0078522		{NA}	{NA}	{NA}	{NA}	{NA}	{NA}	{NA}
PatUTM.I-24962	48.83	51.85	29.62	90.09	116.07	88.14	732.947	458.417	1007.48	2.19773	1.13601	0.00490688		{AJD25175.1; cytochrome P450 CYP74B21 [Salvia miltiorrhiza]}	{sp|K4CF70|HPL_SOLLC; Fatty acid hydroperoxide lyase, chloroplastic OS=Solanum lycopersicum GN=HPL PE=1 SV=1}	{fve:101298061; K10528 HPL hydroperoxide lyase 4.1.2.- ko00592; Metabolism; Lipid metabolism; alpha-Linolenic acid metabolism}	{NA}	{NA}	{XM_011101964.1; PREDICTED: Sesamum indicum allene oxide synthase, chloroplastic (LOC105178483), mRNA}	{NA}
PatUTM.I-25001	155.09	166.55	231.36	59.1	0	149.33	955.713	1430.84	480.587	0.335878	-1.57399	0.00444355		{XP_014500880.1; PREDICTED: photosystem II 10 kDa polypeptide, chloroplastic [Vigna radiata var. radiata]}	{sp|Q40163|PSBR_SOLLC; Photosystem II 10 kDa polypeptide, chloroplastic OS=Solanum lycopersicum GN=PSBR PE=2 SV=1}	{vra:106761826; K03541 psbR photosystem II 10kDa protein - ko00195; Metabolism; Energy metabolism; Photosynthesis}	{NA}	{NA}	{NA}	{NA}
PatUTM.I-25052	16.61	12.85	19.79	10.82	5.4	2.1	200.687	295.213	106.161	0.359607	-1.47551	0.00959301		{XP_011090773.1; PREDICTED: uncharacterized protein LOC105171381 [Sesamum indicum]}	{NA}	{gra:105787874; - - - - -}	{NA}	{NA}	{NA}	{PF00978:RNA dependent RNA polymerase PF05892:Trichovirus coat protein}
PatUTM.I-25271	56.47	48.49	50.68	10.6	26.31	13.59	302.732	462.444	143.019	0.309268	-1.69307	0.000462679		{XP_011090773.1; PREDICTED: uncharacterized protein LOC105171381 [Sesamum indicum]}	{NA}	{gra:105787874; - - - - -}	{NA}	{NA}	{NA}	{NA}
PatUTM.I-25323	47.69	29.39	40.2	22.98	22.17	12.05	448.886	611.529	286.243	0.468078	-1.09518	0.00557631		{XP_011089543.1; PREDICTED: root phototropism protein 2-like [Sesamum indicum]}	{sp|Q682S0|RPT2_ARATH; Root phototropism protein 2 OS=Arabidopsis thaliana GN=RPT2 PE=1 SV=2}	{ini:109162788; - - - - -}	{NA}	{NA}	{XM_010096141.1; Morus notabilis Root phototropism protein 2 partial mRNA}	{NA}
PatUTM.I-25480	5.74	41.32	13.16	0	11.91	0	67.8409	112.699	22.9824	0.203926	-2.29388	0.00342551		{NA}	{NA}	{NA}	{NA}	{NA}	{NA}	{PF07057:DNA helicase TraI}
PatUTM.I-25610	0.71	1.6	0.21	7.44	10.36	9.36	94.9404	15.8347	174.046	10.9914	3.45831	0.0013338		{XP_011100884.1; PREDICTED: cytochrome P450 CYP736A12-like [Sesamum indicum]}	{sp|H2DH18|C7A12_PANGI; Cytochrome P450 CYP736A12 OS=Panax ginseng PE=2 SV=1}	{sly:101244275; K20562 CYP736A biphenyl-4-hydroxylase - -}	{At2g45570; KOG0156 Cytochrome P450 CYP2 subfamily Q Secondary metabolites biosynthesis, transport and catabolism ;}	{NA}	{NA}	{NA}
PatUTM.I-25652	48.17	66.84	45.27	181.93	259.7	171.49	2814.19	1194.56	4433.82	3.71168	1.89207	4.25e-06		{KYP41162.1; Calreticulin [Cajanus cajan]}	{sp|O81919|CALR_BETVU; Calreticulin OS=Beta vulgaris PE=2 SV=1}	{atr:18437267; K08057 CALR calreticulin - ko04141; Genetic Information Processing; Folding, sorting and degradation; Protein processing in endoplasmic reticulum | ko04145; Cellular Processes; Transport and catabolism; Phagosome | ko04612; Organismal Systems; Immune system; Antigen processing and presentation | ko05166; Human Diseases; Infectious diseases: Viral; HTLV-I infection | ko05142; Human …	{At1g09210; KOG0674 Calreticulin O Posttranslational modification, protein turnover, chaperones ;}	{NA}	{XM_011071083.1; PREDICTED: Sesamum indicum calreticulin (LOC105155213), mRNA}	{NA}
PatUTM.I-25685	2.16	3.06	1.65	4.92	13.17	8.61	107.721	45.294	170.148	3.75653	1.9094	0.00529727		{XP_011083512.1; PREDICTED: auxin-induced protein 15A-like [Sesamum indicum]}	{sp|O65695|SAU50_ARATH; Auxin-responsive protein SAUR50 OS=Arabidopsis thaliana GN=SAUR50 PE=1 SV=1}	{pop:POPTR_0002s02590g; K14488 SAUR SAUR family protein - ko04075; Environmental Information Processing; Signal transduction; Plant hormone signal transduction}	{NA}	{GO:0015116; sulfate transmembrane transporter activity; molecular_function GO:0016021; integral to membrane; cellular_component GO:0008272; sulfate transport; biological_process}	{NA}	{PF00010:Helix-loop-helix DNA-binding domain}
PatUTM.I-26205	9.89	11.22	7.05	32.48	54.83	28.89	433.419	172.354	694.483	4.0294	2.01057	0.00110836		{NP_001289994.1; calreticulin precursor [Beta vulgaris subsp. vulgaris]}	{sp|O81919|CALR_BETVU; Calreticulin OS=Beta vulgaris PE=2 SV=1}	{sot:102603479; K08057 CALR calreticulin - ko04141; Genetic Information Processing; Folding, sorting and degradation; Protein processing in endoplasmic reticulum | ko04145; Cellular Processes; Transport and catabolism; Phagosome | ko04612; Organismal Systems; Immune system; Antigen processing and presentation | ko05166; Human Diseases; Infectious diseases: Viral; HTLV-I infection | ko05142; Human…	{At1g09210; KOG0674 Calreticulin O Posttranslational modification, protein turnover, chaperones ;}	{GO:0051082; unfolded protein binding; molecular_function GO:0006457; protein folding; biological_process GO:0006270; DNA-dependent DNA replication initiation; biological_process GO:0005783; endoplasmic reticulum; cellular_component GO:0005509; calcium ion binding; molecular_function}	{XM_011071083.1; PREDICTED: Sesamum indicum calreticulin (LOC105155213), mRNA}	{PF00149:Calcineurin-like phosphoesterase}
PatUTM.I-26244	1.13	0	0.89	6.96	3.61	3.3	49.9854	13.7503	86.2204	6.27043	2.64856	0.00454875		{XP_012855601.1; PREDICTED: miraculin-like [Erythranthe guttata]}	{sp|P32765|ASP_THECC; 21 kDa seed protein OS=Theobroma cacao GN=ASP PE=2 SV=1}	{sind:105157366; - - - - -}	{NA}	{NA}	{NA}	{NA}
PatUTM.I-26605	26.98	29.21	13.91	52	59.11	46.11	418.833	261.939	575.727	2.19794	1.13616	0.00801284		{XP_011088460.1; PREDICTED: uncharacterized protein LOC105169683 [Sesamum indicum]}	{NA}	{pper:PRUPE_ppa011738mg; - - - - -}	{NA}	{NA}	{NA}	{NA}
PatUTM.I-26684	17.65	35.65	23.29	0	5.26	0	86.1193	161.313	10.9261	0.0677322	-3.88401	0.000662342		{XP_002308103.1; hypothetical protein POPTR_0006s07290g [Populus trichocarpa]}	{sp|P60040|RL72_ARATH; 60S ribosomal protein L7-2 OS=Arabidopsis thaliana GN=RPL7B PE=1 SV=1}	{sind:105157910; K02937 RP-L7e, RPL7 large subunit ribosomal protein L7e - ko03010; Genetic Information Processing; Translation; Ribosome}	{At2g01250; KOG3184 60S ribosomal protein L7 J Translation, ribosomal structure and biogenesis ;}	{NA}	{XM_013000892.1; PREDICTED: Erythranthe guttatus 60S ribosomal protein L7-2-like (LOC105975686), transcript variant X2, mRNA}	{PF00155:Aminotransferase class I and II PF01053:Cys/Met metabolism PLP-dependent enzyme PF00266:Aminotransferase class-V}
PatUTM.I-26832	7.13	16.2	14.42	7.33	4.51	6.07	201.087	276.897	125.278	0.452434	-1.14422	0.00830247		{XP_011076648.1; PREDICTED: abscisic acid receptor PYL4 [Sesamum indicum]}	{sp|O80920|PYL4_ARATH; Abscisic acid receptor PYL4 OS=Arabidopsis thaliana GN=PYL4 PE=1 SV=1}	{sind:105160848; K14496 PYL abscisic acid receptor PYR/PYL family - ko04016; Environmental Information Processing; Signal transduction; MAPK signaling pathway - plant | ko04075; Environmental Information Processing; Signal transduction; Plant hormone signal transduction}	{NA}	{NA}	{XM_011078346.1; PREDICTED: Sesamum indicum abscisic acid receptor PYL4 (LOC105160848), mRNA}	{NA}
PatUTM.I-27190	48.08	15.21	14.64	5.27	0	0	76.9707	143.954	9.98736	0.0693789	-3.84936	0.000353348		{NA}	{NA}	{NA}	{NA}	{NA}	{NA}	{NA}
PatUTM.I-27340	0.08	0	0	32.04	33.46	4.44	88.1207	0.345984	175.895	508.392	8.9898	1.28e-05		{NA}	{NA}	{NA}	{NA}	{NA}	{NA}	{NA}
PatUTM.I-27360	28.2	19.56	13.83	124.52	99.28	140.03	753.553	226.248	1280.86	5.66131	2.50113	0.00196988		{NA}	{NA}	{NA}	{NA}	{NA}	{XM_007145897.1; Phaseolus vulgaris hypothetical protein (PHAVU_006G001200g) mRNA, complete cds}	{NA}
PatUTM.I-27446	5.36	9.1	5.8	12.33	19.29	26.47	165.431	88.8498	242.013	2.72384	1.44564	0.00749188		{OEL19891.1; 3-ketoacyl-CoA thiolase 2, peroxisomal [Dichanthelium oligosanthes]}	{sp|Q570C8|THIK5_ARATH; 3-ketoacyl-CoA thiolase 5, peroxisomal OS=Arabidopsis thaliana GN=KAT5 PE=2 SV=2}	{egu:105043155; K07513 ACAA1 acetyl-CoA acyltransferase 1 2.3.1.16 ko01212; Metabolism; Global and overview maps; Fatty acid metabolism | ko00071; Metabolism; Lipid metabolism; Fatty acid degradation | ko00592; Metabolism; Lipid metabolism; alpha-Linolenic acid metabolism | ko01040; Metabolism; Lipid metabolism; Biosynthesis of unsaturated fatty acids | ko00280; Metabolism; Amino acid metabolism;…	{At5g48880; KOG1389 3-oxoacyl CoA thiolase I Lipid transport and metabolism ;}	{NA}	{CU230556.1; Populus EST from mild drought-stressed leaves}	{PF07690:Major Facilitator Superfamily}
PatUTM.I-27578	18.71	33.51	12.43	43.88	57.46	65.08	460.304	262.134	658.475	2.51198	1.32882	0.00187444		{XP_011088442.1; PREDICTED: chaperone protein dnaJ 10 [Sesamum indicum]}	{sp|Q8GYX8|DNJ10_ARATH; Chaperone protein dnaJ 10 OS=Arabidopsis thaliana GN=ATJ10 PE=2 SV=2}	{csv:101206559; - - - - -}	{At2g21510; KOG0691 Molecular chaperone (DnaJ superfamily) O Posttranslational modification, protein turnover, chaperones ;}	{NA}	{NA}	{NA}
PatUTM.I-27675	4.82	0.66	3.58	0	0	1.68	21.0337	36.4859	5.58149	0.152977	-2.70862	0.00608454		{XP_011089723.1; PREDICTED: uncharacterized protein LOC105170595 isoform X1 [Sesamum indicum]}	{NA}	{sind:105162592; - - - - -}	{NA}	{NA}	{NA}	{NA}
PatUTM.I-27700	6.91	6.97	2.67	24.7	30.85	15.67	184.323	69.6817	298.963	4.29041	2.10112	0.00755975		{NA}	{NA}	{NA}	{NA}	{NA}	{NA}	{PF00680:RNA dependent RNA polymerase}
PatUTM.I-27786	60.19	35.94	27.52	19.7	20.5	18.7	669.896	918.063	421.729	0.459368	-1.12228	0.00155244		{XP_011071992.1; PREDICTED: rhodanese-like domain-containing protein 11, chloroplastic isoform X1 [Sesamum indicum]}	{sp|Q0WWT7|STR11_ARATH; Rhodanese-like domain-containing protein 11, chloroplastic OS=Arabidopsis thaliana GN=STR11 PE=2 SV=1}	{sind:105157303; - - - - -}	{NA}	{NA}	{XM_011073690.1; PREDICTED: Sesamum indicum rhodanese-like domain-containing protein 11, chloroplastic (LOC105157303), transcript variant X1, mRNA}	{NA}
PatUTM.I-27850	2100.99	939.59	408.75	493	1019.15	92.92	6027.27	8204.02	3850.52	0.469345	-1.09128	0.00699691		{OAY80028.1; Chlorophyll a-b binding protein 40, chloroplastic [Ananas comosus]}	{sp|P27493|CB22_TOBAC; Chlorophyll a-b binding protein 21, chloroplastic OS=Nicotiana tabacum GN=CAB21 PE=2 SV=1}	{var:108345872; K08912 LHCB1 light-harvesting complex II chlorophyll a/b binding protein 1 - ko00196; Metabolism; Energy metabolism; Photosynthesis - antenna proteins}	{NA}	{NA}	{XM_012993043.1; PREDICTED: Erythranthe guttatus chlorophyll a-b binding protein of LHCII type 1-like (LOC105968418), mRNA}	{NA}
PatUTM.I-27892	7.15	11.46	8.1	31.42	56.87	40.48	366.377	129.772	602.982	4.64649	2.21614	0.000589826		{KZV20130.1; endoplasmin [Dorcoceras hygrometricum]}	{sp|Q9STX5|ENPL_ARATH; Endoplasmin homolog OS=Arabidopsis thaliana GN=HSP90-7 PE=1 SV=1}	{cit:102608412; K09487 HSP90B, TRA1 heat shock protein 90kDa beta - ko04141; Genetic Information Processing; Folding, sorting and degradation; Protein processing in endoplasmic reticulum | ko04151; Environmental Information Processing; Signal transduction; PI3K-Akt signaling pathway | ko04657; Organismal Systems; Immune system; IL-17 signaling pathway | ko04915; Organismal Systems; Endocrine syst…	{At4g24190; KOG0020 Endoplasmic reticulum glucose-regulated protein (GRP94/endoplasmin), HSP90 family O Posttranslational modification, protein turnover, chaperones ;}	{NA}	{XM_012980261.1; PREDICTED: Erythranthe guttatus endoplasmin homolog (LOC105956414), mRNA}	{NA}
PatUTM.I-27983	8.36	2.77	9.65	0.92	1.31	0.69	69.3238	122.414	16.2335	0.132612	-2.91472	3.71e-05		{KZV38522.1; hypothetical protein F511_39996 [Dorcoceras hygrometricum]}	{sp|O22174|ERF08_ARATH; Ethylene-responsive transcription factor ERF008 OS=Arabidopsis thaliana GN=ERF008 PE=2 SV=1}	{ini:109178515; - - - - -}	{NA}	{NA}	{XM_013000837.1; PREDICTED: Erythranthe guttatus ethylene-responsive transcription factor ERF011-like (LOC105975641), mRNA}	{NA}
PatUTM.I-28118	0	2.16	0	48.88	59.58	11.06	114.608	3.6005	225.615	62.6623	5.96952	0.000209367		{NP_001238194.1; uncharacterized protein LOC100306140 [Glycine max]}	{sp|B1NWJ5|RR7_MANES; 30S ribosomal protein S7, chloroplastic OS=Manihot esculenta GN=rps7-A PE=3 SV=1}	{aly:ARALYDRAFT_915656; K02992 RP-S7, MRPS7, rpsG small subunit ribosomal protein S7 - ko03010; Genetic Information Processing; Translation; Ribosome}	{AtCh068; KOG3291 Ribosomal protein S7 J Translation, ribosomal structure and biogenesis ;}	{NA}	{KT959112.1; Castilleja paramensis mitochondrion, complete genome}	{NA}
PatUTM.I-28277	0	19.18	4.29	2.55	0	0	23.9311	42.8685	4.99368	0.116488	-3.10174	0.00355069		{NA}	{NA}	{NA}	{NA}	{NA}	{NA}	{PF04815:Sec23/Sec24 helical domain PF04811:Sec23/Sec24 trunk domain PF04810:Sec23/Sec24 zinc finger}
PatUTM.I-28469	13.21	10.75	8.96	98.98	122.49	77.73	861.866	176.289	1547.44	8.77787	3.13387	0.00141587		{XP_016458231.1; PREDICTED: probable aquaporin PIP1-2 [Nicotiana tabacum]}	{sp|Q9XF59|PIP12_MAIZE; Aquaporin PIP1-2 OS=Zea mays GN=PIP1-2 PE=1 SV=1}	{sind:105160903; K09872 PIP aquaporin PIP - -}	{At4g23400; KOG0223 Aquaporin (major intrinsic protein family) G Carbohydrate transport and metabolism ;}	{NA}	{XM_010096770.1; Morus notabilis Aquaporin PIP1-1 partial mRNA}	{NA}
PatUTM.I-28688	63.12	71.04	85.4	32.51	47.29	29.78	393.453	533.892	253.015	0.473907	-1.07732	0.00445693		{XP_011094722.1; PREDICTED: nuclear transcription factor Y subunit B-8-like [Sesamum indicum]}	{sp|P25209|NFYB_MAIZE; Nuclear transcription factor Y subunit B OS=Zea mays GN=NFY2 PE=2 SV=1}	{nnu:104594744; K08065 NFYB nuclear transcription Y subunit beta - ko04612; Organismal Systems; Immune system; Antigen processing and presentation | ko05152; Human Diseases; Infectious diseases: Bacterial; Tuberculosis | ko05166; Human Diseases; Infectious diseases: Viral; HTLV-I infection}	{At3g53340; KOG0869 CCAAT-binding factor, subunit A (HAP3) K Transcription ;}	{NA}	{XM_011096421.1; PREDICTED: Sesamum indicum nuclear transcription factor Y subunit B-8-like (LOC105174343), transcript variant X2, mRNA}	{PF05496:Holliday junction DNA helicase ruvB N-terminus PF01078:Magnesium chelatase, subunit ChlI PF07724:AAA domain (Cdc48 subfamily) PF01057:Parvovirus non-structural protein NS1 PF07728:AAA domain (dynein-related subfamily) PF00910:RNA helicase PF06068:TIP49 C-terminus PF00005:ABC transporter PF01695:IstB-like ATP binding protein PF00625:Guanylate kinase PF00158:Sigma-54 interaction domain PF0…
PatUTM.I-28888	0	8	0	6.73	15.98	27.91	58.1459	15.6022	100.69	6.45357	2.6901	0.000577059		{XP_011101098.1; PREDICTED: ethylene-responsive transcription factor 5-like [Sesamum indicum]}	{sp|Q40478|ERF5_TOBAC; Ethylene-responsive transcription factor 5 OS=Nicotiana tabacum GN=ERF5 PE=2 SV=1}	{sind:105160656; K09286 EREBP EREBP-like factor - -}	{NA}	{NA}	{XM_010113609.1; Morus notabilis Ethylene-responsive transcription factor partial mRNA}	{PF01477:PLAT/LH2 domain PF00305:Lipoxygenase}
PatUTM.I-28906	0	120.8	124.26	0.36	8.56	0	696.901	1345.78	48.021	0.0356826	-4.80864	1.24e-08		{XP_012830349.1; PREDICTED: auxin-repressed 12.5 kDa protein [Erythranthe guttata]}	{sp|Q05349|12KD_FRAAN; Auxin-repressed 12.5 kDa protein OS=Fragaria ananassa PE=2 SV=1}	{nnu:104599435; - - - - -}	{NA}	{NA}	{XM_012974895.1; PREDICTED: Erythranthe guttatus auxin-repressed 12.5 kDa protein (LOC105951459), mRNA}	{NA}
PatUTM.I-28960	10.93	6.83	9.28	4.9	3.95	3.57	142.089	198.053	86.1263	0.434866	-1.20136	0.00455512		{XP_011093045.1; PREDICTED: abscisic acid receptor PYL9-like [Sesamum indicum]}	{sp|Q1ECF1|PYL7_ARATH; Abscisic acid receptor PYL7 OS=Arabidopsis thaliana GN=PYL7 PE=1 SV=1}	{nta:107772182; - - - - -}	{NA}	{NA}	{NA}	{PF03031:NLI interacting factor-like phosphatase}
PatUTM.I-29104	76.52	141.8	74.41	396.82	589.11	366.66	4571.58	1653.27	7489.88	4.53035	2.17962	3.88e-05		{XP_011089043.1; PREDICTED: FK506-binding protein 2-like [Sesamum indicum]}	{sp|Q41649|FKB15_VICFA; FK506-binding protein 2 OS=Vicia faba GN=FKBP15 PE=1 SV=1}	{pop:POPTR_0002s24960g; K09569 FKBP2 FK506-binding protein 2 5.2.1.8 -}	{At5g48580; KOG0549 FKBP-type peptidyl-prolyl cis-trans isomerase O Posttranslational modification, protein turnover, chaperones ;}	{NA}	{XM_011090741.1; PREDICTED: Sesamum indicum FK506-binding protein 2-like (LOC105170120), mRNA}	{PF01968:Hydantoinase/oxoprolinase PF06723:MreB/Mbl protein PF02782:FGGY family of carbohydrate kinases, C-terminal domain}
PatUTM.I-29197	0	0	1.08	7.37	7.96	2.08	23.8129	3.24233	44.3835	13.6888	3.77492	0.000201683		{NA}	{NA}	{NA}	{NA}	{NA}	{NA}	{PF08653:DASH complex subunit Dam1 PF04043:Plant invertase/pectin methylesterase inhibitor}
PatUTM.I-29202	0.22	0	0	3.07	6.12	5.55	30.1708	1.03795	59.3037	57.1354	5.83631	0.00421338		{XP_006477032.1; PREDICTED: probable inactive purple acid phosphatase 27 [Citrus sinensis]}	{sp|Q5MAU8|PPA27_ARATH; Probable inactive purple acid phosphatase 27 OS=Arabidopsis thaliana GN=PAP27 PE=2 SV=1}	{mus:103971878; - - - - -}	{At1g13750; KOG1378 Purple acid phosphatase G Carbohydrate transport and metabolism ;}	{NA}	{NA}	{NA}
PatUTM.I-29395	33.15	42.88	28.85	43.27	64.19	129.22	576.918	370.713	783.122	2.11247	1.07893	0.00498864		{XP_011095251.1; PREDICTED: transmembrane protein 184C-like [Sesamum indicum]}	{NA}	{cit:102631086; - - - - -}	{At4g21570; KOG2641 Predicted seven transmembrane receptor - rhodopsin family T Signal transduction mechanisms ;}	{NA}	{NA}	{NA}
PatUTM.I-29499	28.13	49.88	28.76	116.29	172.39	112.03	1774.18	761.027	2787.33	3.66259	1.87286	2.79e-05		{XP_011089043.1; PREDICTED: FK506-binding protein 2-like [Sesamum indicum]}	{sp|Q41649|FKB15_VICFA; FK506-binding protein 2 OS=Vicia faba GN=FKBP15 PE=1 SV=1}	{pop:POPTR_0002s24960g; K09569 FKBP2 FK506-binding protein 2 5.2.1.8 -}	{At5g48580; KOG0549 FKBP-type peptidyl-prolyl cis-trans isomerase O Posttranslational modification, protein turnover, chaperones ;}	{NA}	{XM_011090741.1; PREDICTED: Sesamum indicum FK506-binding protein 2-like (LOC105170120), mRNA}	{NA}
PatUTM.I-29587	12.44	15.83	9.04	32.02	56.55	34.21	650.893	309.11	992.675	3.2114	1.6832	4.25e-05		{XP_011085485.1; PREDICTED: protein disulfide isomerase-like 2-3 [Sesamum indicum]}	{sp|Q67UF5|PDI23_ORYSJ; Protein disulfide isomerase-like 2-3 OS=Oryza sativa subsp. japonica GN=PDIL2-3 PE=2 SV=1}	{gmx:100811253; K09584 PDIA6, TXNDC7 protein disulfide-isomerase A6 5.3.4.1 ko04141; Genetic Information Processing; Folding, sorting and degradation; Protein processing in endoplasmic reticulum}	{At1g04980; KOG0191 Thioredoxin/protein disulfide isomerase O Posttranslational modification, protein turnover, chaperones ;}	{NA}	{XM_011087183.1; PREDICTED: Sesamum indicum protein disulfide isomerase-like 2-3 (LOC105167452), mRNA}	{NA}
PatUTM.I-29648	11.51	6.93	3.35	0	0	3.33	25.8983	45.595	6.20166	0.136016	-2.87815	0.00391668		{XP_011095817.1; PREDICTED: disease resistance protein RPM1-like [Sesamum indicum]}	{NA}	{NA}	{NA}	{NA}	{NA}	{NA}
PatUTM.I-30023	43.88	17.76	57.22	11.2	8.54	11.13	532.278	860.063	204.493	0.237765	-2.07239	0.0016911		{KZV38522.1; hypothetical protein F511_39996 [Dorcoceras hygrometricum]}	{sp|O22174|ERF08_ARATH; Ethylene-responsive transcription factor ERF008 OS=Arabidopsis thaliana GN=ERF008 PE=2 SV=1}	{ini:109178515; - - - - -}	{NA}	{NA}	{XM_013000837.1; PREDICTED: Erythranthe guttatus ethylene-responsive transcription factor ERF011-like (LOC105975641), mRNA}	{NA}
PatUTM.I-30060	8.09	2.78	25.66	8.69	0.58	1.16	94.8778	150.287	39.4686	0.262621	-1.92894	0.00401484		{XP_016491103.1; PREDICTED: thioredoxin-like protein CXXS1 [Nicotiana tabacum]}	{sp|Q8LDI5|CXXS1_ARATH; Thioredoxin-like protein CXXS1 OS=Arabidopsis thaliana GN=CXXS1 PE=2 SV=2}	{cann:107859547; - - - - -}	{At1g11530; KOG0907 Thioredoxin O Posttranslational modification, protein turnover, chaperones ;}	{NA}	{NA}	{PF00067:Cytochrome P450}
PatUTM.I-30257	1.38	9.11	8.77	0	0	1.61	26.443	49.475	3.41091	0.0689421	-3.85847	0.00370419		{NA}	{NA}	{NA}	{NA}	{NA}	{NA}	{NA}
PatUTM.I-30578	14.47	13.88	4.64	3.99	0	0	151.173	268.565	33.7808	0.125783	-2.991	0.00536231		{XP_012853443.1; PREDICTED: protein CHAPERONE-LIKE PROTEIN OF POR1, chloroplastic [Erythranthe guttata]}	{sp|Q9FN50|CPP1_ARATH; Protein CHAPERONE-LIKE PROTEIN OF POR1, chloroplastic OS=Arabidopsis thaliana GN=CPP1 PE=1 SV=1}	{sly:101249520; - - - - -}	{NA}	{NA}	{XM_011102643.1; PREDICTED: Sesamum indicum uncharacterized LOC105179049 (LOC105179049), transcript variant X4, mRNA}	{NA}
PatUTM.I-30663	8.07	6.96	7.15	24.74	32.62	23.23	377.615	168.586	586.644	3.4798	1.799	0.000108256		{XP_011100318.1; PREDICTED: uncharacterized protein LOC105178522 [Sesamum indicum]}	{NA}	{sind:105178522; - - - - -}	{NA}	{NA}	{XM_011102016.1; PREDICTED: Sesamum indicum uncharacterized LOC105178522 (LOC105178522), mRNA}	{NA}
PatUTM.I-30712	1.49	0.96	0.65	6.44	3.57	3.22	42.2739	16.1638	68.384	4.2307	2.0809	0.00121532		{XP_004245637.1; PREDICTED: heat stress transcription factor B-2b [Solanum lycopersicum]}	{NA}	{sind:105158775; K09419 HSFF heat shock transcription factor, other eukaryote - -}	{NA}	{NA}	{NA}	{NA}
PatUTM.I-30792	12.7	19.35	9.18	34.69	21.28	34.46	533.954	340.871	727.037	2.13288	1.0928	0.00918386		{XP_011095190.1; PREDICTED: uncharacterized protein LOC105174699 [Sesamum indicum]}	{NA}	{sind:105161611; - - - - -}	{NA}	{NA}	{XM_012976341.1; PREDICTED: Erythranthe guttatus uncharacterized LOC105952761 (LOC105952761), mRNA}	{NA}
PatUTM.I-30834	0.45	2.1	0.3	0	0.15	0	8.76948	16.7854	0.753521	0.0448913	-4.47742	0.000799031		{XP_011101681.1; PREDICTED: pleckstrin homology domain-containing family A member 8 [Sesamum indicum]}	{sp|Q9LU33|GLTP3_ARATH; Glycolipid transfer protein 3 OS=Arabidopsis thaliana GN=GLTP3 PE=2 SV=1}	{sind:105179732; - - - - -}	{At3g21260; KOG3221 Glycolipid transfer protein G Carbohydrate transport and metabolism ;}	{NA}	{XM_012210676.1; PREDICTED: Jatropha curcas pleckstrin homology domain-containing family A member 8 (LOC105629145), mRNA}	{PF06951:Group XII secretory phospholipase A2 precursor (PLA2G12) PF05826:Phospholipase A2}
PatUTM.I-30864	20.21	26.52	16	63.7	117.71	54.61	936.541	399.788	1473.29	3.68519	1.88174	0.00718468		{EOY15054.1; Chaperone protein htpG family protein isoform 2 [Theobroma cacao]}	{sp|Q9STX5|ENPL_ARATH; Endoplasmin homolog OS=Arabidopsis thaliana GN=HSP90-7 PE=1 SV=1}	{cit:102608412; K09487 HSP90B, TRA1 heat shock protein 90kDa beta - ko04141; Genetic Information Processing; Folding, sorting and degradation; Protein processing in endoplasmic reticulum | ko04151; Environmental Information Processing; Signal transduction; PI3K-Akt signaling pathway | ko04657; Organismal Systems; Immune system; IL-17 signaling pathway | ko04915; Organismal Systems; Endocrine syst…	{At4g24190; KOG0020 Endoplasmic reticulum glucose-regulated protein (GRP94/endoplasmin), HSP90 family O Posttranslational modification, protein turnover, chaperones ;}	{NA}	{XM_012980261.1; PREDICTED: Erythranthe guttatus endoplasmin homolog (LOC105956414), mRNA}	{NA}
PatUTM.I-31064	4.26	10.38	2.01	19.16	31.78	17.55	132.256	51.2086	213.303	4.16537	2.05844	0.00441093		{CAC86963.1; stachyose synthase [Stachys affinis]}	{sp|Q93XK2|STSYN_PEA; Stachyose synthase OS=Pisum sativum GN=STS1 PE=1 SV=1}	{sind:105163029; K06611 E2.4.1.67 stachyose synthetase 2.4.1.67 ko00052; Metabolism; Carbohydrate metabolism; Galactose metabolism}	{NA}	{NA}	{NA}	{PF00004:ATPase family associated with various cellular activities (AAA) PF05496:Holliday junction DNA helicase ruvB N-terminus PF00931:NB-ARC domain}
PatUTM.I-31165	9.52	16.64	5.52	62.93	30.88	14.38	347.139	155.107	539.17	3.47611	1.79747	0.00398323		{XP_011083479.1; PREDICTED: uncharacterized protein LOC105166004 [Sesamum indicum]}	{sp|Q94CH8|EXL1_ARATH; GDSL esterase/lipase EXL1 OS=Arabidopsis thaliana GN=EXL1 PE=2 SV=1}	{sind:105159357; - - - - -}	{NA}	{NA}	{NA}	{NA}
PatUTM.I-31398	0	18.66	0	0	0	1.45	21.6532	40.2056	3.10083	0.0771243	-3.69667	0.00267183		{XP_012842894.1; PREDICTED: DNA-damage-repair/toleration protein DRT102 [Erythranthe guttata]}	{sp|Q05212|DR102_ARATH; DNA damage-repair/toleration protein DRT102 OS=Arabidopsis thaliana GN=DRT102 PE=1 SV=2}	{sind:105158611; - - - - -}	{NA}	{NA}	{XM_012987440.1; PREDICTED: Erythranthe guttatus DNA-damage-repair/toleration protein DRT102 (LOC105963073), mRNA}	{NA}
PatUTM.I-31627	4.46	3.34	4.16	0.57	1.47	0.65	21.1962	34.9351	7.45725	0.21346	-2.22796	0.00734331		{XP_012834739.1; PREDICTED: uncharacterized protein LOC105955539 [Erythranthe guttata]}	{NA}	{sind:105162997; - - - - -}	{NA}	{NA}	{NA}	{NA}
PatUTM.I-31790	15.48	14.02	11.02	91.53	134.65	100.16	990.823	226.392	1755.25	7.75315	2.95478	1.23e-06		{XP_011080358.1; PREDICTED: cinnamoyl-CoA reductase 1-like [Sesamum indicum]}	{sp|Q500U8|TKPR1_ARATH; Tetraketide alpha-pyrone reductase 1 OS=Arabidopsis thaliana GN=TKPR1 PE=1 SV=1}	{sind:105163632; - - - - -}	{At5g19440; KOG1502 Flavonol reductase/cinnamoyl-CoA reductase V Defense mechanisms ;}	{NA}	{XM_016632773.1; PREDICTED: Nicotiana tabacum cinnamoyl-CoA reductase 1-like (LOC107808266), mRNA}	{NA}
PatUTM.I-31941	3.37	2.6	4.23	0	0.78	0	14.1156	26.3474	1.8838	0.0714986	-3.80594	0.00464526		{XP_012840118.1; PREDICTED: PAN domain-containing protein At5g03700 [Erythranthe guttata]}	{NA}	{NA}	{NA}	{NA}	{NA}	{PF00069:Protein kinase domain PF00560:Leucine Rich Repeat PF07714:Protein tyrosine kinase}
PatUTM.I-31968	2.48	0	0	33.73	14.1	1.69	68.7068	6.57369	130.84	19.9036	4.31495	0.00861379		{XP_006836429.1; PREDICTED: photosystem II 10 kDa polypeptide, chloroplastic [Amborella trichopoda]}	{sp|Q40519|PSBR_TOBAC; Photosystem II 10 kDa polypeptide, chloroplastic OS=Nicotiana tabacum GN=PSBR PE=2 SV=1}	{csv:101215781; K03541 psbR photosystem II 10kDa protein - ko00195; Metabolism; Energy metabolism; Photosynthesis}	{NA}	{NA}	{NA}	{NA}
PatUTM.I-32149	14.27	20.18	14.75	42.51	63.01	44.19	713.188	362.205	1064.17	2.93803	1.55485	8.19e-05		{EYU21727.1; hypothetical protein MIMGU_mgv1a022496mg, partial [Erythranthe guttata]}	{sp|Q93ZE8|SDF2_ARATH; Stromal cell-derived factor 2-like protein OS=Arabidopsis thaliana GN=SDF2 PE=1 SV=1}	{sind:105158318; - - - - -}	{At2g25110; KOG3358 Uncharacterized secreted protein SDF2 (Stromal cell-derived factor 2), contains MIR domains R General function prediction only ;}	{NA}	{XM_011075036.1; PREDICTED: Sesamum indicum stromal cell-derived factor 2-like protein (LOC105158318), mRNA}	{NA}
PatUTM.I-32195	3.28	4.29	1.91	6.94	14.3	13	154.482	68.4253	240.538	3.51533	1.81366	0.00788687		{XP_012838973.1; PREDICTED: uncharacterized protein LOC105959414 [Erythranthe guttata]}	{NA}	{vra:106757516; - - - - -}	{NA}	{NA}	{NA}	{NA}
PatUTM.I-32390	6.99	18.28	2.07	32.07	12.2	37.1	117.943	59.5788	176.308	2.95924	1.56522	0.00331363		{NA}	{NA}	{NA}	{NA}	{NA}	{NA}	{NA}
PatUTM.I-32522	0	22.21	5.18	2.45	0.14	0	37.3159	67.7926	6.83917	0.100884	-3.30923	0.000638192		{NA}	{NA}	{NA}	{NA}	{NA}	{NA}	{NA}
PatUTM.I-32692	5.19	4.72	4.68	1.33	1.18	1.84	60.2859	94.2852	26.2866	0.278799	-1.8427	0.00725724		{KZV33871.1; hypothetical protein F511_17795 [Dorcoceras hygrometricum]}	{NA}	{NA}	{NA}	{NA}	{XM_011092183.1; PREDICTED: Sesamum indicum uncharacterized LOC105171158 (LOC105171158), mRNA}	{NA}
PatUTM.I-32701	184.91	208.67	177.08	545.71	1249.75	501.78	2783.65	1136.07	4431.23	3.90048	1.96365	0.00155046		{KJB30884.1; hypothetical protein B456_005G165800, partial [Gossypium raimondii]}	{NA}	{thj:104807522; - - - - -}	{NA}	{NA}	{XM_003531152.3; PREDICTED: Glycine max stress-associated endoplasmic reticulum protein 2 (LOC100776262), mRNA}	{PF07645:Calcium-binding EGF domain}
PatUTM.I-32808	39.76	50.85	22.91	13.48	18.26	18.64	173.852	243.127	104.578	0.430136	-1.21714	0.00557894		{XP_011082507.1; PREDICTED: U1 small nuclear ribonucleoprotein C [Sesamum indicum]}	{sp|F6HQ26|RU1C_VITVI; U1 small nuclear ribonucleoprotein C OS=Vitis vinifera GN=VIT_07s0104g01170 PE=3 SV=1}	{fve:101308531; K11095 SNRPC U1 small nuclear ribonucleoprotein C - ko03040; Genetic Information Processing; Transcription; Spliceosome}	{At4g03120; KOG3454 U1 snRNP-specific protein C A RNA processing and modification ;}	{NA}	{BT060594.1; Zea mays full-length cDNA clone ZM_BFb0020C17 mRNA, complete cds}	{NA}
PatUTM.I-32912	9.01	16.91	7.37	24.75	21.32	34.93	310.892	185.417	436.366	2.35343	1.23477	0.00482445		{XP_011086475.1; PREDICTED: uncharacterized protein LOC105168194 isoform X2 [Sesamum indicum]}	{NA}	{sind:105168194; - - - - -}	{NA}	{NA}	{XM_015206988.1; PREDICTED: Solanum pennellii uncharacterized LOC107008081 (LOC107008081), mRNA}	{PF00549:CoA-ligase PF00285:Citrate synthase, C-terminal domain}
PatUTM.I-33351	0.74	4.94	3.82	0.61	0.73	0	15.9035	27.7839	4.02304	0.144798	-2.78789	0.00772053		{XP_011092820.1; PREDICTED: uncharacterized protein LOC105172906 isoform X2 [Sesamum indicum]}	{NA}	{cic:CICLE_v10028499mg; - - - - -}	{NA}	{NA}	{NA}	{NA}
PatUTM.I-33497	132.96	93.19	59.16	194.14	243.27	171.2	1037.02	674.309	1399.74	2.07581	1.05367	0.0034622		{XP_012855332.1; PREDICTED: 2-methylene-furan-3-one reductase-like isoform X1 [Erythranthe guttata]}	{sp|K4BW79|ENOX_SOLLC; 2-methylene-furan-3-one reductase OS=Solanum lycopersicum GN=EO PE=1 SV=1}	{sind:105156605; K18980 EO, FaQR 2-methylene-furan-3-one reductase 1.3.1.105 -}	{At1g23740; KOG1198 Zinc-binding oxidoreductase CR Energy production and conversion ; General function prediction only ;}	{NA}	{XM_018119939.1; PREDICTED: Theobroma cacao 2-methylene-furan-3-one reductase-like (LOC108660475), mRNA}	{NA}
PatUTM.I-33639	21.69	26.3	20.83	61.04	37.31	83.54	788.835	451.679	1125.99	2.4929	1.31782	0.00451338		{ABB88840.1; aquaporin, partial [Stevia rebaudiana]}	{sp|Q84RL7|PIP21_MAIZE; Aquaporin PIP2-1 OS=Zea mays GN=PIP2-1 PE=1 SV=2}	{cic:CICLE_v10028975mg; K09872 PIP aquaporin PIP - -}	{At5g60660; KOG0223 Aquaporin (major intrinsic protein family) G Carbohydrate transport and metabolism ;}	{NA}	{XM_012976156.1; PREDICTED: Erythranthe guttatus aquaporin PIP2-2-like (LOC105952589), mRNA}	{NA}
PatUTM.I-33663	54.63	77.98	60.72	206.59	289.17	158.25	2101.09	981.717	3220.45	3.28043	1.71389	3.32e-06		{XP_011086815.1; PREDICTED: probable stress-associated endoplasmic reticulum protein [Sesamum indicum]}	{NA}	{thj:104807522; - - - - -}	{At1g27330; KOG3491 Predicted membrane protein S Function unknown ;}	{NA}	{XM_003531152.3; PREDICTED: Glycine max stress-associated endoplasmic reticulum protein 2 (LOC100776262), mRNA}	{NA}
PatUTM.I-33754	3.92	6.43	4.54	9.64	14.17	21.44	127.459	65.7991	189.119	2.87419	1.52315	0.00744877		{NA}	{NA}	{NA}	{NA}	{NA}	{NA}	{NA}
PatUTM.I-33971	17.98	28.74	8.84	38.2	53.9	46.11	246.69	142.465	350.914	2.46316	1.30051	0.008875		{XP_020092093.1; agglutinin alpha chain-like [Ananas comosus]}	{sp|P83304|LEC_PARPC; Mannose/glucose-specific lectin (Fragment) OS=Parkia platycephala PE=1 SV=1}	{pop:POPTR_0002s03180g; - - - - -}	{NA}	{NA}	{NA}	{NA}
PatUTM.I-34111	21.47	21.09	28.52	10.99	8.99	12.51	261.803	367.094	156.511	0.426353	-1.22988	0.00968663		{XP_011085599.1; PREDICTED: protein COBRA [Sesamum indicum]}	{sp|Q6Z4G8|COBL1_ORYSJ; COBRA-like protein 1 OS=Oryza sativa subsp. japonica GN=BC1L6 PE=2 SV=1}	{sot:102604652; - - - - -}	{NA}	{NA}	{XM_016024935.1; PREDICTED: Ziziphus jujuba COBRA-like protein 1 (LOC107416450), mRNA}	{NA}
PatUTM.I-34197	89.58	180.56	18.12	0.72	0	2.59	805.382	1593.63	17.1359	0.0107528	-6.53915	0.000951751		{NA}	{sp|P27738|RDRP_ACLSP; RNA-directed RNA polymerase OS=Apple chlorotic leaf spot virus (isolate plum P863) PE=3 SV=1}	{NA}	{NA}	{NA}	{NA}	{NA}
PatUTM.I-34232	5.42	5.01	3.01	15.83	23.46	15.19	234.789	94.8946	374.684	3.94842	1.98128	0.000419167		{XP_011100318.1; PREDICTED: uncharacterized protein LOC105178522 [Sesamum indicum]}	{NA}	{sind:105178522; - - - - -}	{NA}	{NA}	{XM_011102016.1; PREDICTED: Sesamum indicum uncharacterized LOC105178522 (LOC105178522), mRNA}	{PF07464:Apolipophorin-III precursor (apoLp-III) PF10473:Leucine-rich repeats of kinetochore protein Cenp-F/LEK1}
PatUTM.I-34329	62.26	59.21	32.05	143.22	158.6	134.2	2257.9	1198.14	3317.66	2.76902	1.46937	4.67e-05		{XP_011100941.1; PREDICTED: tryptophan aminotransferase-related protein 4-like [Sesamum indicum]}	{sp|Q9FE98|TAR3_ARATH; Tryptophan aminotransferase-related protein 3 OS=Arabidopsis thaliana GN=TAR3 PE=3 SV=1}	{sind:105179045; - - - - -}	{NA}	{NA}	{XM_002266017.3; PREDICTED: Vitis vinifera tryptophan aminotransferase-related protein 3 (LOC100249244), mRNA}	{NA}
PatUTM.I-34503	6.79	31.31	17.95	1.51	2.01	0.99	122.437	227.006	17.8683	0.078713	-3.66725	0.000260214		{XP_018504479.1; PREDICTED: gibberellin-regulated protein 11-like [Pyrus x bretschneideri]}	{sp|P46689|GASA1_ARATH; Gibberellin-regulated protein 1 OS=Arabidopsis thaliana GN=GASA1 PE=2 SV=2}	{pda:103717005; - - - - -}	{NA}	{NA}	{NA}	{NA}
PatUTM.I-34555	15.59	1.75	2.87	131.6	220.38	59.33	686.693	65.5758	1307.81	19.9435	4.31785	0.00681063		{XP_011082867.1; PREDICTED: polyphenol oxidase I, chloroplastic-like [Sesamum indicum]}	{sp|Q9MB14|PPO2_IPOBA; Polyphenol oxidase II, chloroplastic OS=Ipomoea batatas GN=co-2 PE=2 SV=2}	{NA}	{NA}	{NA}	{NA}	{NA}
PatUTM.I-34903	14.53	10.65	11.47	26.82	24.12	33.74	386.794	243.635	529.952	2.17518	1.12114	0.00959142		{XP_011078421.1; PREDICTED: synaptotagmin-5-like [Sesamum indicum]}	{sp|Q8L706|SYT5_ARATH; Synaptotagmin-5 OS=Arabidopsis thaliana GN=SYT5 PE=2 SV=1}	{sind:105162152; - - - - -}	{At1g05500; KOG1012 Ca2+-dependent lipid-binding protein CLB1/vesicle protein vp115/Granuphilin A, contains C2 domain R General function prediction only ;}	{NA}	{XM_009633037.2; PREDICTED: Nicotiana tomentosiformis synaptotagmin-5-like (LOC104121129), mRNA}	{PF01660:Viral methyltransferase PF01443:Viral (Superfamily 1) RNA helicase PF00978:RNA dependent RNA polymerase PF00978:RNA dependent RNA polymerase PF01443:Viral (Superfamily 1) RNA helicase PF00978:RNA dependent RNA polymerase PF01443:Viral (Superfamily 1) RNA helicase}
PatUTM.I-35022	11.87	16.12	7.44	40.88	44.27	33.44	477.443	222.422	732.465	3.29314	1.71946	0.000162368		{XP_011079583.1; PREDICTED: dnaJ protein ERDJ3B [Sesamum indicum]}	{sp|B9FHF3|DJB6_ORYSJ; DnaJ protein ERDJ3B OS=Oryza sativa subsp. japonica GN=ERDJ3B PE=1 SV=1}	{sind:105163066; K09517 DNAJB11 DnaJ homolog subfamily B member 11 - ko04141; Genetic Information Processing; Folding, sorting and degradation; Protein processing in endoplasmic reticulum}	{At3g62600; KOG0713 Molecular chaperone (DnaJ superfamily) O Posttranslational modification, protein turnover, chaperones ;}	{NA}	{XM_011081281.1; PREDICTED: Sesamum indicum dnaJ protein ERDJ3B (LOC105163066), mRNA}	{NA}
PatUTM.I-35342	14.3	12.53	12.48	32.38	44.89	24.96	270.844	154.883	386.806	2.4974	1.32043	0.00315881		{EYU43046.1; hypothetical protein MIMGU_mgv1a016610mg [Erythranthe guttata]}	{sp|P0DI74|S61G1_ARATH; Protein transport protein Sec61 subunit gamma-1 OS=Arabidopsis thaliana GN=SEC61G1 PE=1 SV=1}	{nta:107772007; - - - - -}	{At4g24920; KOG3498 Preprotein translocase, gamma subunit U Intracellular trafficking, secretion, and vesicular transport ;}	{NA}	{XM_012975123.1; PREDICTED: Erythranthe guttatus protein transport protein Sec61 subunit gamma-1 (LOC105951672), mRNA}	{NA}
PatUTM.I-35377	45.04	29.17	41.84	19.88	21.05	14.52	645.735	888.18	403.29	0.454063	-1.13903	0.0024483		{NA}	{NA}	{NA}	{NA}	{NA}	{NA}	{NA}
PatUTM.I-35817	0	0.41	0.96	3.38	5.94	2.66	30.0667	6.89534	53.2381	7.72088	2.94877	0.0078321		{XP_012842994.1; PREDICTED: ATP-dependent DNA helicase 2 subunit KU70 [Erythranthe guttata]}	{sp|Q7F1M0|KU70_ORYSJ; ATP-dependent DNA helicase 2 subunit KU70 OS=Oryza sativa subsp. japonica GN=KU70 PE=1 SV=1}	{sind:105158688; K10884 XRCC6, KU70, G22P1 ATP-dependent DNA helicase 2 subunit 1 - ko03450; Genetic Information Processing; Replication and repair; Non-homologous end-joining}	{At1g16970; KOG2327 DNA-binding subunit of a DNA-dependent protein kinase (Ku70 autoantigen) L Replication, recombination and repair ;}	{NA}	{NA}	{NA}
PatUTM.I-36031	371.6	292.18	457.23	0	0	200.04	1804.97	3134.27	475.667	0.151763	-2.72011	0.00647649		{NA}	{NA}	{NA}	{NA}	{NA}	{NA}	{NA}
PatUTM.I-36201	11.7	4.52	4.7	0	3.63	1.72	31.2363	50.0862	12.3865	0.247303	-2.01565	0.00804211		{XP_011098568.1; PREDICTED: putative F-box protein At5g62060 [Sesamum indicum]}	{NA}	{NA}	{NA}	{NA}	{NA}	{NA}
PatUTM.I-36443	15.25	19.42	29.16	9.5	4.52	11.15	274.923	403.453	146.392	0.362849	-1.46256	0.00739709		{CAN71553.1; hypothetical protein VITISV_034738 [Vitis vinifera]}	{NA}	{vvi:104878637; - - - - -}	{At4g28900; KOG0017 FOG: Transposon-encoded proteins with TYA, reverse transcriptase, integrase domains in various combinations R General function prediction only ;}	{NA}	{NA}	{NA}
PatUTM.I-36520	9.75	8.37	4.52	15.81	19.05	14.89	217.958	138.459	297.457	2.14834	1.10323	0.00970881		{XP_011070814.1; PREDICTED: uncharacterized protein LOC105156392 [Sesamum indicum]}	{NA}	{sind:105156392; - - - - -}	{NA}	{NA}	{XM_012990797.1; PREDICTED: Erythranthe guttatus uncharacterized LOC105966231 (LOC105966231), mRNA}	{NA}
PatUTM.I-36687	48.91	64.33	29.1	85.19	85.71	130.71	1783.02	1171.75	2394.28	2.04333	1.03093	0.00454802		{XP_012850396.1; PREDICTED: uncharacterized protein LOC105970144 [Erythranthe guttata]}	{NA}	{sly:101243831; - - - - -}	{NA}	{NA}	{XM_017362117.1; PREDICTED: Daucus carota subsp. sativus uncharacterized LOC108195162 (LOC108195162), mRNA}	{PF00010:Helix-loop-helix DNA-binding domain}
PatUTM.I-36947	72.3	54.23	41.7	105.38	170.37	255.7	1082.06	544.976	1619.15	2.97105	1.57097	0.00182252		{XP_020092093.1; agglutinin alpha chain-like [Ananas comosus]}	{sp|F4HQX1|JAL3_ARATH; Jacalin-related lectin 3 OS=Arabidopsis thaliana GN=JAL3 PE=2 SV=1}	{pop:POPTR_0002s03180g; - - - - -}	{NA}	{NA}	{NA}	{NA}
PatUTM.I-37126	40.76	140.34	150.36	447.59	437.8	127.09	1292.04	652.465	1931.61	2.96048	1.56583	0.00929954		{NA}	{NA}	{NA}	{NA}	{NA}	{NA}	{PF00806:Pumilio-family RNA binding repeat}
PatUTM.I-37273	1.24	0.53	0.36	15.15	0.33	1.78	77.3284	16.8304	137.826	8.18913	3.03371	0.00693848		{NA}	{NA}	{sind:105159381; - - - - -}	{NA}	{GO:0006270; DNA-dependent DNA replication initiation; biological_process GO:0003887; DNA-directed DNA polymerase activity; molecular_function GO:0006950; response to stress; biological_process GO:0003677; DNA binding; molecular_function GO:0006351; transcription, DNA-dependent; biological_process GO:0009415; response to water; biological_process}	{NA}	{NA}
PatUTM.I-37395	60.81	39.84	25.39	17.78	17.97	0	156.919	243.844	69.9945	0.287046	-1.80065	0.000856763		{XP_020105575.1; uncharacterized protein LOC109722102 [Ananas comosus]}	{sp|P12331|CB22_ORYSJ; Chlorophyll a-b binding protein 2, chloroplastic OS=Oryza sativa subsp. japonica GN=CAB2R PE=2 SV=2}	{egu:105041013; K08912 LHCB1 light-harvesting complex II chlorophyll a/b binding protein 1 - ko00196; Metabolism; Energy metabolism; Photosynthesis - antenna proteins}	{NA}	{NA}	{XM_018986354.1; PREDICTED: Juglans regia chlorophyll a-b binding protein of LHCII type 1-like (LOC109006913), mRNA}	{NA}
PatUTM.I-37404	8.01	2.98	2.35	20.76	17.38	14.09	89.2244	37.055	141.394	3.81578	1.93198	0.00668095		{NA}	{NA}	{NA}	{NA}	{NA}	{NA}	{NA}
PatUTM.I-37436	19.29	69.31	51.51	131.09	179.61	126.46	537.906	268.457	807.355	3.0074	1.58851	0.00783119		{NA}	{NA}	{NA}	{NA}	{NA}	{NA}	{NA}
PatUTM.I-37498	16.28	29.33	9.73	78.64	126.28	67.61	617.259	208.751	1025.77	4.91383	2.29685	0.00183333		{NA}	{NA}	{NA}	{NA}	{NA}	{XM_016793104.1; PREDICTED: Prunus mume luminal-binding protein 5 (LOC103344590), transcript variant X2, mRNA}	{NA}
PatUTM.I-37588	5.65	2.08	5.53	1.31	1.13	0.96	47.3895	76.3792	18.3998	0.240901	-2.05349	0.00576282		{CDO99279.1; unnamed protein product [Coffea canephora]}	{NA}	{cam:101501999; K00574 cfa cyclopropane-fatty-acyl-phospholipid synthase 2.1.1.79 -}	{NA}	{NA}	{NA}	{NA}
PatUTM.I-37711	29.19	142.43	112.81	47.93	34.79	11.36	1145	1727.22	562.777	0.325829	-1.61781	0.00541215		{XP_011081228.1; PREDICTED: 14 kDa proline-rich protein DC2.15-like [Sesamum indicum]}	{sp|P14009|14KD_DAUCA; 14 kDa proline-rich protein DC2.15 OS=Daucus carota PE=2 SV=1}	{sind:105155833; - - - - -}	{NA}	{NA}	{XM_011082925.1; PREDICTED: Sesamum indicum pEARLI1-like lipid transfer protein 1 (LOC105164304), mRNA}	{PF03953:Tubulin C-terminal domain}
PatUTM.I-37764	0	3.43	14.61	22.22	18.02	19.21	84.7979	43.493	126.103	2.89938	1.53575	0.00208046		{NA}	{NA}	{NA}	{NA}	{NA}	{XM_011082177.1; PREDICTED: Sesamum indicum UBP1-associated protein 2A-like (LOC105163733), transcript variant X1, mRNA}	{NA}
PatUTM.I-37810	25.28	39.77	15.17	55.66	71.37	51.45	928.077	579.999	1276.16	2.20027	1.13768	0.00411352		{XP_011095564.1; PREDICTED: cellulose synthase-like protein E6 [Sesamum indicum]}	{sp|Q9S7M9|P24B2_ARATH; Transmembrane emp24 domain-containing protein p24beta2 OS=Arabidopsis thaliana GN=At3g07680 PE=1 SV=1}	{sot:102597514; K20347 TMED2, EMP24 p24 family protein beta-1 - -}	{At3g07680; KOG1692 Putative cargo transport protein EMP24 (p24 protein family) U Intracellular trafficking, secretion, and vesicular transport ;}	{NA}	{XM_011097262.1; PREDICTED: Sesamum indicum cellulose synthase-like protein E6 (LOC105174978), mRNA}	{NA}
PatUTM.I-37862	49.59	65.63	51.38	21.26	5.17	0	191.006	329.246	52.7657	0.160262	-2.64149	0.00361648		{NA}	{NA}	{NA}	{NA}	{NA}	{NA}	{NA}
PatUTM.I-37922	53.09	28.62	36.87	117.8	148.49	132.75	583.67	279.247	888.092	3.18031	1.66917	8.92e-06		{NA}	{NA}	{NA}	{NA}	{NA}	{NA}	{PF12142:Polyphenol oxidase middle domain PF12143:Protein of unknown function (DUF_B2219) PF00264:Common central domain of tyrosinase}
PatUTM.I-38263	0.74	0	0	13.99	2.75	0	23.5638	2.0759	45.0517	21.7022	4.43977	0.00736509		{XP_012836799.1; PREDICTED: probable carboxylesterase 2 [Erythranthe guttata]}	{sp|Q9SX78|CXE2_ARATH; Probable carboxylesterase 2 OS=Arabidopsis thaliana GN=CXE2 PE=2 SV=1}	{spen:107005383; - - - - -; spen:107005383; - - - - -}	{At1g47480; KOG1515 Arylacetamide deacetylase V Defense mechanisms ;}	{NA}	{NA}	{NA}
PatUTM.I-38272	134.22	192.11	120.51	428.64	579.18	375.48	3979.74	1982.03	5977.46	3.01582	1.59255	5.19e-06		{KJB30885.1; hypothetical protein B456_005G165800, partial [Gossypium raimondii]}	{sp|Q3T073|SERP2_BOVIN; Stress-associated endoplasmic reticulum protein 2 OS=Bos taurus GN=SERP2 PE=3 SV=1}	{mdm:103452160; - - - - -}	{At1g27330; KOG3491 Predicted membrane protein S Function unknown ;}	{NA}	{XM_012986686.1; PREDICTED: Erythranthe guttatus stress-associated endoplasmic reticulum protein 2 (LOC105962384), mRNA}	{NA}
PatUTM.I-38331	23	29.45	26.65	34.18	65.65	69.03	552.197	366.644	737.75	2.01217	1.00875	0.00839379		{AGC73980.1; jasmonate ZIM-domain protein 1 [Salvia miltiorrhiza]}	{sp|Q8H395|TI10B_ORYSJ; Protein TIFY 10b OS=Oryza sativa subsp. japonica GN=TIFY10B PE=1 SV=1}	{sind:105161945; K13464 JAZ jasmonate ZIM domain-containing protein - ko04075; Environmental Information Processing; Signal transduction; Plant hormone signal transduction}	{NA}	{NA}	{NA}	{PF00643:B-box zinc finger PF01412:Putative GTPase activating protein for Arf}
PatUTM.I-38495	10.27	2.51	14.51	1.07	4.12	0	86.6382	146.973	26.303	0.178964	-2.48226	0.0031045		{XP_012834433.1; PREDICTED: F-box/kelch-repeat protein At2g44130-like [Erythranthe guttata]}	{sp|O80582|FBK46_ARATH; F-box/kelch-repeat protein At2g44130 OS=Arabidopsis thaliana GN=At2g44130 PE=2 SV=2}	{nta:107775293; - - - - -}	{At2g44130; KOG1072 FOG: Kelch repeat R General function prediction only ;}	{GO:0005515; protein binding; molecular_function}	{NA}	{PF00565:Staphylococcal nuclease homologue}
PatUTM.I-38549	1.3	0	0	2.36	9.52	7.84	53.9919	6.91968	101.064	14.6053	3.86842	0.00215051		{XP_011085931.1; PREDICTED: probable carboxylesterase 15 isoform X1 [Sesamum indicum]}	{sp|Q9FG13|CXE15_ARATH; Probable carboxylesterase 15 OS=Arabidopsis thaliana GN=CXE15 PE=2 SV=1}	{sind:105167813; - - - - -}	{At5g06570; KOG1515 Arylacetamide deacetylase V Defense mechanisms ;}	{NA}	{XM_012994478.1; PREDICTED: Erythranthe guttatus probable carboxylesterase 17 (LOC105969705), mRNA}	{NA}
PatUTM.I-38624	4	6.44	8.97	0.17	2.32	1.16	60.0633	102.294	17.8322	0.174322	-2.52017	0.00241033		{CDP16415.1; unnamed protein product [Coffea canephora]}	{sp|Q9LFR3|GASAE_ARATH; Gibberellin-regulated protein 14 OS=Arabidopsis thaliana GN=GASA14 PE=1 SV=1}	{sly:101256861; - - - - -}	{NA}	{NA}	{XM_008241494.1; PREDICTED: Prunus mume snakin-2-like (LOC103338301), mRNA}	{PF01105:emp24/gp25L/p24 family/GOLD}
PatUTM.I-38836	92.82	98.5	46.82	322.85	384.18	447.93	1392.38	488.886	2295.87	4.69612	2.23147	0.00165463		{XP_010032196.1; PREDICTED: aquaporin PIP2-1 [Eucalyptus grandis]}	{sp|Q9SV31|PIP25_ARATH; Probable aquaporin PIP2-5 OS=Arabidopsis thaliana GN=PIP2-5 PE=1 SV=1}	{rcu:8279058; K09872 PIP aquaporin PIP - -}	{At3g54820; KOG0223 Aquaporin (major intrinsic protein family) G Carbohydrate transport and metabolism ;}	{NA}	{KR012939.1; Prunus avium aquaporin PIP 2.1 mRNA, complete cds}	{NA}
PatUTM.I-38864	0.09	0	0	1.77	2.05	7.08	12.267	0.345984	24.1881	69.9109	6.12745	0.00123896		{NA}	{NA}	{NA}	{NA}	{NA}	{NA}	{NA}
PatUTM.I-38978	24.34	14.66	13.9	1.48	4.43	6.84	88.4743	144.655	32.2931	0.223241	-2.16332	0.00883004		{NA}	{NA}	{NA}	{NA}	{NA}	{XM_009106079.2; PREDICTED: Brassica rapa BTB/POZ domain-containing protein POB1 (LOC103830311), transcript variant X4, mRNA}	{NA}
PatUTM.I-39036	1.05	0.37	0	8.77	10.02	4.92	68.1457	7.68198	128.609	16.7417	4.06538	0.00054687		{XP_012855601.1; PREDICTED: miraculin-like [Erythranthe guttata]}	{sp|P13087|MIRA_SYNDU; Miraculin OS=Synsepalum dulcificum PE=1 SV=3}	{lja:Lj0g3v0094009.1; - - - - -}	{NA}	{NA}	{NA}	{PF00916:Sulfate permease family}
PatUTM.I-39088	5.62	1.95	3.47	23.83	28.7	2.94	229.99	78.0341	381.945	4.89459	2.29119	0.000658028		{XP_011076332.1; PREDICTED: 21 kDa protein [Sesamum indicum]}	{sp|P17407|21KD_DAUCA; 21 kDa protein OS=Daucus carota PE=2 SV=1}	{sind:105160586; - - - - -}	{NA}	{GO:0004857; enzyme inhibitor activity; molecular_function GO:0008608; attachment of spindle microtubules to kinetochore; biological_process GO:0030599; pectinesterase activity; molecular_function GO:0072686; mitotic spindle; cellular_component GO:0042729; DASH complex; cellular_component}	{XM_012996591.1; PREDICTED: Erythranthe guttatus 21 kDa protein-like (LOC105971723), mRNA}	{NA}
PatUTM.I-39158	8.08	0	0	21.6	4.23	28.08	59.4478	16.2612	102.634	6.3116	2.658	0.000770761		{XP_012841903.1; PREDICTED: UPF0678 fatty acid-binding protein-like protein At1g79260 [Erythranthe guttata]}	{sp|O64527|Y1926_ARATH; UPF0678 fatty acid-binding protein-like protein At1g79260 OS=Arabidopsis thaliana GN=At1g79260 PE=1 SV=1}	{cann:107855554; - - - - -}	{At1g79260; KOG3371 Uncharacterized conserved protein S Function unknown ;}	{NA}	{NA}	{NA}
PatUTM.I-39174	0	0	1.7	37.48	0	95.51	114.313	3.70552	224.92	60.6987	5.92359	0.00715101		{NA}	{NA}	{NA}	{NA}	{NA}	{NA}	{NA}
PatUTM.I-39303	16.48	57.49	0	52.79	149.78	132.23	334.987	118.983	550.991	4.63083	2.21127	0.00958703		{NA}	{NA}	{NA}	{NA}	{NA}	{NA}	{NA}
PatUTM.I-40002	5.2	0	0	53.49	21.83	0	80.4206	10.3795	150.462	14.496	3.85759	0.00626773		{NA}	{NA}	{NA}	{NA}	{NA}	{NA}	{PF00910:RNA helicase PF03401:Tripartite tricarboxylate transporter family receptor PF00680:RNA dependent RNA polymerase PF01030:Receptor L domain PF00680:RNA dependent RNA polymerase}
PatUTM.I-40306	0.15	0	0	0	2.4	30.51	25.8115	0.345984	51.277	148.206	7.21146	0.00216441		{XP_011079690.1; PREDICTED: uncharacterized protein LOC105163145 isoform X2 [Sesamum indicum]}	{NA}	{sind:105163145; - - - - -}	{NA}	{NA}	{NA}	{NA}
PatUTM.I-40311	0	10.62	15.94	44.74	23.06	39.67	127.478	54.1051	200.85	3.71222	1.89228	0.00635956		{NA}	{NA}	{NA}	{NA}	{NA}	{NA}	{PF03147:Ferredoxin-fold anticodon binding domain PF08880:QLQ}
PatUTM.I-40317	5.77	9.95	13.79	0	0	2.35	28.3424	52.9639	3.72099	0.0702553	-3.83125	0.00288735		{KZV57884.1; hypothetical protein F511_03453 [Dorcoceras hygrometricum]}	{NA}	{sind:105156209; - - - - -}	{NA}	{NA}	{NA}	{PF07645:Calcium-binding EGF domain}
PatUTM.I-40524	22.18	0	3.5	0	87.97	94.46	176.564	46.736	306.392	6.55581	2.71277	0.00250322		{EPS57914.1; hypothetical protein M569_16902, partial [Genlisea aurea]}	{sp|Q9M084|SYDC2_ARATH; Aspartate--tRNA ligase 2, cytoplasmic OS=Arabidopsis thaliana GN=IBI1 PE=1 SV=1}	{sot:102590401; K01876 DARS, aspS aspartyl-tRNA synthetase 6.1.1.12 ko00970; Genetic Information Processing; Translation; Aminoacyl-tRNA biosynthesis}	{At4g31180; KOG0556 Aspartyl-tRNA synthetase J Translation, ribosomal structure and biogenesis ;}	{NA}	{NA}	{PF04715:Anthranilate synthase component I, N terminal region}
PatUTM.I-40670	119.06	86.1	58.67	36.84	21.14	29.81	532.149	805.619	258.678	0.321093	-1.63894	0.00931074		{NA}	{NA}	{NA}	{NA}	{NA}	{NA}	{NA}
PatUTM.I-40844	294.54	238.06	288.16	144.47	67.83	13.96	931.896	1466.4	397.397	0.271002	-1.88362	1.21e-07		{NA}	{NA}	{NA}	{NA}	{NA}	{NA}	{PF07500:Transcription factor S-II (TFIIS), central domain}
PatUTM.I-40864	14.48	10.78	4.24	28.4	27.15	58.29	154.21	65.8421	242.578	3.68424	1.88137	0.000411728		{NA}	{NA}	{NA}	{NA}	{NA}	{NA}	{NA}
PatUTM.I-40876	7.89	936.1	1733.35	70.99	47.32	45.3	2603.74	4930.09	277.382	0.0562632	-4.15167	0.00187653		{NA}	{sp|Q65399|POLG_BCMNN; Genome polyprotein OS=Bean common mosaic necrosis virus (strain NL-3) PE=2 SV=1}	{NA}	{NA}	{NA}	{NA}	{NA}
PatUTM.I-41071	44.39	14.27	31.61	177.04	76.22	20.92	348.726	176.42	521.032	2.95335	1.56235	0.00499231		{XP_011078143.1; PREDICTED: light-regulated protein-like [Sesamum indicum]}	{NA}	{sind:105161959; - - - - -}	{NA}	{NA}	{NA}	{NA}
PatUTM.I-41096	8.3	14.25	10.34	37.51	52.04	29.04	504.566	223.93	785.201	3.50645	1.81001	5.28e-05		{XP_011093682.1; PREDICTED: probable phospholipase A2 homolog 1 [Sesamum indicum]}	{sp|Q9XG80|PLA21_ORYSJ; Probable phospholipase A2 homolog 1 OS=Oryza sativa subsp. japonica GN=PLA2-I PE=2 SV=1}	{cit:102618235; - - - - -}	{NA}	{GO:0004623; phospholipase A2 activity; molecular_function GO:0005509; calcium ion binding; molecular_function GO:0005576; NA GO:0016042; lipid catabolic process; biological_process}	{XM_011079632.1; PREDICTED: Sesamum indicum probable phospholipase A2 homolog 1 (LOC105161818), mRNA}	{PF07732:Multicopper oxidase PF07731:Multicopper oxidase PF00127:Copper binding proteins, plastocyanin/azurin family PF00394:Multicopper oxidase}
PatUTM.I-41120	0	0	9.72	198.41	49.09	123.02	341.173	20.3804	661.966	32.4806	5.02151	0.0050885		{NA}	{NA}	{NA}	{NA}	{NA}	{NA}	{NA}
PatUTM.I-41137	9.81	0	18.26	42.31	92.39	26.51	177.038	57.2451	296.831	5.18527	2.37442	0.00558062		{NA}	{NA}	{NA}	{NA}	{NA}	{NA}	{NA}
PatUTM.I-41237	5.97	11.42	6.21	0	5.34	0	48.1012	78.4946	17.7077	0.225592	-2.14821	0.00030629		{XP_015637557.1; PREDICTED: V-type proton ATPase 16 kDa proteolipid subunit [Oryza sativa Japonica Group]}	{sp|A2ZBW5|VATL_ORYSI; V-type proton ATPase 16 kDa proteolipid subunit OS=Oryza sativa subsp. indica GN=VATP-P1 PE=2 SV=1}	{egu:105038066; K02155 ATPeV0C, ATP6L V-type H+-transporting ATPase 16kDa proteolipid subunit - ko00190; Metabolism; Energy metabolism; Oxidative phosphorylation | ko04145; Cellular Processes; Transport and catabolism; Phagosome | ko04142; Cellular Processes; Transport and catabolism; Lysosome | ko04966; Organismal Systems; Excretory system; Collecting duct acid secretion | ko04721; Organismal Sy…	{At1g75630; KOG0232 Vacuolar H+-ATPase V0 sector, subunits c/c' C Energy production and conversion ;}	{NA}	{XM_012978267.1; PREDICTED: Erythranthe guttatus V-type proton ATPase 16 kDa proteolipid subunit (LOC105954602), mRNA}	{NA}
PatUTM.I-41431	3.47	5.79	1.49	18.6	20.84	23.77	130.696	38.3256	223.067	5.82033	2.5411	0.00182181		{NA}	{NA}	{NA}	{NA}	{NA}	{NA}	{NA}
PatUTM.I-41527	19.09	12.57	11.86	28.7	59.54	40.67	210.34	110.017	310.663	2.82378	1.49763	0.00513882		{NA}	{NA}	{NA}	{NA}	{NA}	{NA}	{NA}
PatUTM.I-41863	0.75	0.66	0.77	4.24	8.58	2.74	67.1441	16.867	117.421	6.96159	2.79942	0.00518446		{XP_011094679.1; PREDICTED: fasciclin-like arabinogalactan protein 12 [Sesamum indicum]}	{sp|Q8LEJ6|FLA11_ARATH; Fasciclin-like arabinogalactan protein 11 OS=Arabidopsis thaliana GN=FLA11 PE=2 SV=2}	{nnu:104594823; - - - - -}	{NA}	{NA}	{NA}	{NA}
PatUTM.I-42043	1.51	6.52	3.58	0.79	1.27	1.76	56.4076	86.0482	26.767	0.31107	-1.68469	0.00261935		{XP_011076648.1; PREDICTED: abscisic acid receptor PYL4 [Sesamum indicum]}	{sp|O80920|PYL4_ARATH; Abscisic acid receptor PYL4 OS=Arabidopsis thaliana GN=PYL4 PE=1 SV=1}	{sind:105160848; K14496 PYL abscisic acid receptor PYR/PYL family - ko04016; Environmental Information Processing; Signal transduction; MAPK signaling pathway - plant | ko04075; Environmental Information Processing; Signal transduction; Plant hormone signal transduction}	{NA}	{NA}	{XM_013002754.1; PREDICTED: Erythranthe guttatus abscisic acid receptor PYL4-like (LOC105977444), mRNA}	{PF00067:Cytochrome P450}
PatUTM.I-42486	3.92	0	3.72	0	0.08	0.21	9.11174	17.9134	0.310083	0.0173101	-5.85224	0.00927025		{CAH58643.1; putative peptide transporter [Plantago major]}	{sp|Q9C7U1|PTR25_ARATH; Protein NRT1/ PTR FAMILY 5.12 OS=Arabidopsis thaliana GN=NPF5.12 PE=2 SV=1}	{sind:105175373; K14638 SLC15A3_4, PHT solute carrier family 15 (peptide/histidine transporter), member 3/4 - -}	{At1g72140; KOG1237 H+/oligopeptide symporter E Amino acid transport and metabolism ;}	{NA}	{XM_008377095.2; PREDICTED: Malus x domestica protein NRT1/ PTR FAMILY 5.4-like (LOC103438558), mRNA}	{NA}
PatUTM.I-42983	8.47	19.77	22.17	5.6	3.56	5.34	249.195	392.423	105.967	0.270032	-1.8888	0.000326312		{XP_011098682.1; PREDICTED: pentatricopeptide repeat-containing protein At3g29230 [Sesamum indicum]}	{sp|Q9LS72|PP261_ARATH; Pentatricopeptide repeat-containing protein At3g29230 OS=Arabidopsis thaliana GN=PCMP-E27 PE=2 SV=1}	{pop:POPTR_0004s12430g; - - - - -}	{At3g29230; KOG4197 FOG: PPR repeat R General function prediction only ;}	{NA}	{XM_009349809.2; PREDICTED: Pyrus x bretschneideri pentatricopeptide repeat-containing protein At4g37170-like (LOC103939700), mRNA}	{PF00435:Spectrin repeat PF06723:MreB/Mbl protein}
PatUTM.I-43008	20.27	35.88	14.78	66.02	100.05	53.65	647.055	317.879	976.231	3.07108	1.61875	0.000731061		{EYU43046.1; hypothetical protein MIMGU_mgv1a016610mg [Erythranthe guttata]}	{sp|P0DI75|S61G2_ARATH; Protein transport protein Sec61 subunit gamma-2 OS=Arabidopsis thaliana GN=SEC61G2 PE=1 SV=1}	{nta:107772007; - - - - -}	{At4g24920; KOG3498 Preprotein translocase, gamma subunit U Intracellular trafficking, secretion, and vesicular transport ;}	{NA}	{XM_012975123.1; PREDICTED: Erythranthe guttatus protein transport protein Sec61 subunit gamma-1 (LOC105951672), mRNA}	{PF00025:ADP-ribosylation factor family PF00503:G-protein alpha subunit PF08477:Ras of Complex, Roc, domain of DAPkinase PF00071:Ras family}
PatUTM.I-43027	36.18	37.57	31.61	102.15	146.79	79.25	858.125	427.502	1288.75	3.01461	1.59197	0.000850324		{XP_011099696.1; PREDICTED: protein disulfide-isomerase-like [Sesamum indicum]}	{sp|Q43116|PDI_RICCO; Protein disulfide-isomerase OS=Ricinus communis PE=2 SV=1}	{sot:102594080; K09580 PDIA1, P4HB protein disulfide-isomerase A1 5.3.4.1 ko04141; Genetic Information Processing; Folding, sorting and degradation; Protein processing in endoplasmic reticulum}	{At1g77510; KOG0190 Protein disulfide isomerase (prolyl 4-hydroxylase beta subunit) O Posttranslational modification, protein turnover, chaperones ;}	{NA}	{NA}	{NA}
PatUTM.I-43052	10.48	12.72	8.37	44.86	74.72	42.71	746.102	248.894	1243.31	4.99535	2.32059	0.000659429		{XP_012856612.1; PREDICTED: signal peptidase complex catalytic subunit SEC11C [Erythranthe guttata]}	{sp|Q5RC30|SC11C_PONAB; Signal peptidase complex catalytic subunit SEC11C OS=Pongo abelii GN=SEC11C PE=2 SV=3}	{sind:105157524; K13280 SEC11, sipW signal peptidase, endoplasmic reticulum-type 3.4.-.- ko03060; Genetic Information Processing; Folding, sorting and degradation; Protein export}	{At1g52600; KOG3342 Signal peptidase I U Intracellular trafficking, secretion, and vesicular transport ;}	{NA}	{XM_002269413.4; PREDICTED: Vitis vinifera signal peptidase complex catalytic subunit SEC11A (LOC100257730), mRNA}	{NA}
PatUTM.I-43225	285.08	229.58	237.94	2677.24	2936.38	671.83	17635.7	3839.99	31431.3	8.18525	3.03303	8.21e-05		{NA}	{NA}	{NA}	{NA}	{NA}	{NA}	{PF00230:Major intrinsic protein}
PatUTM.I-43290	0.88	0	0.98	4.94	3.36	3.87	28.8957	8.43772	49.3537	5.84917	2.54823	0.00810334		{XP_011093030.1; PREDICTED: E3 ubiquitin-protein ligase SINAT5 [Sesamum indicum]}	{sp|Q8S3N1|SINA5_ARATH; E3 ubiquitin-protein ligase SINAT5 OS=Arabidopsis thaliana GN=SINAT5 PE=1 SV=2}	{ats:F775_16918; K04506 SIAH1 E3 ubiquitin-protein ligase SIAH1 2.3.2.27 ko04120; Genetic Information Processing; Folding, sorting and degradation; Ubiquitin mediated proteolysis | ko04013; Environmental Information Processing; Signal transduction; MAPK signaling pathway - fly | ko04310; Environmental Information Processing; Signal transduction; Wnt signaling pathway | ko04115; Cellular Processes…	{At5g53360; KOG3002 Zn finger protein R General function prediction only ;}	{NA}	{AP015909.1; Vigna angularis var. angularis DNA, scaffold: Scaffold_0865, complete sequence, cultivar: Shumari}	{NA}
PatUTM.I-43301	21.23	21.69	18.51	47.37	64.51	42.01	499.206	292.379	706.032	2.41478	1.27189	0.00178805		{XP_012847754.1; PREDICTED: transmembrane emp24 domain-containing protein p24delta9 [Erythranthe guttata]}	{sp|Q8GYG1|P24D7_ARATH; Transmembrane emp24 domain-containing protein p24delta7 OS=Arabidopsis thaliana GN=At1g14010 PE=2 SV=1}	{sind:105159995; K20352 TMED10, ERV25 p24 family protein delta-1 - -}	{At1g14010; KOG1691 emp24/gp25L/p24 family of membrane trafficking proteins U Intracellular trafficking, secretion, and vesicular transport ;}	{GO:0006810; transport; biological_process GO:0016021; integral to membrane; cellular_component}	{XM_016724455.1; PREDICTED: Capsicum annuum transmembrane emp24 domain-containing protein p24delta7 (LOC107877748), mRNA}	{NA}
PatUTM.I-43329	6.48	7.64	9.02	2.9	3.47	2.83	137.766	200.09	75.4414	0.377037	-1.40722	0.00731142		{XP_011085043.1; PREDICTED: LOW QUALITY PROTEIN: formin-like protein 2 [Sesamum indicum]}	{sp|Q8S0F0|FH1_ORYSJ; Formin-like protein 1 OS=Oryza sativa subsp. japonica GN=FH1 PE=2 SV=1}	{cic:CICLE_v10018774mg; - - - - -}	{At3g25500; KOG1922 Rho GTPase effector BNI1 and related formins TZ Signal transduction mechanisms ; Cytoskeleton ;}	{NA}	{XM_011086741.1; PREDICTED: Sesamum indicum formin-like protein 2 (LOC105167150), mRNA}	{NA}
PatUTM.I-43512	9.6	0	6.9	42.24	70.93	36.55	295.73	62.853	528.607	8.41022	3.07214	7.12e-05		{XP_012837696.1; PREDICTED: apyrase-like [Erythranthe guttata]}	{sp|P80595|APY_SOLTU; Apyrase OS=Solanum tuberosum GN=RROP1 PE=1 SV=2}	{spen:107010762; K14641 APY1_2 apyrase 3.6.1.5 ko00230; Metabolism; Nucleotide metabolism; Purine metabolism | ko00240; Metabolism; Nucleotide metabolism; Pyrimidine metabolism; spen:107010762; K14641 APY1_2 apyrase 3.6.1.5 ko00230; Metabolism; Nucleotide metabolism; Purine metabolism | ko00240; Metabolism; Nucleotide metabolism; Pyrimidine metabolism}	{At5g18280; KOG1385 Nucleoside phosphatase F Nucleotide transport and metabolism ;}	{GO:0016787; hydrolase activity; molecular_function}	{NA}	{PF00305:Lipoxygenase PF00305:Lipoxygenase PF00305:Lipoxygenase PF01477:PLAT/LH2 domain}
PatUTM.I-43763	48.46	51.39	35.45	119.75	184.09	93.8	1968.48	1018.25	2918.72	2.86641	1.51924	0.000747354		{XP_019174574.1; PREDICTED: GTP-binding protein SAR1A-like [Ipomoea nil]}	{sp|P52884|SAR2_SOLLC; GTP-binding protein SAR2 OS=Solanum lycopersicum GN=SAR2 PE=2 SV=1}	{mus:103970449; K07953 SAR1 GTP-binding protein SAR1 3.6.5.- ko04141; Genetic Information Processing; Folding, sorting and degradation; Protein processing in endoplasmic reticulum | ko05134; Human Diseases; Infectious diseases: Bacterial; Legionellosis}	{At4g02080; KOG0077 Vesicle coat complex COPII, GTPase subunit SAR1 U Intracellular trafficking, secretion, and vesicular transport ;}	{NA}	{XM_011102485.1; PREDICTED: Sesamum indicum GTP-binding protein SAR1A-like (LOC105178906), mRNA}	{NA}
PatUTM.I-43862	58.64	59.75	45.71	114.95	137.8	105.12	1732.49	1115.91	2349.06	2.10507	1.07387	0.00540325		{XP_019198333.1; PREDICTED: jacalin-related lectin 19-like [Ipomoea nil]}	{sp|Q9SSM3|JAL19_ARATH; Jacalin-related lectin 19 OS=Arabidopsis thaliana GN=JAL19 PE=2 SV=1}	{spen:107014445; - - - - -; spen:107014445; - - - - -}	{NA}	{NA}	{NA}	{PF03953:Tubulin C-terminal domain}
PatUTM.I-43881	0.82	2.04	1.32	0.01	0	0.43	14.3179	26.1552	2.48066	0.094844	-3.3983	0.00208209		{XP_011093657.1; PREDICTED: uncharacterized protein LOC105173566 [Sesamum indicum]}	{NA}	{sind:105162032; - - - - -}	{NA}	{NA}	{NA}	{PF08240:Alcohol dehydrogenase GroES-like domain PF00107:Zinc-binding dehydrogenase}
PatUTM.I-43927	265.3	221.63	142.37	62.67	129.09	27.18	1236.33	1838.47	634.188	0.344954	-1.53553	0.00015076		{XP_011088934.1; PREDICTED: photosystem I subunit O [Sesamum indicum]}	{sp|Q949Q5|PSAO_ARATH; Photosystem I subunit O OS=Arabidopsis thaliana GN=PSAO PE=1 SV=1}	{pda:103703121; K14332 psaO photosystem I subunit PsaO - ko00195; Metabolism; Energy metabolism; Photosynthesis}	{NA}	{NA}	{XM_016889598.1; PREDICTED: Gossypium hirsutum photosystem I subunit O-like (LOC107954124), mRNA}	{NA}
PatUTM.I-44108	0	0	0.5	3.24	8.16	3.57	23.1594	1.85276	44.4661	23.9999	4.58496	0.00023089		{EOX91748.1; Phytosulfokines 3 precursor, putative [Theobroma cacao]}	{NA}	{NA}	{NA}	{NA}	{NA}	{PF00262:Calreticulin family}
PatUTM.I-44110	47.91	54.62	52.41	94.81	150.84	177.97	1265.12	709.229	1821.01	2.56758	1.36041	0.00106886		{AGC73980.1; jasmonate ZIM-domain protein 1 [Salvia miltiorrhiza]}	{sp|Q84R94|TI10A_ORYSJ; Protein TIFY 10a OS=Oryza sativa subsp. japonica GN=TIFY10A PE=1 SV=1}	{sind:105161945; K13464 JAZ jasmonate ZIM domain-containing protein - ko04075; Environmental Information Processing; Signal transduction; Plant hormone signal transduction}	{NA}	{NA}	{XM_012992730.1; PREDICTED: Erythranthe guttatus protein TIFY 10A (LOC105968113), mRNA}	{PF02383:SacI homology domain}
PatUTM.I-44131	141.31	125.44	100.96	345.82	449.32	415.99	6577.01	3167.74	9986.28	3.15249	1.65649	8.9e-07		{XP_011074404.1; PREDICTED: low-temperature-induced cysteine proteinase [Sesamum indicum]}	{sp|P25776|ORYA_ORYSJ; Oryzain alpha chain OS=Oryza sativa subsp. japonica GN=Os04g0650000 PE=1 SV=2}	{sind:105159144; - - - - -}	{At1g47128_1; KOG1543 Cysteine proteinase Cathepsin L O Posttranslational modification, protein turnover, chaperones ;}	{GO:0008234; cysteine-type peptidase activity; molecular_function GO:0004197; cysteine-type endopeptidase activity; molecular_function GO:0006508; proteolysis; biological_process}	{NA}	{PF01695:IstB-like ATP binding protein PF00270:DEAD/DEAH box helicase PF04851:Type III restriction enzyme, res subunit PF03368:Dicer dimerisation domain PF00271:Helicase conserved C-terminal domain PF00636:Ribonuclease III domain PF14622:Ribonuclease-III-like PF02170:PAZ domain}
PatUTM.I-44369	69.47	83.55	18	10.91	35.52	32.72	258.624	355.953	161.295	0.453137	-1.14198	0.00142848		{NA}	{NA}	{NA}	{NA}	{NA}	{XM_019303651.1; PREDICTED: Ipomoea nil 60S ribosomal protein L11-1 (LOC109155933), transcript variant X2, mRNA}	{NA}
PatUTM.I-44434	16.95	25.05	23.98	67.16	109.57	67.56	712.477	313.722	1111.23	3.54209	1.8246	0.000317242		{AFK44320.1; unknown [Lotus japonicus]}	{sp|P38389|SC61B_ARATH; Protein transport protein Sec61 subunit beta OS=Arabidopsis thaliana GN=At2g45070 PE=1 SV=1}	{cam:101491707; K09481 SEC61B, SBH2 protein transport protein SEC61 subunit beta - ko03060; Genetic Information Processing; Folding, sorting and degradation; Protein export | ko04141; Genetic Information Processing; Folding, sorting and degradation; Protein processing in endoplasmic reticulum | ko04145; Cellular Processes; Transport and catabolism; Phagosome | ko05110; Human Diseases; Infectious …	{At2g45070; KOG3457 Sec61 protein translocation complex, beta subunit O Posttranslational modification, protein turnover, chaperones ;}	{NA}	{XM_011091843.1; PREDICTED: Sesamum indicum protein transport protein Sec61 subunit beta-like (LOC105170908), mRNA}	{NA}
PatUTM.I-45229	5.05	8.88	3.82	18.3	22.38	18.96	165.489	76.8387	254.14	3.30744	1.72572	0.00291614		{XP_012835715.1; PREDICTED: endoplasmin homolog [Erythranthe guttata]}	{sp|P36183|ENPL_HORVU; Endoplasmin homolog OS=Hordeum vulgare PE=2 SV=1}	{cmo:103488055; K09487 HSP90B, TRA1 heat shock protein 90kDa beta - ko04141; Genetic Information Processing; Folding, sorting and degradation; Protein processing in endoplasmic reticulum | ko04151; Environmental Information Processing; Signal transduction; PI3K-Akt signaling pathway | ko04657; Organismal Systems; Immune system; IL-17 signaling pathway | ko04915; Organismal Systems; Endocrine syst…	{At4g24190; KOG0020 Endoplasmic reticulum glucose-regulated protein (GRP94/endoplasmin), HSP90 family O Posttranslational modification, protein turnover, chaperones ;}	{NA}	{XM_011085289.1; PREDICTED: Sesamum indicum endoplasmin homolog (LOC105166069), mRNA}	{NA}
PatUTM.I-45299	71.71	44.5	28.78	196.21	278.2	105.4	1264.02	511.622	2016.42	3.94123	1.97864	0.00157064		{KJB42233.1; hypothetical protein B456_007G143500 [Gossypium raimondii]}	{sp|P19873|ITH5_CUCMA; Inhibitor of trypsin and hageman factor OS=Cucurbita maxima PE=1 SV=1}	{jcu:105635567; - - - - -}	{NA}	{NA}	{NA}	{NA}
PatUTM.I-45316	17.28	6.14	4.01	0	0	4.06	32.1949	56.9477	7.44199	0.130681	-2.93588	0.00618141		{NA}	{NA}	{NA}	{NA}	{NA}	{NA}	{NA}
PatUTM.I-45367	455.15	174.66	14.05	42.88	0	0	801.983	1499.98	103.986	0.069325	-3.85048	7.64e-08		{OAY80028.1; Chlorophyll a-b binding protein 40, chloroplastic [Ananas comosus]}	{sp|P08222|CB22_CUCSA; Chlorophyll a-b binding protein of LHCII type 1 (Fragment) OS=Cucumis sativus PE=2 SV=1}	{cmo:103489893; K08912 LHCB1 light-harvesting complex II chlorophyll a/b binding protein 1 - ko00196; Metabolism; Energy metabolism; Photosynthesis - antenna proteins}	{NA}	{NA}	{XM_012993043.1; PREDICTED: Erythranthe guttatus chlorophyll a-b binding protein of LHCII type 1-like (LOC105968418), mRNA}	{NA}
PatUTM.I-45421	27.79	13.18	11.29	73.08	97.64	62.61	1219.17	458.14	1980.19	4.32225	2.11178	0.000930057		{XP_012834167.1; PREDICTED: bifunctional purple acid phosphatase 26-like isoform X2 [Erythranthe guttata]}	{sp|Q949Y3|PPA26_ARATH; Bifunctional purple acid phosphatase 26 OS=Arabidopsis thaliana GN=PAP26 PE=1 SV=1}	{fve:101306162; - - - - -}	{At5g34850; KOG1378 Purple acid phosphatase G Carbohydrate transport and metabolism ;}	{NA}	{XM_012984863.1; PREDICTED: Erythranthe guttatus bifunctional purple acid phosphatase 26-like (LOC105960671), mRNA}	{NA}
PatUTM.I-45613	11.4	11.73	4.44	23.58	31.25	72.3	427.035	158.782	695.289	4.3789	2.13057	0.00308873		{XP_011084099.1; PREDICTED: probable strigolactone esterase D14 homolog [Sesamum indicum]}	{sp|J9U5U9|DAD2_PETHY; Probable strigolactone esterase DAD2 OS=Petunia hybrida GN=DAD2 PE=1 SV=1}	{pxb:103943852; - - - - -}	{NA}	{NA}	{NA}	{NA}
PatUTM.I-45629	7.52	9.7	5.74	15.12	23.43	18.14	288.9	170.347	407.453	2.39189	1.25815	0.00840562		{XP_011088248.1; PREDICTED: thioredoxin M3, chloroplastic [Sesamum indicum]}	{sp|Q9SEU7|TRXM3_ARATH; Thioredoxin M3, chloroplastic OS=Arabidopsis thaliana GN=GAT1 PE=2 SV=2}	{spen:107029479; K03671 trxA thioredoxin 1 - ko04621; Organismal Systems; Immune system; NOD-like receptor signaling pathway | ko05418; Human Diseases; Cardiovascular diseases; Fluid shear stress and atherosclerosis; spen:107029479; K03671 trxA thioredoxin 1 - ko04621; Organismal Systems; Immune system; NOD-like receptor signaling pathway | ko05418; Human Diseases; Cardiovascular diseases; Fluid …	{At2g15570; KOG0910 Thioredoxin-like protein O Posttranslational modification, protein turnover, chaperones ;}	{NA}	{NA}	{NA}
PatUTM.I-45770	1.43	1.1	0.42	2.28	5.4	8.56	39.2432	12.5811	65.9052	5.23843	2.38914	0.00555231		{KZV36422.1; hypothetical protein F511_22895 [Dorcoceras hygrometricum]}	{sp|Q9SZU7|KAI2_ARATH; Probable esterase KAI2 OS=Arabidopsis thaliana GN=KAI2 PE=1 SV=1}	{sly:101258450; - - - - -}	{NA}	{NA}	{NA}	{NA}
PatUTM.I-45837	18.7	20.64	10.2	78.34	135.25	52.02	451.779	143.04	760.517	5.31682	2.41056	0.00909835		{KZV19006.1; allene oxide cyclase 4, chloroplastic-like [Dorcoceras hygrometricum]}	{sp|A2XID3|AOC_ORYSI; Allene oxide cyclase, chloroplastic OS=Oryza sativa subsp. indica GN=AOC PE=2 SV=1}	{pxb:103947146; K10525 AOC allene oxide cyclase 5.3.99.6 ko00592; Metabolism; Lipid metabolism; alpha-Linolenic acid metabolism}	{NA}	{NA}	{XM_010063562.2; PREDICTED: Eucalyptus grandis allene oxide cyclase, chloroplastic (LOC104449414), mRNA}	{NA}
PatUTM.I-45899	0	3.13	0	0.25	0	0	4.34431	8.10112	0.587492	0.0725198	-3.78548	0.0056698		{XP_011077753.1; PREDICTED: syntaxin-132-like [Sesamum indicum]}	{sp|Q8VZU2|SY132_ARATH; Syntaxin-132 OS=Arabidopsis thaliana GN=SYP132 PE=1 SV=1}	{sind:105161677; K08486 STX1B_2_3 syntaxin 1B/2/3 - ko04130; Genetic Information Processing; Folding, sorting and degradation; SNARE interactions in vesicular transport | ko04721; Organismal Systems; Nervous system; Synaptic vesicle cycle}	{At5g08080; KOG0810 SNARE protein Syntaxin 1 and related proteins U Intracellular trafficking, secretion, and vesicular transport ;}	{NA}	{XM_012980745.1; PREDICTED: Erythranthe guttatus syntaxin-132-like (LOC105956836), mRNA}	{NA}
PatUTM.I-46051	0.6	4.61	5.38	16.13	2.56	27.75	150.927	60.6759	241.178	3.97486	1.9909	0.00572806		{XP_012833694.1; PREDICTED: late embryogenesis abundant protein Lea5-like [Erythranthe guttata]}	{sp|Q93WF6|SAG21_ARATH; Protein SENESCENCE-ASSOCIATED GENE 21, mitochondrial OS=Arabidopsis thaliana GN=SAG21 PE=2 SV=1}	{sind:105163113; - - - - -}	{NA}	{NA}	{NA}	{PF00407:Pathogenesis-related protein Bet v I family}
PatUTM.I-46080	6.43	7.7	5.01	2.26	0	0	23.6437	42.2936	4.99368	0.118072	-3.08226	0.0017044		{NA}	{NA}	{NA}	{NA}	{NA}	{NA}	{NA}
PatUTM.I-46329	0.42	0	3.12	5.65	6.24	8.21	57.8525	19.6771	96.0278	4.88018	2.28693	0.00383229		{CAC80989.1; translation initiation factor (eIF-1A) [Beta vulgaris]}	{sp|P56331|IF1A_ONOVI; Eukaryotic translation initiation factor 1A OS=Onobrychis viciifolia PE=2 SV=2}	{bvg:104886743; K03236 EIF1A translation initiation factor 1A - ko03013; Genetic Information Processing; Translation; RNA transport}	{At5g35680; KOG3403 Translation initiation factor 1A (eIF-1A) J Translation, ribosomal structure and biogenesis ;}	{NA}	{XM_011094762.1; PREDICTED: Sesamum indicum eukaryotic translation initiation factor 1A-like (LOC105173109), mRNA}	{PF00344:SecY translocase}
PatUTM.I-46376	6.94	19.43	29.71	2.44	4.92	8.01	79.3033	127.576	31.0308	0.243234	-2.03958	0.0044668		{NA}	{NA}	{NA}	{NA}	{NA}	{NA}	{NA}
PatUTM.I-46437	9.82	11.54	9.79	2.11	2.08	2.32	42.1924	70.5125	13.8723	0.196735	-2.34567	0.00797034		{NA}	{NA}	{NA}	{NA}	{NA}	{NA}	{NA}
PatUTM.I-46474	26.81	18.56	23.1	6.25	6.78	13.08	122.509	181.092	63.9255	0.353	-1.50226	0.00515822		{NA}	{NA}	{NA}	{NA}	{NA}	{NA}	{NA}
PatUTM.I-46497	34.69	34.06	27.06	84.37	98.15	91.58	518.41	277.179	759.642	2.74062	1.4545	0.000386016		{XP_011016519.1; PREDICTED: protein disulfide isomerase-like 2-3 [Populus euphratica]}	{sp|Q67UF5|PDI23_ORYSJ; Protein disulfide isomerase-like 2-3 OS=Oryza sativa subsp. japonica GN=PDIL2-3 PE=2 SV=1}	{cam:101508932; K09584 PDIA6, TXNDC7 protein disulfide-isomerase A6 5.3.4.1 ko04141; Genetic Information Processing; Folding, sorting and degradation; Protein processing in endoplasmic reticulum}	{At2g32920; KOG0191 Thioredoxin/protein disulfide isomerase O Posttranslational modification, protein turnover, chaperones ;}	{NA}	{XM_019393813.1; PREDICTED: Nicotiana attenuata protein disulfide isomerase-like 2-3 (LOC109228655), mRNA}	{NA}
PatUTM.I-46512	9	10.89	5.99	16.69	28.88	19.78	259.239	149.986	368.491	2.45684	1.2968	0.00746174		{XP_011071997.1; PREDICTED: indole-3-glycerol phosphate synthase, chloroplastic-like isoform X2 [Sesamum indicum]}	{sp|P49572|TRPC_ARATH; Indole-3-glycerol phosphate synthase, chloroplastic OS=Arabidopsis thaliana GN=IGPS PE=1 SV=2}	{sind:105157306; K01609 trpC indole-3-glycerol phosphate synthase 4.1.1.48 ko01230; Metabolism; Global and overview maps; Biosynthesis of amino acids | ko00400; Metabolism; Amino acid metabolism; Phenylalanine, tyrosine and tryptophan biosynthesis}	{At5g48220; KOG4201 Anthranilate synthase component II E Amino acid transport and metabolism ;}	{NA}	{XM_012973883.1; PREDICTED: Erythranthe guttatus indole-3-glycerol phosphate synthase, chloroplastic-like (LOC105950518), mRNA}	{NA}
PatUTM.I-46902	3.83	6.38	0	0.17	1.05	0	42.5592	75.3609	9.75746	0.129476	-2.94924	0.00108404		{XP_011073454.1; PREDICTED: 40S ribosomal protein S3a-like [Sesamum indicum]}	{sp|A5B4K1|RS3A1_VITVI; 40S ribosomal protein S3a-1 OS=Vitis vinifera GN=GSVIVT00020038001 PE=3 SV=1}	{sind:105158399; K02984 RP-S3Ae, RPS3A small subunit ribosomal protein S3Ae - ko03010; Genetic Information Processing; Translation; Ribosome}	{At3g04840; KOG1628 40S ribosomal protein S3A J Translation, ribosomal structure and biogenesis ;}	{NA}	{XM_011075152.1; PREDICTED: Sesamum indicum 40S ribosomal protein S3a-like (LOC105158399), mRNA}	{PF08545:3-Oxoacyl-[acyl-carrier-protein (ACP)] synthase III PF08541:3-Oxoacyl-[acyl-carrier-protein (ACP)] synthase III C terminal PF02803:Thiolase, C-terminal domain PF00108:Thiolase, N-terminal domain}
PatUTM.I-46927	3.77	13.87	0	1.81	0.99	0	49.7293	84.7842	14.6745	0.173081	-2.53048	0.000647183		{XP_012828144.1; PREDICTED: probable alpha-amylase 2 [Erythranthe guttata]}	{sp|Q8LFG1|AMY2_ARATH; Probable alpha-amylase 2 OS=Arabidopsis thaliana GN=AMY2 PE=2 SV=1}	{sind:105178122; K01176 AMY, amyA, malS alpha-amylase 3.2.1.1 ko00500; Metabolism; Carbohydrate metabolism; Starch and sucrose metabolism | ko04973; Organismal Systems; Digestive system; Carbohydrate digestion and absorption}	{At1g76130; KOG0471 Alpha-amylase G Carbohydrate transport and metabolism ;}	{NA}	{XM_011101498.1; PREDICTED: Sesamum indicum probable alpha-amylase 2 (LOC105178122), mRNA}	{NA}
PatUTM.I-47033	5.09	2.94	1.67	8.47	8.84	23.89	112.474	45.2752	179.673	3.96846	1.98858	0.000280172		{XP_011084099.1; PREDICTED: probable strigolactone esterase D14 homolog [Sesamum indicum]}	{sp|J9U5U9|DAD2_PETHY; Probable strigolactone esterase DAD2 OS=Petunia hybrida GN=DAD2 PE=1 SV=1}	{sly:101258450; - - - - -}	{NA}	{NA}	{NA}	{NA}
PatUTM.I-47060	1.66	9.62	3.42	1.4	0	1.38	29.6267	49.9185	9.33484	0.187002	-2.41888	0.00601274		{NA}	{NA}	{NA}	{NA}	{NA}	{NA}	{NA}
PatUTM.I-47243	19.68	19.98	18.34	87.13	126.33	54.66	1244.76	454.397	2035.12	4.47873	2.16309	0.00114326		{NP_001238453.1; uncharacterized protein LOC100306668 precursor [Glycine max]}	{sp|Q9LIL4|P24B3_ARATH; Transmembrane emp24 domain-containing protein p24beta3 OS=Arabidopsis thaliana GN=At3g22845 PE=2 SV=1}	{sind:105158412; K20347 TMED2, EMP24 p24 family protein beta-1 - -}	{At3g22845; KOG1692 Putative cargo transport protein EMP24 (p24 protein family) U Intracellular trafficking, secretion, and vesicular transport ;}	{NA}	{NA}	{NA}
PatUTM.I-47331	0.07	0	0	13.67	11.91	0.81	79.8477	0.345984	159.349	460.569	8.84727	0.00945057		{XP_012855601.1; PREDICTED: miraculin-like [Erythranthe guttata]}	{sp|P13087|MIRA_SYNDU; Miraculin OS=Synsepalum dulcificum PE=1 SV=3}	{cic:CICLE_v10022276mg; - - - - -}	{NA}	{NA}	{NA}	{NA}
PatUTM.I-47399	7.91	8.55	3.25	25.1	25.26	16.45	91.7366	41.6298	141.843	3.40726	1.76861	0.00325628		{NA}	{NA}	{NA}	{NA}	{NA}	{NA}	{PF00368:Hydroxymethylglutaryl-coenzyme A reductase}
PatUTM.I-47426	5.11	2.88	1.95	0.61	0.61	0.81	42.607	71.3254	13.8886	0.194722	-2.36051	0.00574134		{XP_007040323.2; PREDICTED: homeobox protein BEL1 homolog [Theobroma cacao]}	{sp|Q38897|BEL1_ARATH; Homeobox protein BEL1 homolog OS=Arabidopsis thaliana GN=BEL1 PE=1 SV=2}	{pop:POPTR_0001s09720g; - - - - -}	{At5g41410; KOG0773 Transcription factor MEIS1 and related HOX domain proteins K Transcription ;}	{NA}	{NA}	{NA}
PatUTM.I-47591	17.35	13.52	10.96	33.61	48.8	34.41	317.576	171.939	463.213	2.69406	1.42978	0.00362758		{NA}	{NA}	{NA}	{NA}	{NA}	{NA}	{PF04715:Anthranilate synthase component I, N terminal region}
PatUTM.I-47704	42.25	69.06	63.03	32.46	18.75	40.08	885.501	1187.12	583.883	0.491849	-1.02371	0.00963695		{XP_012858780.1; PREDICTED: CASP-like protein 1 [Erythranthe guttata]}	{sp|A2PZE5|CSPL1_IPONI; CASP-like protein IN26 (Fragment) OS=Ipomoea nil GN=IN26 PE=2 SV=2}	{sind:105156916; - - - - -}	{NA}	{NA}	{XM_011092546.1; PREDICTED: Sesamum indicum CASP-like protein 1 (LOC105171429), mRNA}	{NA}
PatUTM.I-47963	30.71	37.66	21.37	94.85	176.47	142.44	2813.33	1030.73	4595.92	4.45888	2.15668	2.36e-05		{XP_011070587.1; PREDICTED: protein TIFY 7 [Sesamum indicum]}	{sp|Q58G47|TIF6A_ARATH; Protein TIFY 6A OS=Arabidopsis thaliana GN=TIFY6A PE=1 SV=1}	{sind:105156212; K13464 JAZ jasmonate ZIM domain-containing protein - ko04075; Environmental Information Processing; Signal transduction; Plant hormone signal transduction}	{NA}	{NA}	{NA}	{PF02518:Histidine kinase-, DNA gyrase B-, and HSP90-like ATPase PF00183:Hsp90 protein}
PatUTM.I-47965	3.1	5.8	6.49	1.55	1.62	2.32	106.49	159.766	53.2153	0.333084	-1.58604	0.00329332		{EYU24092.1; hypothetical protein MIMGU_mgv1a008958mg [Erythranthe guttata]}	{sp|Q9SBK6|JMT_BRARP; Jasmonate O-methyltransferase OS=Brassica rapa subsp. pekinensis GN=JMT PE=1 SV=1}	{cann:107859995; - - - - -}	{NA}	{NA}	{XM_012997872.1; PREDICTED: Erythranthe guttatus salicylate carboxymethyltransferase (LOC105972891), mRNA}	{PF00122:E1-E2 ATPase PF00122:E1-E2 ATPase PF00403:Heavy-metal-associated domain}
PatUTM.I-48010	49.98	58.23	41.24	156.3	260.33	232.53	4560.92	1766.99	7354.85	4.16236	2.0574	1.39e-07		{XP_011070587.1; PREDICTED: protein TIFY 7 [Sesamum indicum]}	{sp|Q58G47|TIF6A_ARATH; Protein TIFY 6A OS=Arabidopsis thaliana GN=TIFY6A PE=1 SV=1}	{sind:105156212; K13464 JAZ jasmonate ZIM domain-containing protein - ko04075; Environmental Information Processing; Signal transduction; Plant hormone signal transduction}	{NA}	{NA}	{NA}	{NA}
PatUTM.I-48058	1.25	5.5	1.94	0.85	0	0.47	63.7078	110.688	16.7275	0.151123	-2.72621	4.92e-05		{XP_011092175.1; PREDICTED: uncharacterized protein LOC105172444 [Sesamum indicum]}	{sp|Q9CAV7|STKLJ_ARATH; Probable transcription factor At3g04930 OS=Arabidopsis thaliana GN=At3g04930 PE=2 SV=1}	{sot:102593405; - - - - -}	{NA}	{NA}	{CP019099.1; Spirodela polyrhiza strain 9509 chromosome 7 sequence}	{NA}
PatUTM.I-48162	16.37	22.86	20.96	185.5	190.9	96.25	2527.67	586.92	4468.41	7.61332	2.92853	0.000140862		{XP_012840620.1; PREDICTED: peroxidase 4-like [Erythranthe guttata]}	{sp|A7NY33|PER4_VITVI; Peroxidase 4 OS=Vitis vinifera GN=GSVIVT00023967001 PE=1 SV=1}	{vvi:100257059; K00430 E1.11.1.7 peroxidase 1.11.1.7 ko00940; Metabolism; Biosynthesis of other secondary metabolites; Phenylpropanoid biosynthesis}	{NA}	{NA}	{XM_004971305.2; PREDICTED: Setaria italica cationic peroxidase SPC4-like (LOC101777887), mRNA}	{NA}
PatUTM.I-48181	8.83	11.36	8.26	25.17	35.37	23.51	579.966	300.598	859.333	2.85874	1.51538	0.000205283		{XP_011077905.1; PREDICTED: uncharacterized protein LOC105161789, partial [Sesamum indicum]}	{NA}	{sind:105161789; - - - - -}	{NA}	{NA}	{XM_011079603.1; PREDICTED: Sesamum indicum uncharacterized LOC105161789 (LOC105161789), partial mRNA}	{NA}
PatUTM.I-48188	1.87	4.21	5.88	0	1.83	0.6	65.0945	109.337	20.8519	0.190713	-2.39053	0.00643447		{XP_011083391.1; PREDICTED: protein EXORDIUM-like [Sesamum indicum]}	{sp|Q9ZPE7|EXO_ARATH; Protein EXORDIUM OS=Arabidopsis thaliana GN=EXO PE=2 SV=1}	{sind:105158968; - - - - -}	{NA}	{NA}	{XM_012982919.1; PREDICTED: Erythranthe guttatus protein EXORDIUM-like (LOC105958918), mRNA}	{NA}
PatUTM.I-48206	2	0.71	0.42	15.4	20.81	18.68	267.157	29.9619	504.351	16.8331	4.07323	4.55e-08		{KZV25429.1; hypothetical protein F511_19809 [Dorcoceras hygrometricum]}	{sp|P15231|PHAM_PHAVU; Leucoagglutinating phytohemagglutinin OS=Phaseolus vulgaris GN=PDLEC2 PE=3 SV=1}	{gmx:100818710; - - - - -}	{NA}	{NA}	{NA}	{PF08638:Mediator complex subunit MED14}
PatUTM.I-48243	42.1	47.75	19.83	201.19	309.52	153.32	3678.76	1050.15	6307.36	6.00613	2.58644	0.000892877		{XP_011080358.1; PREDICTED: cinnamoyl-CoA reductase 1-like [Sesamum indicum]}	{sp|Q9S9N9|CCR1_ARATH; Cinnamoyl-CoA reductase 1 OS=Arabidopsis thaliana GN=CCR1 PE=1 SV=1}	{sind:105163632; - - - - -}	{At5g19440; KOG1502 Flavonol reductase/cinnamoyl-CoA reductase V Defense mechanisms ;}	{NA}	{XM_009797032.1; PREDICTED: Nicotiana sylvestris cinnamoyl-CoA reductase 1-like (LOC104242056), mRNA}	{NA}
PatUTM.I-48334	15.95	26.79	17.41	81.28	110.5	72.29	1949.83	739.897	3159.75	4.27053	2.09442	1.25e-06		{XP_011079583.1; PREDICTED: dnaJ protein ERDJ3B [Sesamum indicum]}	{sp|Q9LZK5|DNJ19_ARATH; DnaJ protein ERDJ3B OS=Arabidopsis thaliana GN=ERDJ3B PE=1 SV=1}	{sind:105163066; K09517 DNAJB11 DnaJ homolog subfamily B member 11 - ko04141; Genetic Information Processing; Folding, sorting and degradation; Protein processing in endoplasmic reticulum}	{At3g62600; KOG0713 Molecular chaperone (DnaJ superfamily) O Posttranslational modification, protein turnover, chaperones ;}	{NA}	{XM_011081281.1; PREDICTED: Sesamum indicum dnaJ protein ERDJ3B (LOC105163066), mRNA}	{NA}
PatUTM.I-48366	22.36	36.54	9.42	105.26	157.12	93.55	2995.65	963.231	5028.07	5.22001	2.38405	0.00138207		{XP_011092140.1; PREDICTED: calreticulin [Sesamum indicum]}	{sp|O81919|CALR_BETVU; Calreticulin OS=Beta vulgaris PE=2 SV=1}	{cit:102618403; K08057 CALR calreticulin - ko04141; Genetic Information Processing; Folding, sorting and degradation; Protein processing in endoplasmic reticulum | ko04145; Cellular Processes; Transport and catabolism; Phagosome | ko04612; Organismal Systems; Immune system; Antigen processing and presentation | ko05166; Human Diseases; Infectious diseases: Viral; HTLV-I infection | ko05142; Human…	{At1g09210; KOG0674 Calreticulin O Posttranslational modification, protein turnover, chaperones ;}	{NA}	{XM_011071083.1; PREDICTED: Sesamum indicum calreticulin (LOC105155213), mRNA}	{NA}
PatUTM.I-48376	4.9	5.57	4.44	19.94	33.32	36.31	779.065	232.961	1325.17	5.68839	2.50802	0.000121594		{XP_011091783.1; PREDICTED: pheophytinase, chloroplastic [Sesamum indicum]}	{sp|Q9FFZ1|PPH_ARATH; Pheophytinase, chloroplastic OS=Arabidopsis thaliana GN=PPH PE=1 SV=1}	{vvi:100265442; - - - - -}	{At5g13800; KOG1454 Predicted hydrolase/acyltransferase (alpha/beta hydrolase superfamily) R General function prediction only ;}	{NA}	{XM_015715914.1; PREDICTED: Ricinus communis pheophytinase, chloroplastic (LOC8281036), transcript variant X1, mRNA}	{PF00082:Subtilase family PF05922:Peptidase inhibitor I9}
PatUTM.I-48426	20.71	22.91	15.3	37.59	35.57	51.4	1459.5	967.128	1951.87	2.01821	1.01308	0.00704914		{XP_011088801.1; PREDICTED: LOW QUALITY PROTEIN: pheophorbide a oxygenase, chloroplastic [Sesamum indicum]}	{sp|Q9FYC2|PAO_ARATH; Pheophorbide a oxygenase, chloroplastic OS=Arabidopsis thaliana GN=PAO PE=1 SV=1}	{jcu:105627999; K13071 PAO, ACD1 pheophorbide a oxygenase 1.14.15.17 ko00860; Metabolism; Metabolism of cofactors and vitamins; Porphyrin and chlorophyll metabolism}	{NA}	{NA}	{XM_011090499.1; PREDICTED: Sesamum indicum pheophorbide a oxygenase, chloroplastic (LOC105169951), mRNA}	{NA}
PatUTM.I-48571	5.3	6.58	4.02	11.96	15.99	9.38	381.388	231.466	531.31	2.29541	1.19875	0.00519729		{XP_012828455.1; PREDICTED: uncharacterized protein LOC105949683 [Erythranthe guttata]}	{NA}	{spen:107001442; - - - - -; spen:107001442; - - - - -}	{NA}	{NA}	{XM_016683854.1; PREDICTED: Capsicum annuum uncharacterized LOC107840118 (LOC107840118), mRNA}	{NA}
PatUTM.I-48665	35.15	32.68	18.96	138.1	176.24	113.85	3886.91	1334.85	6438.97	4.82373	2.27015	4.85e-05		{XP_012833576.1; PREDICTED: serine carboxypeptidase 1 [Erythranthe guttata]}	{sp|P07519|CBP1_HORVU; Serine carboxypeptidase 1 OS=Hordeum vulgare GN=CBP1 PE=1 SV=4}	{vvi:100258524; K16296 SCPL-I serine carboxypeptidase-like clade I 3.4.16.- -}	{At3g25420; KOG1282 Serine carboxypeptidases (lysosomal cathepsin A) OE Posttranslational modification, protein turnover, chaperones ; Amino acid transport and metabolism ;}	{NA}	{XM_012978122.1; PREDICTED: Erythranthe guttatus serine carboxypeptidase 1 (LOC105954452), mRNA}	{NA}
PatUTM.I-48671	27.1	43.35	21.71	47.68	56.17	93.73	1343.68	881.505	1805.85	2.0486	1.03464	0.0040022		{XP_011095251.1; PREDICTED: transmembrane protein 184C-like [Sesamum indicum]}	{sp|Q54WM0|T1843_DICDI; Transmembrane protein 184 homolog DDB_G0279555 OS=Dictyostelium discoideum GN=tmem184C PE=3 SV=1}	{cit:102631086; - - - - -}	{At4g21570; KOG2641 Predicted seven transmembrane receptor - rhodopsin family T Signal transduction mechanisms ;}	{NA}	{XM_012986819.1; PREDICTED: Erythranthe guttatus transmembrane protein 184C-like (LOC105962501), mRNA}	{NA}
PatUTM.I-48768	6.68	7.56	6.13	8.89	15.92	19.88	495.518	323.224	667.813	2.0661	1.04691	0.00896554		{XP_011074474.1; PREDICTED: allene oxide synthase [Sesamum indicum]}	{sp|K4BV52|AOS1_SOLLC; Allene oxide synthase 1, chloroplastic OS=Solanum lycopersicum GN=AOS1 PE=2 SV=1}	{sind:105159196; K01723 AOS hydroperoxide dehydratase 4.2.1.92 ko00592; Metabolism; Lipid metabolism; alpha-Linolenic acid metabolism}	{NA}	{GO:0016705; oxidoreductase activity, acting on paired donors, with incorporation or reduction of molecular oxygen; molecular_function GO:0005506; iron ion binding; molecular_function GO:0055114; oxidation-reduction process; biological_process GO:0020037; heme binding; molecular_function}	{XM_011076172.1; PREDICTED: Sesamum indicum allene oxide synthase (LOC105159196), mRNA}	{NA}
PatUTM.I-48880	49.47	52.83	46.04	148.22	167.96	160.71	4249.51	2088.41	6410.6	3.0696	1.61805	1.37e-06		{XP_012834166.1; PREDICTED: bifunctional purple acid phosphatase 26-like isoform X1 [Erythranthe guttata]}	{sp|Q949Y3|PPA26_ARATH; Bifunctional purple acid phosphatase 26 OS=Arabidopsis thaliana GN=PAP26 PE=1 SV=1}	{nta:107771325; - - - - -}	{At5g34850; KOG1378 Purple acid phosphatase G Carbohydrate transport and metabolism ;}	{GO:0016787; hydrolase activity; molecular_function}	{XM_011080121.1; PREDICTED: Sesamum indicum bifunctional purple acid phosphatase 26 (LOC105162153), transcript variant X2, mRNA}	{NA}
PatUTM.I-49092	17.45	14.71	15.33	49.2	37.7	25	1304.34	796.538	1812.15	2.27503	1.18589	0.00293544		{XP_011082732.1; PREDICTED: uncharacterized protein LOC105165426 [Sesamum indicum]}	{NA}	{nta:107773848; - - - - -}	{NA}	{NA}	{XM_019406266.1; PREDICTED: Nicotiana attenuata uncharacterized LOC109239679 (LOC109239679), mRNA}	{NA}
PatUTM.I-49176	6.74	7.28	7.29	14.97	20.76	12.19	482.139	305.436	658.842	2.15705	1.10906	0.0044036		{XP_012828455.1; PREDICTED: uncharacterized protein LOC105949683 [Erythranthe guttata]}	{NA}	{spen:107001442; - - - - -; spen:107001442; - - - - -}	{NA}	{NA}	{XM_016683854.1; PREDICTED: Capsicum annuum uncharacterized LOC107840118 (LOC107840118), mRNA}	{NA}
PatUTM.I-49229	25.19	15.94	14.32	63.78	80.46	42.2	1697.18	796.325	2598.04	3.26254	1.706	0.00026487		{AJD25175.1; cytochrome P450 CYP74B21 [Salvia miltiorrhiza]}	{sp|K4CF70|HPL_SOLLC; Fatty acid hydroperoxide lyase, chloroplastic OS=Solanum lycopersicum GN=HPL PE=1 SV=1}	{rcu:8276186; K10528 HPL hydroperoxide lyase 4.1.2.- ko00592; Metabolism; Lipid metabolism; alpha-Linolenic acid metabolism}	{NA}	{NA}	{KP337681.1; Salvia miltiorrhiza cytochrome P450 CYP74B21 mRNA, complete cds}	{NA}
PatUTM.I-49268	19.03	30.52	46.29	11.08	15.43	16.24	1076.54	1524.48	628.607	0.412341	-1.27809	0.00939316		{XP_011074314.1; PREDICTED: uncharacterized protein LOC105159071 [Sesamum indicum]}	{NA}	{sind:105159071; - - - - -}	{NA}	{NA}	{XM_011076012.1; PREDICTED: Sesamum indicum uncharacterized LOC105159071 (LOC105159071), mRNA}	{NA}
PatUTM.I-49284	0.03	0	0	0	4.28	0.75	23.8073	0.345984	47.2685	136.621	7.09403	0.000113083		{XP_012858503.1; PREDICTED: uncharacterized protein LOC105977696 [Erythranthe guttata]}	{NA}	{sind:105157064; - - - - -}	{NA}	{NA}	{NA}	{NA}
PatUTM.I-49303	15.08	9.92	0	0.86	7.5	0	145.808	216.245	75.3713	0.348546	-1.52058	0.00942208		{XP_011091113.1; PREDICTED: auxin-responsive protein IAA14 [Sesamum indicum]}	{sp|Q38832|IAA14_ARATH; Auxin-responsive protein IAA14 OS=Arabidopsis thaliana GN=IAA14 PE=1 SV=2}	{sind:105158425; K14484 IAA auxin-responsive protein IAA - ko04075; Environmental Information Processing; Signal transduction; Plant hormone signal transduction}	{NA}	{GO:0006355; regulation of transcription, DNA-dependent; biological_process GO:0005634; nucleus; cellular_component}	{XM_011092811.1; PREDICTED: Sesamum indicum auxin-responsive protein IAA14 (LOC105171637), mRNA}	{NA}
PatUTM.I-49352	5.5	4.56	3.04	8.35	15.36	9.92	337.017	193.42	480.614	2.48482	1.31314	0.00214778		{AJD25258.1; cytochrome P450 CYP736A123 [Salvia miltiorrhiza]}	{sp|H2DH18|C7A12_PANGI; Cytochrome P450 CYP736A12 OS=Panax ginseng PE=2 SV=1}	{sind:105162333; K20562 CYP736A biphenyl-4-hydroxylase - -}	{At3g26300; KOG0156 Cytochrome P450 CYP2 subfamily Q Secondary metabolites biosynthesis, transport and catabolism ;}	{NA}	{NA}	{NA}
PatUTM.I-49367	31.96	18.72	16.68	10.73	8.96	8.48	667.264	951.46	383.067	0.40261	-1.31254	0.00313973		{XP_011071384.1; PREDICTED: inactive protein RESTRICTED TEV MOVEMENT 1-like [Sesamum indicum]}	{sp|D9UBG0|RTM1B_ARATH; Inactive protein RESTRICTED TEV MOVEMENT 1 OS=Arabidopsis thaliana GN=RTM1 PE=3 SV=1}	{sind:105156843; - - - - -}	{NA}	{NA}	{NA}	{NA}
PatUTM.I-49388	8.64	8.49	7.53	15.61	7.21	33.2	384.942	248.442	521.442	2.09885	1.0696	0.00838906		{ADX31914.1; HMG CoA reductase [Bacopa monnieri]}	{sp|P48021|HMDH_CAMAC; 3-hydroxy-3-methylglutaryl-coenzyme A reductase OS=Camptotheca acuminata PE=3 SV=1}	{spen:107014402; K00021 HMGCR hydroxymethylglutaryl-CoA reductase (NADPH) 1.1.1.34 ko00900; Metabolism; Metabolism of terpenoids and polyketides; Terpenoid backbone biosynthesis | ko04152; Environmental Information Processing; Signal transduction; AMPK signaling pathway | ko04976; Organismal Systems; Digestive system; Bile secretion; spen:107014402; K00021 HMGCR hydroxymethylglutaryl-CoA reductas…	{At1g76490; KOG2480 3-hydroxy-3-methylglutaryl-CoA (HMG-CoA) reductase I Lipid transport and metabolism ;}	{NA}	{HM222607.1; Bacopa monnieri clone 6 HMG CoA reductase (HMGR) mRNA, complete cds}	{PF01660:Viral methyltransferase PF01660:Viral methyltransferase}
PatUTM.I-49491	60.53	89.97	99.9	40.28	50.08	30.35	2602.64	3564.95	1640.33	0.460128	-1.11989	0.000929621		{XP_011080961.1; PREDICTED: tubulin beta-3 chain-like [Sesamum indicum]}	{sp|Q6VAF5|TBB7_GOSHI; Tubulin beta-7 chain OS=Gossypium hirsutum PE=2 SV=1}	{pop:POPTR_0003s12690g; K07375 TUBB tubulin beta - ko04145; Cellular Processes; Transport and catabolism; Phagosome | ko04540; Cellular Processes; Cellular community - eukaryotes; Gap junction | ko05130; Human Diseases; Infectious diseases: Bacterial; Pathogenic Escherichia coli infection}	{At5g12250; KOG1375 Beta tubulin Z Cytoskeleton ;}	{NA}	{XM_011082659.1; PREDICTED: Sesamum indicum tubulin beta-3 chain-like (LOC105164095), mRNA}	{NA}
PatUTM.I-49654	15.58	21.62	13.41	33.42	27.89	48.13	790.502	516.366	1064.64	2.06179	1.0439	0.00373179		{XP_012839046.1; PREDICTED: 2-alkenal reductase (NADP(+)-dependent)-like [Erythranthe guttata]}	{sp|Q9SLN8|DBR_TOBAC; 2-alkenal reductase (NADP(+)-dependent) OS=Nicotiana tabacum GN=DBR PE=1 SV=1}	{sind:105158816; - - - - -}	{At5g16990; KOG1196 Predicted NAD-dependent oxidoreductase R General function prediction only ;}	{NA}	{XM_012983591.1; PREDICTED: Erythranthe guttatus 2-alkenal reductase (NADP(+)-dependent)-like (LOC105959482), mRNA}	{NA}
PatUTM.I-49922	4.9	2.1	4.5	9.31	11.15	5.81	303.263	191.89	414.635	2.16079	1.11156	0.00780818		{XP_011083647.1; PREDICTED: bifunctional nuclease 2 [Sesamum indicum]}	{sp|Q93VH2|BBD2_ARATH; Bifunctional nuclease 2 OS=Arabidopsis thaliana GN=BBD2 PE=2 SV=1}	{sind:105159258; - - - - -}	{NA}	{NA}	{XR_848141.1; PREDICTED: Sesamum indicum bifunctional nuclease 2 (LOC105166111), transcript variant X2, misc_RNA}	{NA}
PatUTM.I-49969	24.55	67.61	25.59	166.4	110.48	66.58	2511.7	1276.62	3746.79	2.93494	1.55333	0.00756574		{XP_011102202.1; PREDICTED: uncharacterized protein LOC105180227 [Sesamum indicum]}	{sp|Q9FK75|GDL82_ARATH; GDSL esterase/lipase At5g45670 OS=Arabidopsis thaliana GN=At5g45670 PE=2 SV=1}	{spen:107011157; - - - - -; spen:107011157; - - - - -}	{NA}	{NA}	{XM_011087002.1; PREDICTED: Sesamum indicum GDSL esterase/lipase At5g45670-like (LOC105167331), mRNA}	{PF01344:Kelch motif}
PatUTM.I-50114	40.3	35.24	16.06	50.11	79.1	78.47	2296.25	1436.66	3155.83	2.19665	1.1353	0.00541771		{XP_011082968.1; PREDICTED: cytochrome P450 CYP72A219-like [Sesamum indicum]}	{sp|H2DH21|C7A29_PANGI; Cytochrome P450 CYP72A219 OS=Panax ginseng PE=2 SV=1}	{cam:101500476; - - - - -}	{At3g14690; KOG0157 Cytochrome P450 CYP4/CYP19/CYP26 subfamilies QI Secondary metabolites biosynthesis, transport and catabolism ; Lipid transport and metabolism ;}	{NA}	{XM_019303328.1; PREDICTED: Ipomoea nil cytochrome P450 CYP72A219-like (LOC109155705), mRNA}	{PF02150:RNA polymerases M/15 Kd subunit}
PatUTM.I-50367	25.93	38.48	33.1	2.32	2.4	0	612.159	1167.78	56.5397	0.0484164	-4.36836	6.35e-15		{XP_011080961.1; PREDICTED: tubulin beta-3 chain-like [Sesamum indicum]}	{sp|P93176|TBB_HORVU; Tubulin beta chain OS=Hordeum vulgare GN=TUBB PE=2 SV=1}	{pop:POPTR_0003s12690g; K07375 TUBB tubulin beta - ko04145; Cellular Processes; Transport and catabolism; Phagosome | ko04540; Cellular Processes; Cellular community - eukaryotes; Gap junction | ko05130; Human Diseases; Infectious diseases: Bacterial; Pathogenic Escherichia coli infection}	{At2g29550; KOG1375 Beta tubulin Z Cytoskeleton ;}	{GO:0006184; GTP catabolic process; biological_process GO:0051258; protein polymerization; biological_process GO:0043234; protein complex; cellular_component GO:0005525; GTP binding; molecular_function GO:0003924; GTPase activity; molecular_function}	{XM_011082659.1; PREDICTED: Sesamum indicum tubulin beta-3 chain-like (LOC105164095), mRNA}	{NA}
PatUTM.I-50977	21.08	8.86	4.45	6.76	5.6	2.68	230.431	321.476	139.386	0.433583	-1.20562	0.00269447		{XP_011077002.1; PREDICTED: chlorophyll a-b binding protein 6, chloroplastic [Sesamum indicum]}	{sp|P12360|CB11_SOLLC; Chlorophyll a-b binding protein 6A, chloroplastic OS=Solanum lycopersicum GN=CAB6A PE=2 SV=1}	{sind:105161112; K08907 LHCA1 light-harvesting complex I chlorophyll a/b binding protein 1 - ko00196; Metabolism; Energy metabolism; Photosynthesis - antenna proteins}	{NA}	{NA}	{XM_011078700.1; PREDICTED: Sesamum indicum chlorophyll a-b binding protein 6, chloroplastic (LOC105161112), mRNA}	{NA}
PatUTM.I-51175	16.22	17.68	9.19	41.96	69.89	55.55	963.798	403.659	1523.94	3.7753	1.91659	4.97e-05		{XP_012832672.1; PREDICTED: 1-aminocyclopropane-1-carboxylate oxidase 5-like [Erythranthe guttata]}	{sp|Q9ZSA7|DLO2_ARATH; Protein DMR6-LIKE OXYGENASE 2 OS=Arabidopsis thaliana GN=DLO2 PE=2 SV=1}	{sind:105156689; - - - - -}	{At4g10490; KOG0143 Iron/ascorbate family oxidoreductases QR Secondary metabolites biosynthesis, transport and catabolism ; General function prediction only ;}	{GO:0016706; oxidoreductase activity, acting on paired donors, with incorporation or reduction of molecular oxygen, 2-oxoglutarate as one donor, and incorporation of one atom each of oxygen into both donors; molecular_function GO:0055114; oxidation-reduction process; biological_process GO:0016491; oxidoreductase activity; molecular_function GO:0016491; oxidoreductase activity; molecular_function …	{NA}	{NA}
PatUTM.I-51192	0	0.11	0	1.58	0.43	0.39	11.4163	0.900125	21.9325	24.3661	4.6068	0.00156584		{XP_011086364.1; PREDICTED: LOW QUALITY PROTEIN: uncharacterized protein LOC105168115 [Sesamum indicum]}	{NA}	{vvi:100245463; - - - - -}	{NA}	{NA}	{NA}	{NA}
PatUTM.I-51225	10.63	7.32	15.43	2.26	5.64	4.23	227.072	340.238	113.905	0.33478	-1.57871	0.00611658		{AGV54820.1; cell wall-associated hydrolase [Phaseolus vulgaris]}	{sp|Q3BAI2|YCX91_PHAAO; Uncharacterized protein ORF91 OS=Phalaenopsis aphrodite subsp. formosana PE=4 SV=1}	{pvu:PHAVU_008G246600g; - - - - -}	{NA}	{NA}	{KU956042.1; Mentha longifolia chloroplast, complete genome}	{PF01078:Magnesium chelatase, subunit ChlI PF07724:AAA domain (Cdc48 subfamily) PF05496:Holliday junction DNA helicase ruvB N-terminus PF01057:Parvovirus non-structural protein NS1 PF06068:TIP49 C-terminus PF00910:RNA helicase PF07728:AAA domain (dynein-related subfamily) PF00625:Guanylate kinase PF00005:ABC transporter PF01695:IstB-like ATP binding protein PF02367:Threonylcarbamoyl adenosine bio…
PatUTM.I-51285	0	3.53	0	0	0.96	0	18.7347	28.804	8.66549	0.300843	-1.73292	0.00158903		{XP_011094430.1; PREDICTED: uncharacterized FCP1 homology domain-containing protein C1271.03c-like [Sesamum indicum]}	{NA}	{nta:107774333; - - - - -}	{NA}	{NA}	{NA}	{NA}
PatUTM.I-51291	27.79	13.33	26.47	12.04	6.71	8.73	528.299	765.165	291.433	0.380875	-1.39261	0.00351123		{XP_011079299.1; PREDICTED: uncharacterized protein LOC105162845 [Sesamum indicum]}	{NA}	{sind:105162845; - - - - -}	{NA}	{NA}	{XM_012975835.1; PREDICTED: Erythranthe guttatus uncharacterized LOC105952300 (LOC105952300), mRNA}	{PF00724:NADH:flavin oxidoreductase / NADH oxidase family}
PatUTM.I-51346	4.74	8.5	4.67	19.63	27.33	19.25	356.807	155	558.613	3.60394	1.84958	0.00146916		{AKV71961.1; R2R3-MYB protein [Rehmannia glutinosa]}	{sp|Q9FDW1|MYB44_ARATH; Transcription factor MYB44 OS=Arabidopsis thaliana GN=MYB44 PE=2 SV=1}	{gmx:100806145; K09422 MYBP myb proto-oncogene protein, plant - -}	{At2g23290; KOG0048 Transcription factor, Myb superfamily K Transcription ;}	{NA}	{KF059418.1; Salvia miltiorrhiza MYB-related transcription factor (MYB64) mRNA, complete cds}	{NA}
PatUTM.I-51405	36.51	21.5	23.87	110.52	118.95	183.73	2336.74	816.662	3856.82	4.72267	2.2396	0.00446587		{XP_011077012.1; PREDICTED: probable aquaporin PIP2-5 [Sesamum indicum]}	{sp|Q9SV31|PIP25_ARATH; Probable aquaporin PIP2-5 OS=Arabidopsis thaliana GN=PIP2-5 PE=1 SV=1}	{sind:105161120; K09872 PIP aquaporin PIP - -}	{At3g54820; KOG0223 Aquaporin (major intrinsic protein family) G Carbohydrate transport and metabolism ;}	{GO:0006810; transport; biological_process GO:0005215; NA GO:0016020; membrane; cellular_component}	{XM_011078710.1; PREDICTED: Sesamum indicum probable aquaporin PIP2-5 (LOC105161120), mRNA}	{NA}
PatUTM.I-51567	22.81	14.02	16.2	57.79	54.02	37.73	1249.07	673.717	1824.43	2.708	1.43723	6.65e-05		{XP_011092632.1; PREDICTED: uncharacterized protein LOC105172754 [Sesamum indicum]}	{NA}	{vvi:100242579; - - - - -}	{NA}	{NA}	{NA}	{NA}
PatUTM.I-51751	24.61	24.51	6.68	38.42	79.42	48.53	1341.06	677.741	2004.37	2.95743	1.56435	0.00780976		{XP_011090678.1; PREDICTED: vestitone reductase-like [Sesamum indicum]}	{sp|Q40316|VESTR_MEDSA; Vestitone reductase OS=Medicago sativa PE=1 SV=1}	{sind:105171303; - - - - -}	{At2g45400; KOG1502 Flavonol reductase/cinnamoyl-CoA reductase V Defense mechanisms ;}	{NA}	{NA}	{NA}
PatUTM.I-52119	13.73	13.18	4.47	18.71	30.01	26.76	498.677	297.38	699.974	2.3538	1.23499	0.00673918		{XP_012850396.1; PREDICTED: uncharacterized protein LOC105970144 [Erythranthe guttata]}	{NA}	{spen:107009920; - - - - -; spen:107009920; - - - - -}	{NA}	{NA}	{XM_017362117.1; PREDICTED: Daucus carota subsp. sativus uncharacterized LOC108195162 (LOC108195162), mRNA}	{NA}
PatUTM.I-52314	37.4	60.44	74.21	20.73	18.31	34.42	1272.09	1825.15	719.037	0.393961	-1.34388	0.000268482		{XP_011101128.1; PREDICTED: protein EXORDIUM-like 3 [Sesamum indicum]}	{sp|Q9FHM9|EXOL3_ARATH; Protein EXORDIUM-like 3 OS=Arabidopsis thaliana GN=EXL3 PE=2 SV=1}	{sind:105160576; - - - - -}	{NA}	{NA}	{XM_011102826.1; PREDICTED: Sesamum indicum protein EXORDIUM-like 3 (LOC105179226), mRNA}	{NA}
PatUTM.I-52501	11.2	13.89	11.8	30.47	41.01	29.7	971.201	534.54	1407.86	2.63378	1.39714	0.000181319		{XP_011085485.1; PREDICTED: protein disulfide isomerase-like 2-3 [Sesamum indicum]}	{sp|Q67UF5|PDI23_ORYSJ; Protein disulfide isomerase-like 2-3 OS=Oryza sativa subsp. japonica GN=PDIL2-3 PE=2 SV=1}	{cam:101508932; K09584 PDIA6, TXNDC7 protein disulfide-isomerase A6 5.3.4.1 ko04141; Genetic Information Processing; Folding, sorting and degradation; Protein processing in endoplasmic reticulum}	{At1g04980; KOG0191 Thioredoxin/protein disulfide isomerase O Posttranslational modification, protein turnover, chaperones ;}	{NA}	{XM_011087183.1; PREDICTED: Sesamum indicum protein disulfide isomerase-like 2-3 (LOC105167452), mRNA}	{NA}
PatUTM.I-52576	6.04	8.12	5.9	19.01	21.15	16.07	393.091	211.731	574.451	2.71312	1.43995	0.000856446		{XP_011077905.1; PREDICTED: uncharacterized protein LOC105161789, partial [Sesamum indicum]}	{NA}	{sind:105161789; - - - - -}	{NA}	{NA}	{XM_011079603.1; PREDICTED: Sesamum indicum uncharacterized LOC105161789 (LOC105161789), partial mRNA}	{PF13606:Ankyrin repeat}
PatUTM.I-52604	27.81	30.49	36.15	136.86	127.57	124.19	3244.6	1326.84	5162.37	3.89073	1.96004	0.000654504		{XP_012834166.1; PREDICTED: bifunctional purple acid phosphatase 26-like isoform X1 [Erythranthe guttata]}	{sp|Q949Y3|PPA26_ARATH; Bifunctional purple acid phosphatase 26 OS=Arabidopsis thaliana GN=PAP26 PE=1 SV=1}	{nta:107771325; - - - - -}	{At5g34850; KOG1378 Purple acid phosphatase G Carbohydrate transport and metabolism ;}	{GO:0016787; hydrolase activity; molecular_function}	{XM_012978713.1; PREDICTED: Erythranthe guttatus bifunctional purple acid phosphatase 26-like (LOC105955011), transcript variant X2, mRNA}	{NA}
PatUTM.I-52725	4.87	0.28	4.57	1.58	0.81	0.51	80.3395	125.621	35.0582	0.27908	-1.84125	0.00672127		{XP_011079299.1; PREDICTED: uncharacterized protein LOC105162845 [Sesamum indicum]}	{NA}	{sind:105162845; - - - - -}	{NA}	{NA}	{XM_012975835.1; PREDICTED: Erythranthe guttatus uncharacterized LOC105952300 (LOC105952300), mRNA}	{NA}
PatUTM.I-52985	17.26	37.53	17.45	71.13	122.27	88.33	1634.01	678.314	2589.71	3.81787	1.93277	8.06e-06		{KZV20130.1; endoplasmin [Dorcoceras hygrometricum]}	{sp|P35016|ENPL_CATRO; Endoplasmin homolog OS=Catharanthus roseus GN=HSP90 PE=2 SV=1}	{cit:102608412; K09487 HSP90B, TRA1 heat shock protein 90kDa beta - ko04141; Genetic Information Processing; Folding, sorting and degradation; Protein processing in endoplasmic reticulum | ko04151; Environmental Information Processing; Signal transduction; PI3K-Akt signaling pathway | ko04657; Organismal Systems; Immune system; IL-17 signaling pathway | ko04915; Organismal Systems; Endocrine syst…	{At4g24190; KOG0020 Endoplasmic reticulum glucose-regulated protein (GRP94/endoplasmin), HSP90 family O Posttranslational modification, protein turnover, chaperones ;}	{NA}	{XM_012980261.1; PREDICTED: Erythranthe guttatus endoplasmin homolog (LOC105956414), mRNA}	{NA}
PatUTM.I-53216	33.44	27.64	25.06	46.6	86.72	62.89	1806.68	1137.58	2475.78	2.17635	1.12191	0.0064881		{XP_012842982.1; PREDICTED: crocetin glucosyltransferase, chloroplastic-like [Erythranthe guttata]}	{sp|F8WKW0|UGT1_GARJA; Crocetin glucosyltransferase, chloroplastic OS=Gardenia jasminoides GN=UGT75L6 PE=1 SV=1}	{pmum:103322586; K21371 - - 2.4.1.271 -}	{At1g05560; KOG1192 UDP-glucuronosyl and UDP-glucosyl transferase GC Carbohydrate transport and metabolism ; Energy production and conversion ;}	{NA}	{NA}	{NA}
PatUTM.I-53359	91.88	76.91	63.03	201.54	159.66	250.45	3855.45	2199.94	5510.96	2.50505	1.32484	0.000544382		{AAT74898.1; plasma membrane intrinsic protein PIP1-1 [Fraxinus excelsior]}	{sp|Q7XSQ9|PIP12_ORYSJ; Probable aquaporin PIP1-2 OS=Oryza sativa subsp. japonica GN=PIP1-2 PE=2 SV=3}	{sind:105160904; K09872 PIP aquaporin PIP - -}	{At4g23400; KOG0223 Aquaporin (major intrinsic protein family) G Carbohydrate transport and metabolism ;}	{NA}	{XM_011078421.1; PREDICTED: Sesamum indicum probable aquaporin PIP1-5 (LOC105160904), mRNA}	{PF03171:2OG-Fe(II) oxygenase superfamily PF03171:2OG-Fe(II) oxygenase superfamily}
PatUTM.I-53535	2.57	4.26	2.48	14.85	22.24	34.53	405.184	97.7366	712.631	7.29134	2.86618	8.01e-05		{AGN03860.1; carotenoid cleavage dioxygenase 4 [Scutellaria baicalensis]}	{sp|O49675|CCD4_ARATH; Probable carotenoid cleavage dioxygenase 4, chloroplastic OS=Arabidopsis thaliana GN=CCD4 PE=1 SV=1}	{sind:105161870; K09840 NCED 9-cis-epoxycarotenoid dioxygenase 1.13.11.51 ko00906; Metabolism; Metabolism of terpenoids and polyketides; Carotenoid biosynthesis}	{At4g19170; KOG1285 Beta, beta-carotene 15,15'-dioxygenase and related enzymes Q Secondary metabolites biosynthesis, transport and catabolism ;}	{NA}	{NA}	{NA}
PatUTM.I-53555	9.64	7.45	9.2	4.74	1.83	6.7	332.72	453.658	211.782	0.466833	-1.09902	0.00640057		{XP_012837147.1; PREDICTED: amidophosphoribosyltransferase, chloroplastic-like [Erythranthe guttata]}	{sp|Q9STG9|ASE2_ARATH; Amidophosphoribosyltransferase 2, chloroplastic OS=Arabidopsis thaliana GN=ASE2 PE=1 SV=1}	{sly:101250934; K00764 purF, PPAT amidophosphoribosyltransferase 2.4.2.14 ko00230; Metabolism; Nucleotide metabolism; Purine metabolism | ko00250; Metabolism; Amino acid metabolism; Alanine, aspartate and glutamate metabolism}	{At4g34740; KOG0572 Glutamine phosphoribosylpyrophosphate amidotransferase F Nucleotide transport and metabolism ;}	{NA}	{XM_016096990.1; PREDICTED: Arachis duranensis amidophosphoribosyltransferase, chloroplastic (LOC107477023), partial mRNA}	{NA}
PatUTM.I-53564	1.44	0.29	3	3.62	4.1	4.14	121.004	75.0301	166.978	2.22549	1.15412	0.00926918		{XP_011092175.1; PREDICTED: uncharacterized protein LOC105172444 [Sesamum indicum]}	{sp|Q9CAV7|STKLJ_ARATH; Probable transcription factor At3g04930 OS=Arabidopsis thaliana GN=At3g04930 PE=2 SV=1}	{sot:102593405; - - - - -}	{NA}	{NA}	{CP019099.1; Spirodela polyrhiza strain 9509 chromosome 7 sequence}	{NA}
PatUTM.I-53598	53.19	55.07	73.69	35.67	31.71	22.18	2036.55	2774.74	1298.37	0.467925	-1.09565	0.00209781		{XP_011100371.1; PREDICTED: transcription factor PIF4 [Sesamum indicum]}	{sp|Q8W2F3|PIF4_ARATH; Transcription factor PIF4 OS=Arabidopsis thaliana GN=PIF4 PE=1 SV=1}	{nta:107793439; - - - - -}	{NA}	{NA}	{XM_012975450.1; PREDICTED: Erythranthe guttatus transcription factor PIF4 (LOC105951961), mRNA}	{NA}
PatUTM.I-53614	5.79	2.32	5.53	1.12	1.16	2.51	123.254	186.931	59.576	0.318705	-1.6497	0.00462393		{NA}	{sp|Q76L40|POL1_BBWVS; RNA1 polyprotein OS=Broad bean wilt virus 1 (strain Spinach/United States/ATCC PV-132/1963) GN=RNA1 PE=3 SV=1}	{NA}	{NA}	{NA}	{NA}	{NA}
PatUTM.I-53763	12.51	13.85	11.71	27.11	44.41	36.69	794.525	427.98	1161.07	2.71291	1.43984	0.000202678		{XP_011070793.1; PREDICTED: caffeoylshikimate esterase [Sesamum indicum]}	{sp|Q9C942|CSE_ARATH; Caffeoylshikimate esterase OS=Arabidopsis thaliana GN=CSE PE=1 SV=1}	{sind:105156377; - - - - -}	{At1g77420; KOG1455 Lysophospholipase I Lipid transport and metabolism ;}	{NA}	{XM_011072491.1; PREDICTED: Sesamum indicum caffeoylshikimate esterase (LOC105156377), mRNA}	{NA}
PatUTM.I-53829	1.51	2.59	3.62	0.89	0.58	1	73.8988	114.181	33.6169	0.294418	-1.76406	0.00810308		{XP_010274374.1; PREDICTED: uncharacterized protein LOC104609701 [Nelumbo nucifera]}	{NA}	{jcu:105635886; - - - - -}	{At2g11140; KOG0017 FOG: Transposon-encoded proteins with TYA, reverse transcriptase, integrase domains in various combinations R General function prediction only ;}	{GO:0030288; outer membrane-bounded periplasmic space; cellular_component GO:0001539; ciliary or flagellar motility; biological_process}	{NA}	{NA}
PatUTM.I-54170	32.44	35.09	37.82	76.22	130.5	77.92	2722.75	1522.39	3923.12	2.57695	1.36567	0.00377066		{XP_011092140.1; PREDICTED: calreticulin [Sesamum indicum]}	{sp|O81919|CALR_BETVU; Calreticulin OS=Beta vulgaris PE=2 SV=1}	{cit:102618403; K08057 CALR calreticulin - ko04141; Genetic Information Processing; Folding, sorting and degradation; Protein processing in endoplasmic reticulum | ko04145; Cellular Processes; Transport and catabolism; Phagosome | ko04612; Organismal Systems; Immune system; Antigen processing and presentation | ko05166; Human Diseases; Infectious diseases: Viral; HTLV-I infection | ko05142; Human…	{At1g09210; KOG0674 Calreticulin O Posttranslational modification, protein turnover, chaperones ;}	{NA}	{XM_011071083.1; PREDICTED: Sesamum indicum calreticulin (LOC105155213), mRNA}	{NA}
PatUTM.I-54271	9.33	7.69	6.38	15.14	20.87	24.88	464.804	268.13	661.479	2.46701	1.30276	0.00172469		{AEZ53110.1; 12-oxophytodienoate reductase [Isodon eriocalyx]}	{sp|Q9FEW9|OPR3_SOLLC; 12-oxophytodienoate reductase 3 OS=Solanum lycopersicum GN=OPR3 PE=1 SV=1}	{nta:107773112; - - - - -}	{At2g06050; KOG0134 NADH:flavin oxidoreductase/12-oxophytodienoate reductase CR Energy production and conversion ; General function prediction only ;}	{NA}	{JN828576.1; Isodon eriocalyx 12-oxophytodienoate reductase (OPR1) mRNA, complete cds}	{PF05094:Late expression factor 9 (LEF-9) PF00067:Cytochrome P450}
PatUTM.I-54393	7.9	5.99	10.89	0.56	0.17	0.58	147.522	281.41	13.634	0.0484488	-4.3674	2.47e-07		{XP_011074238.1; PREDICTED: BURP domain-containing protein 16-like [Sesamum indicum]}	{sp|O80760|PGL2_ARATH; Polygalacturonase 1 beta-like protein 2 OS=Arabidopsis thaliana GN=PGL2 PE=2 SV=1}	{sind:105159004; - - - - -}	{NA}	{NA}	{NA}	{NA}
PatUTM.I-54457	4.94	4.23	1.19	0.34	0.13	1.37	56.0584	96.2822	15.8346	0.16446	-2.60419	0.00291859		{NA}	{sp|Q76L39|POL2_BBWVS; RNA2 polyprotein OS=Broad bean wilt virus 1 (strain Spinach/United States/ATCC PV-132/1963) GN=RNA2 PE=3 SV=1}	{NA}	{NA}	{NA}	{NA}	{PF01055:Glycosyl hydrolases family 31 PF01055:Glycosyl hydrolases family 31 }
PatUTM.I-54478	14.75	24.69	11.74	24.38	28.87	57.61	897.89	586.912	1208.87	2.05971	1.04244	0.00623385		{XP_012828976.1; PREDICTED: uncharacterized protein LOC105950190 [Erythranthe guttata]}	{NA}	{sind:105163461; - - - - -}	{NA}	{GO:0005515; protein binding; molecular_function}	{XM_011081813.1; PREDICTED: Sesamum indicum uncharacterized LOC105163461 (LOC105163461), transcript variant X2, mRNA}	{NA}
PatUTM.I-54673	17.53	23.9	24.22	65.3	90.01	66.07	1638.52	778.401	2498.64	3.20997	1.68256	1.99e-06		{XP_011082819.1; PREDICTED: calnexin homolog 1 [Sesamum indicum]}	{sp|Q39817|CALX_SOYBN; Calnexin homolog OS=Glycine max PE=2 SV=1}	{sind:105165487; K08054 CANX calnexin - ko04141; Genetic Information Processing; Folding, sorting and degradation; Protein processing in endoplasmic reticulum | ko04145; Cellular Processes; Transport and catabolism; Phagosome | ko04612; Organismal Systems; Immune system; Antigen processing and presentation | ko04918; Organismal Systems; Endocrine system; Thyroid hormone synthesis | ko05166; Human…	{At5g61790; KOG0675 Calnexin O Posttranslational modification, protein turnover, chaperones ;}	{GO:0005509; calcium ion binding; molecular_function GO:0005783; endoplasmic reticulum; cellular_component GO:0051082; unfolded protein binding; molecular_function GO:0006457; protein folding; biological_process GO:0005509; calcium ion binding; molecular_function GO:0005783; endoplasmic reticulum; cellular_component GO:0051082; unfolded protein binding; molecular_function GO:0006457; protein fold…	{XM_011084517.1; PREDICTED: Sesamum indicum calnexin homolog 1 (LOC105165487), mRNA}	{NA}
PatUTM.I-54812	15.53	11.99	17	8.26	5.62	6.68	418.998	583.793	254.202	0.435432	-1.19948	0.00200963		{XP_011079299.1; PREDICTED: uncharacterized protein LOC105162845 [Sesamum indicum]}	{NA}	{sind:105162845; - - - - -}	{NA}	{NA}	{XM_012975835.1; PREDICTED: Erythranthe guttatus uncharacterized LOC105952300 (LOC105952300), mRNA}	{NA}
PatUTM.I-55030	1.05	1.09	0.51	3.29	5.54	2.89	84.3614	31.4049	137.318	4.3725	2.12846	0.00182761		{XP_012844597.1; PREDICTED: uncharacterized protein LOC105964643 [Erythranthe guttata]}	{NA}	{sind:105158734; - - - - -}	{NA}	{NA}	{NA}	{NA}
PatUTM.I-55078	5.54	6.96	5.69	8.15	21.41	15.07	429.328	256.935	601.721	2.34192	1.22769	0.00205892		{XP_012836925.1; PREDICTED: scopoletin glucosyltransferase-like [Erythranthe guttata]}	{sp|Q9AT54|SCGT_TOBAC; Scopoletin glucosyltransferase OS=Nicotiana tabacum GN=TOGT1 PE=1 SV=1}	{cic:CICLE_v10028305mg; - - - - -}	{At2g15480; KOG1192 UDP-glucuronosyl and UDP-glucosyl transferase GC Carbohydrate transport and metabolism ; Energy production and conversion ;}	{NA}	{AB537181.1; Sinningia cardinalis ScUGT4 mRNA for glucosyltransferase, complete cds}	{NA}
PatUTM.I-55121	13.49	11.93	9.11	22.89	28.76	22.16	821.827	536.823	1106.83	2.06182	1.04392	0.00572617		{ONH91975.1; hypothetical protein PRUPE_8G147500 [Prunus persica]}	{sp|Q9C7Z9|SCP18_ARATH; Serine carboxypeptidase-like 18 OS=Arabidopsis thaliana GN=SCPL18 PE=2 SV=2}	{pper:PRUPE_ppa016992mg; K16296 SCPL-I serine carboxypeptidase-like clade I 3.4.16.- -}	{At1g33540; KOG1282 Serine carboxypeptidases (lysosomal cathepsin A) OE Posttranslational modification, protein turnover, chaperones ; Amino acid transport and metabolism ;}	{NA}	{XM_019309749.1; PREDICTED: Ipomoea nil serine carboxypeptidase-like 13 (LOC109161381), mRNA}	{PF02309:AUX/IAA family}
PatUTM.I-55151	2.59	2.96	3.13	1.33	0.76	0.88	74.9076	112.766	37.0494	0.328552	-1.60581	0.00854885		{XP_012849860.1; PREDICTED: transcription factor TFIIIB component B'' homolog isoform X5 [Erythranthe guttata]}	{NA}	{NA}	{NA}	{NA}	{NA}	{NA}
PatUTM.I-55162	1.84	0	3.14	8.16	6.69	2.99	119.717	56.0843	183.349	3.26917	1.70893	0.00685486		{XP_011082548.1; PREDICTED: basic 7S globulin-like [Sesamum indicum]}	{sp|P13917|7SB1_SOYBN; Basic 7S globulin OS=Glycine max GN=BG PE=1 SV=2}	{pop:POPTR_0002s05580g; - - - - -}	{At1g03220; KOG1339 Aspartyl protease O Posttranslational modification, protein turnover, chaperones ;}	{NA}	{XM_011084246.1; PREDICTED: Sesamum indicum basic 7S globulin-like (LOC105165282), mRNA}	{NA}
PatUTM.I-55282	0.56	1.04	1.9	5.69	4.15	6.03	81.0899	31.4725	130.707	4.15307	2.05418	0.00189456		{XP_011092989.1; PREDICTED: proteasome subunit alpha type-7 [Sesamum indicum]}	{sp|O24030|PSA7_SOLLC; Proteasome subunit alpha type-7 OS=Solanum lycopersicum GN=PAD1 PE=2 SV=1}	{cmo:103490682; K02731 PSMA7 20S proteasome subunit alpha 4 3.4.25.1 ko03050; Genetic Information Processing; Folding, sorting and degradation; Proteasome}	{At5g66140; KOG0183 20S proteasome, regulatory subunit alpha type PSMA7/PRE6 O Posttranslational modification, protein turnover, chaperones ;}	{NA}	{XM_011094687.1; PREDICTED: Sesamum indicum proteasome subunit alpha type-7 (LOC105173042), mRNA}	{NA}
PatUTM.I-55397	16.82	36.03	20.56	11.01	11.81	12.58	474.408	647.113	301.702	0.466227	-1.1009	0.00196131		{XP_011094430.1; PREDICTED: uncharacterized FCP1 homology domain-containing protein C1271.03c-like [Sesamum indicum]}	{NA}	{nta:107774333; - - - - -}	{NA}	{GO:0005515; protein binding; molecular_function}	{NA}	{PF00501:AMP-binding enzyme}
PatUTM.I-55402	33.61	60.56	66.65	20.01	23.79	13.38	1447.29	2160.15	734.425	0.339988	-1.55645	0.000303003		{XP_011080961.1; PREDICTED: tubulin beta-3 chain-like [Sesamum indicum]}	{sp|Q6VAF5|TBB7_GOSHI; Tubulin beta-7 chain OS=Gossypium hirsutum PE=2 SV=1}	{pop:POPTR_0003s12690g; K07375 TUBB tubulin beta - ko04145; Cellular Processes; Transport and catabolism; Phagosome | ko04540; Cellular Processes; Cellular community - eukaryotes; Gap junction | ko05130; Human Diseases; Infectious diseases: Bacterial; Pathogenic Escherichia coli infection}	{At5g12250; KOG1375 Beta tubulin Z Cytoskeleton ;}	{NA}	{XM_011082659.1; PREDICTED: Sesamum indicum tubulin beta-3 chain-like (LOC105164095), mRNA}	{NA}
PatUTM.I-55595	1.17	1.64	1.89	4.94	2.06	4.45	96.1056	58.4265	133.785	2.2898	1.19522	0.00821547		{XP_011074238.1; PREDICTED: BURP domain-containing protein 16-like [Sesamum indicum]}	{sp|Q40161|GP1_SOLLC; Polygalacturonase-1 non-catalytic subunit beta OS=Solanum lycopersicum GN=GP1 PE=1 SV=1}	{sind:105159004; - - - - -}	{NA}	{NA}	{XM_012982937.1; PREDICTED: Erythranthe guttatus BURP domain-containing protein 16-like (LOC105958937), mRNA}	{NA}
PatUTM.I-55625	14.16	20.19	14.7	29.4	44.7	34.64	669.835	427.679	911.992	2.13242	1.09249	0.00357731		{XP_012839731.1; PREDICTED: caffeoylshikimate esterase-like [Erythranthe guttata]}	{sp|Q9C942|CSE_ARATH; Caffeoylshikimate esterase OS=Arabidopsis thaliana GN=CSE PE=1 SV=1}	{sind:105161810; K01054 MGLL acylglycerol lipase 3.1.1.23 ko00561; Metabolism; Lipid metabolism; Glycerolipid metabolism | ko04923; Organismal Systems; Endocrine system; Regulation of lipolysis in adipocytes | ko04723; Organismal Systems; Nervous system; Retrograde endocannabinoid signaling}	{At2g39420; KOG1455 Lysophospholipase I Lipid transport and metabolism ;}	{NA}	{XM_012984277.1; PREDICTED: Erythranthe guttatus caffeoylshikimate esterase-like (LOC105960104), mRNA}	{NA}
PatUTM.I-55896	5.88	3.4	3.73	1.48	0.63	1.43	121.273	193.178	49.3681	0.255558	-1.96828	0.000460651		{XP_011095888.1; PREDICTED: phosphoglycolate phosphatase 2 [Sesamum indicum]}	{sp|P0DKC3|PGP1A_ARATH; Phosphoglycolate phosphatase 1A, chloroplastic OS=Arabidopsis thaliana GN=PGLP1A PE=1 SV=1}	{ppp:PHYPADRAFT_179159; K19269 PGP, PGLP phosphoglycolate phosphatase [EC:3.1.3.18 3.1.3.48] 3.1.3.18,3.1.3.48 ko01200; Metabolism; Global and overview maps; Carbon metabolism | ko00630; Metabolism; Carbohydrate metabolism; Glyoxylate and dicarboxylate metabolism}	{At5g36700; KOG2882 p-Nitrophenyl phosphatase P Inorganic ion transport and metabolism ;}	{NA}	{XM_011097586.1; PREDICTED: Sesamum indicum phosphoglycolate phosphatase 2 (LOC105175221), mRNA}	{PF00149:Calcineurin-like phosphoesterase}
PatUTM.I-55965	0	0.22	0	1.45	2.23	0.28	27.4347	2.70037	52.1691	19.3192	4.27196	0.000624424		{XP_011075896.1; PREDICTED: subtilisin-like protease SBT3.5 [Sesamum indicum]}	{sp|Q9MAP7|SBT35_ARATH; Subtilisin-like protease SBT3.5 OS=Arabidopsis thaliana GN=SBT3.5 PE=1 SV=1}	{sind:105160279; - - - - -}	{NA}	{NA}	{XM_011077594.1; PREDICTED: Sesamum indicum subtilisin-like protease SBT3.5 (LOC105160279), mRNA}	{NA}
PatUTM.I-55975	4.87	7.03	10.83	4.16	2.53	1.4	150.595	224.757	76.4328	0.340068	-1.55611	0.00480176		{XP_011101052.1; PREDICTED: uncharacterized protein LOC105179150 [Sesamum indicum]}	{NA}	{sind:105159148; K00940 ndk, NME nucleoside-diphosphate kinase 2.7.4.6 ko00230; Metabolism; Nucleotide metabolism; Purine metabolism | ko00240; Metabolism; Nucleotide metabolism; Pyrimidine metabolism | ko04016; Environmental Information Processing; Signal transduction; MAPK signaling pathway - plant}	{NA}	{NA}	{XM_011102750.1; PREDICTED: Sesamum indicum uncharacterized LOC105179150 (LOC105179150), mRNA}	{NA}
PatUTM.I-55997	1.24	2.16	1.11	3.79	7.03	6.16	124.018	53.4027	194.633	3.64463	1.86577	0.0044859		{XP_012844597.1; PREDICTED: uncharacterized protein LOC105964643 [Erythranthe guttata]}	{NA}	{sind:105158734; - - - - -}	{At3g54070; KOG0504 FOG: Ankyrin repeat R General function prediction only ;}	{NA}	{NA}	{NA}
PatUTM.I-56065	86.75	63.96	60	194.9	148.49	301.73	4912.65	2537.6	7287.7	2.87189	1.522	0.00231422		{AAT74898.1; plasma membrane intrinsic protein PIP1-1 [Fraxinus excelsior]}	{sp|Q7XSQ9|PIP12_ORYSJ; Probable aquaporin PIP1-2 OS=Oryza sativa subsp. japonica GN=PIP1-2 PE=2 SV=3}	{sind:105160904; K09872 PIP aquaporin PIP - -}	{At4g23400; KOG0223 Aquaporin (major intrinsic protein family) G Carbohydrate transport and metabolism ;}	{NA}	{XM_011086630.1; PREDICTED: Sesamum indicum probable aquaporin PIP1-2 (LOC105167068), mRNA}	{NA}
PatUTM.I-56362	15.9	25.6	39.14	9.07	10.17	10.56	835.471	1244.34	426.608	0.34284	-1.54439	0.000457968		{XP_011094935.1; PREDICTED: uncharacterized protein LOC105174506 [Sesamum indicum]}	{NA}	{sind:105161579; - - - - -}	{NA}	{NA}	{XM_012976616.1; PREDICTED: Erythranthe guttatus uncharacterized LOC105953004 (LOC105953004), mRNA}	{PF00262:Calreticulin family}
PatUTM.I-56478	13.36	16.56	8.39	24.21	24.72	45.86	918.552	546.609	1290.5	2.36091	1.23934	0.00166446		{XP_011075200.1; PREDICTED: carboxyl-terminal-processing peptidase 3, chloroplastic [Sesamum indicum]}	{sp|F4J3G5|CTPA3_ARATH; Carboxyl-terminal-processing peptidase 3, chloroplastic OS=Arabidopsis thaliana GN=CTPA3 PE=3 SV=1}	{sind:105159722; - - - - -}	{NA}	{NA}	{XM_011076898.1; PREDICTED: Sesamum indicum carboxyl-terminal-processing peptidase 3, chloroplastic (LOC105159722), mRNA}	{PF04137:Endoplasmic Reticulum Oxidoreductin 1 (ERO1)}
PatUTM.I-56532	6.75	6.94	6.74	22.8	13.19	7.05	503.801	329.542	678.061	2.05759	1.04095	0.00446738		{KZV22442.1; hypothetical protein F511_19557 [Dorcoceras hygrometricum]}	{sp|O22977|BDG3_ARATH; Probable lysophospholipase BODYGUARD 3 OS=Arabidopsis thaliana GN=BDG3 PE=2 SV=1}	{sind:105156053; - - - - -}	{At4g24140; KOG1454 Predicted hydrolase/acyltransferase (alpha/beta hydrolase superfamily) R General function prediction only ;}	{NA}	{XM_004244609.3; PREDICTED: Solanum lycopersicum probable lysophospholipase BODYGUARD 2 (LOC101266242), mRNA}	{NA}
PatUTM.I-56860	12.69	20.11	14.65	59.89	193.12	64.39	1873.37	498.352	3248.39	6.51827	2.70449	0.00819424		{XP_011096014.1; PREDICTED: 1-aminocyclopropane-1-carboxylate oxidase [Sesamum indicum]}	{sp|P31237|ACCO_ACTDE; 1-aminocyclopropane-1-carboxylate oxidase OS=Actinidia deliciosa GN=ACO PE=2 SV=1}	{cann:107857536; - - - - -}	{At1g05010; KOG0143 Iron/ascorbate family oxidoreductases QR Secondary metabolites biosynthesis, transport and catabolism ; General function prediction only ;}	{NA}	{XM_012993436.1; PREDICTED: Erythranthe guttatus 1-aminocyclopropane-1-carboxylate oxidase-like (LOC105968771), mRNA}	{NA}
PatUTM.I-56865	5.41	2.19	1.91	13.71	15.49	28.56	337.011	100.441	573.581	5.71065	2.51365	0.00661248		{XP_011094668.1; PREDICTED: aquaporin PIP2-4-like [Sesamum indicum]}	{sp|Q9ATM6|PIP24_MAIZE; Aquaporin PIP2-4 OS=Zea mays GN=PIP2-4 PE=1 SV=1}	{cic:CICLE_v10012379mg; K09872 PIP aquaporin PIP - -}	{At5g60660; KOG0223 Aquaporin (major intrinsic protein family) G Carbohydrate transport and metabolism ;}	{GO:0005215; NA GO:0006810; transport; biological_process GO:0016020; membrane; cellular_component}	{XM_011096366.1; PREDICTED: Sesamum indicum aquaporin PIP2-4-like (LOC105174310), mRNA}	{NA}
PatUTM.I-57007	131.68	111.49	70.49	466.81	681.88	219.33	8822.78	3322.02	14323.5	4.3117	2.10826	0.00702506		{XP_011093957.1; PREDICTED: beta-glucosidase 13-like [Sesamum indicum]}	{sp|B8AVF0|BGL12_ORYSI; Beta-glucosidase 12 OS=Oryza sativa subsp. indica GN=BGLU12 PE=3 SV=1}	{pop:POPTR_0001s05280g; K01188 E3.2.1.21 beta-glucosidase 3.2.1.21 ko00500; Metabolism; Carbohydrate metabolism; Starch and sucrose metabolism | ko00460; Metabolism; Metabolism of other amino acids; Cyanoamino acid metabolism | ko00940; Metabolism; Biosynthesis of other secondary metabolites; Phenylpropanoid biosynthesis}	{At2g44480; KOG0626 Beta-glucosidase, lactase phlorizinhydrolase, and related proteins G Carbohydrate transport and metabolism ;}	{NA}	{XM_011095078.1; PREDICTED: Sesamum indicum beta-glucosidase 12-like (LOC105173366), mRNA}	{NA}
PatUTM.I-57169	0.33	0	0	1.28	2.22	2.59	31.2701	3.45984	59.0804	17.0761	4.0939	0.00730312		{XP_012828577.1; PREDICTED: chlorophyllase-1-like [Erythranthe guttata]}	{sp|O22527|CLH1_ARATH; Chlorophyllase-1 OS=Arabidopsis thaliana GN=CLH1 PE=1 SV=1}	{fve:101306192; K08099 E3.1.1.14 chlorophyllase 3.1.1.14 ko00860; Metabolism; Metabolism of cofactors and vitamins; Porphyrin and chlorophyll metabolism}	{NA}	{NA}	{XM_011082022.1; PREDICTED: Sesamum indicum chlorophyllase-1, chloroplastic-like (LOC105163609), mRNA}	{NA}
PatUTM.I-57252	6.22	6.01	4.5	2.77	1.79	3	203.929	284.809	123.05	0.432045	-1.21075	0.00439838		{XP_011072462.1; PREDICTED: tRNA (uracil-5-)-methyltransferase homolog A [Sesamum indicum]}	{sp|Q8AA22|Y643_BACTN; Uncharacterized RNA methyltransferase BT_0643 OS=Bacteroides thetaiotaomicron (strain ATCC 29148 / DSM 2079 / NCTC 10582 / E50 / VPI-5482) GN=BT_0643 PE=3 SV=1}	{sind:105157711; - - - - -}	{At3g21300; KOG2187 tRNA uracil-5-methyltransferase and related tRNA-modifying enzymes J Translation, ribosomal structure and biogenesis ;}	{NA}	{XM_011074161.1; PREDICTED: Sesamum indicum tRNA (uracil-5-)-methyltransferase homolog A (LOC105157711), transcript variant X2, mRNA}	{NA}
PatUTM.I-57421	0.83	1.27	2.48	0	0.41	0.24	38.8461	68.5633	9.129	0.133147	-2.90891	0.000235029		{XP_012843612.1; PREDICTED: brefeldin A-inhibited guanine nucleotide-exchange protein 2-like [Erythranthe guttata]}	{sp|Q9LZX8|BIG2_ARATH; Brefeldin A-inhibited guanine nucleotide-exchange protein 2 OS=Arabidopsis thaliana GN=BIG2 PE=2 SV=1}	{sind:105171444; K18442 ARFGEF, BIG brefeldin A-inhibited guanine nucleotide-exchange protein - ko04144; Cellular Processes; Transport and catabolism; Endocytosis}	{At3g60860; KOG0929 Guanine nucleotide exchange factor U Intracellular trafficking, secretion, and vesicular transport ;}	{GO:0005086; ARF guanyl-nucleotide exchange factor activity; molecular_function GO:0032012; regulation of ARF protein signal transduction; biological_process}	{XM_012988158.1; PREDICTED: Erythranthe guttatus brefeldin A-inhibited guanine nucleotide-exchange protein 2-like (LOC105963719), mRNA}	{PF06367:Diaphanous FH3 Domain PF02518:Histidine kinase-, DNA gyrase B-, and HSP90-like ATPase PF00183:Hsp90 protein}
PatUTM.I-57508	3.72	2.85	5.04	0.97	1.13	0.89	95.1479	153.425	36.8706	0.240317	-2.05699	5.23e-06		{XP_004297329.1; PREDICTED: ubiquitin-conjugating enzyme E2 2 [Fragaria vesca subsp. vesca]}	{sp|P35130|UBC2_MEDSA; Ubiquitin-conjugating enzyme E2 2 OS=Medicago sativa GN=UBC2 PE=2 SV=1}	{lang:109361492; K10573 UBE2A, UBC2, RAD6A ubiquitin-conjugating enzyme E2 A 2.3.2.23 ko04120; Genetic Information Processing; Folding, sorting and degradation; Ubiquitin mediated proteolysis; lang:109361492; - - - - -}	{At2g02760; KOG0419 Ubiquitin-protein ligase O Posttranslational modification, protein turnover, chaperones ;}	{NA}	{XM_011088917.1; PREDICTED: Sesamum indicum ubiquitin-conjugating enzyme E2 2 (LOC105168771), mRNA}	{NA}
PatUTM.I-57851	0.85	0.23	0.56	1.12	3.18	2.52	54.6925	22.4553	86.9298	3.87125	1.9528	0.00256128		{XP_011096738.1; PREDICTED: beta-amyrin 28-oxidase-like [Sesamum indicum]}	{sp|I7C6E8|C7A52_PANGI; Beta-amyrin 28-oxidase OS=Panax ginseng PE=2 SV=1}	{fve:101292094; K20667 CYP716A beta-amyrin 28-monooxygenase 1.14.13.201 -}	{At5g36110; KOG0157 Cytochrome P450 CYP4/CYP19/CYP26 subfamilies QI Secondary metabolites biosynthesis, transport and catabolism ; Lipid transport and metabolism ;}	{NA}	{KP337755.1; Salvia miltiorrhiza cytochrome P450 CYP716C12 mRNA, complete cds}	{PF00565:Staphylococcal nuclease homologue}
PatUTM.I-58149	4.26	5.8	20.34	2.41	2.57	4.19	256.353	404.55	108.156	0.26735	-1.9032	0.00496658		{NA}	{NA}	{NA}	{NA}	{NA}	{NA}	{NA}
PatUTM.I-58154	3.07	3.54	1.49	6.28	17.8	13.67	319.271	115.641	522.9	4.52173	2.17688	0.00349582		{EYU36446.1; hypothetical protein MIMGU_mgv1a023373mg [Erythranthe guttata]}	{sp|A1L4X0|CLT2_ARATH; Protein CLT2, chloroplastic OS=Arabidopsis thaliana GN=CLT2 PE=2 SV=1}	{sind:105159043; - - - - -}	{NA}	{NA}	{XM_011075976.1; PREDICTED: Sesamum indicum crt homolog 1-like (LOC105159043), mRNA}	{NA}
PatUTM.I-58224	9.77	11.26	12.65	4.92	2.9	6.8	382.636	545.421	219.851	0.403086	-1.31084	0.00794358		{XP_012837147.1; PREDICTED: amidophosphoribosyltransferase, chloroplastic-like [Erythranthe guttata]}	{sp|Q9STG9|ASE2_ARATH; Amidophosphoribosyltransferase 2, chloroplastic OS=Arabidopsis thaliana GN=ASE2 PE=1 SV=1}	{sly:101250934; K00764 purF, PPAT amidophosphoribosyltransferase 2.4.2.14 ko00230; Metabolism; Nucleotide metabolism; Purine metabolism | ko00250; Metabolism; Amino acid metabolism; Alanine, aspartate and glutamate metabolism}	{At4g34740; KOG0572 Glutamine phosphoribosylpyrophosphate amidotransferase F Nucleotide transport and metabolism ;}	{NA}	{XM_016096990.1; PREDICTED: Arachis duranensis amidophosphoribosyltransferase, chloroplastic (LOC107477023), partial mRNA}	{PF06925:Monogalactosyldiacylglycerol (MGDG) synthase PF04101:Glycosyltransferase family 28 C-terminal domain}
PatUTM.I-58229	4.88	3.72	2.3	9.48	8.29	7.82	249.569	152.157	346.981	2.28041	1.18929	0.00785649		{XP_011092831.1; PREDICTED: cysteine proteinase RD19a-like [Sesamum indicum]}	{sp|P43296|RD19A_ARATH; Cysteine protease RD19A OS=Arabidopsis thaliana GN=RD19A PE=1 SV=1}	{jcu:105630111; K01373 CTSF cathepsin F 3.4.22.41 ko04142; Cellular Processes; Transport and catabolism; Lysosome | ko04210; Cellular Processes; Cell growth and death; Apoptosis}	{At4g39090; KOG1542 Cysteine proteinase Cathepsin F O Posttranslational modification, protein turnover, chaperones ;}	{NA}	{XM_011090156.1; PREDICTED: Sesamum indicum cysteine proteinase RD19a-like (LOC105169681), mRNA}	{NA}
PatUTM.I-58482	23.37	20.41	12.84	47.09	61.52	65.09	1129.92	572.445	1687.41	2.94772	1.5596	1.99e-05		{AFE84656.1; cinnamoyl CoA reductase [Salvia miltiorrhiza]}	{sp|Q9S9N9|CCR1_ARATH; Cinnamoyl-CoA reductase 1 OS=Arabidopsis thaliana GN=CCR1 PE=1 SV=1}	{ini:109173789; - - - - -}	{At5g58490; KOG1502 Flavonol reductase/cinnamoyl-CoA reductase V Defense mechanisms ;}	{NA}	{JF798634.1; Salvia miltiorrhiza cinnamoyl CoA reductase gene, complete cds}	{PF00176:SNF2 family N-terminal domain PF04851:Type III restriction enzyme, res subunit PF00301:Rubredoxin PF00628:PHD-finger PF00271:Helicase conserved C-terminal domain PF04851:Type III restriction enzyme, res subunit PF00176:SNF2 family N-terminal domain PF00301:Rubredoxin PF00271:Helicase conserved C-terminal domain PF00628:PHD-finger}
PatUTM.I-58553	1.54	1.91	1.45	3.38	5.75	5.14	156.75	83.1443	230.356	2.77055	1.47017	0.0097122		{XP_011082384.1; PREDICTED: anthranilate synthase alpha subunit 2, chloroplastic-like isoform X1 [Sesamum indicum]}	{sp|P32069|TRPX_ARATH; Anthranilate synthase alpha subunit 2, chloroplastic OS=Arabidopsis thaliana GN=ASA2 PE=2 SV=1}	{cann:107858956; - - - - -}	{At2g29690; KOG1223 Isochorismate synthase E Amino acid transport and metabolism ;}	{NA}	{XM_012984049.1; PREDICTED: Erythranthe guttatus anthranilate synthase alpha subunit 2, chloroplastic-like (LOC105959885), mRNA}	{NA}
PatUTM.I-58692	8.35	5.66	4.67	3.55	3.6	1.11	144.934	201.744	88.1236	0.436809	-1.19492	0.00796185		{XP_011088934.1; PREDICTED: photosystem I subunit O [Sesamum indicum]}	{sp|Q949Q5|PSAO_ARATH; Photosystem I subunit O OS=Arabidopsis thaliana GN=PSAO PE=1 SV=1}	{nta:107767419; - - - - -}	{NA}	{NA}	{XM_017790905.1; PREDICTED: Gossypium arboreum photosystem I subunit O-like (LOC108486709), mRNA}	{NA}
PatUTM.I-58708	1.3	0	0	3.58	2.79	3.41	63.4542	15.2233	111.685	7.33646	2.87508	0.000317124		{XP_011091695.1; PREDICTED: COP9 signalosome complex subunit 1-like [Sesamum indicum]}	{sp|P45432|CSN1_ARATH; COP9 signalosome complex subunit 1 OS=Arabidopsis thaliana GN=CSN1 PE=1 SV=2}	{sind:105172051; K12175 GPS1, COPS1, CSN1 COP9 signalosome complex subunit 1 - -}	{At3g61140; KOG0686 COP9 signalosome, subunit CSN1 OT Posttranslational modification, protein turnover, chaperones ; Signal transduction mechanisms ;}	{NA}	{XM_011093398.1; PREDICTED: Sesamum indicum COP9 signalosome complex subunit 1-like (LOC105172051), transcript variant X2, mRNA}	{NA}
PatUTM.I-58855	0.4	0.27	0.37	4.81	0.21	0.99	47.3224	14.0485	80.5963	5.73701	2.5203	0.00206913		{XP_011074729.1; PREDICTED: phosphoprotein ECPP44-like [Sesamum indicum]}	{NA}	{sind:105159381; - - - - -}	{NA}	{NA}	{NA}	{PF00957:Synaptobrevin}
PatUTM.I-58915	0	0	0.04	0.03	0	1.08	5.64988	0.46319	10.8366	23.3955	4.54816	0.00415866		{XP_011098577.1; PREDICTED: FACT complex subunit SSRP1 [Sesamum indicum]}	{sp|O04235|SSRP1_VICFA; FACT complex subunit SSRP1 OS=Vicia faba GN=SSRP1 PE=2 SV=1}	{cic:CICLE_v10011266mg; K09272 SSRP1 structure-specific recognition protein 1 - -}	{At3g28730; KOG0526 Nucleosome-binding factor SPN, POB3 subunit KLB Transcription ; Replication, recombination and repair ; Chromatin structure and dynamics ;}	{NA}	{XM_011100275.1; PREDICTED: Sesamum indicum FACT complex subunit SSRP1 (LOC105177215), mRNA}	{PF13176:Tetratricopeptide repeat PF00515:Tetratricopeptide repeat PF13181:Tetratricopeptide repeat}
PatUTM.I-59063	7.92	12.89	9.45	41.05	60.7	39.12	942.422	342.429	1542.42	4.50434	2.17132	4.35e-05		{XP_011084527.1; PREDICTED: luminal-binding protein 5-like [Sesamum indicum]}	{sp|Q03685|BIP5_TOBAC; Luminal-binding protein 5 OS=Nicotiana tabacum GN=BIP5 PE=2 SV=1}	{sind:105160324; K09490 HSPA5, BIP heat shock 70kDa protein 5 - ko03060; Genetic Information Processing; Folding, sorting and degradation; Protein export | ko04141; Genetic Information Processing; Folding, sorting and degradation; Protein processing in endoplasmic reticulum | ko04918; Organismal Systems; Endocrine system; Thyroid hormone synthesis | ko05020; Human Diseases; Neurodegenerative dise…	{At5g28540; KOG0100 Molecular chaperones GRP78/BiP/KAR2, HSP70 superfamily O Posttranslational modification, protein turnover, chaperones ;}	{NA}	{XM_011086225.1; PREDICTED: Sesamum indicum luminal-binding protein 5-like (LOC105166756), mRNA}	{NA}
PatUTM.I-59138	3.89	5.49	5.04	14.57	21.05	18.18	551.168	242.418	859.917	3.54724	1.8267	1.01e-05		{XP_011082819.1; PREDICTED: calnexin homolog 1 [Sesamum indicum]}	{sp|Q39817|CALX_SOYBN; Calnexin homolog OS=Glycine max PE=2 SV=1}	{sind:105165487; K08054 CANX calnexin - ko04141; Genetic Information Processing; Folding, sorting and degradation; Protein processing in endoplasmic reticulum | ko04145; Cellular Processes; Transport and catabolism; Phagosome | ko04612; Organismal Systems; Immune system; Antigen processing and presentation | ko04918; Organismal Systems; Endocrine system; Thyroid hormone synthesis | ko05166; Human…	{At5g61790; KOG0675 Calnexin O Posttranslational modification, protein turnover, chaperones ;}	{NA}	{XM_011084517.1; PREDICTED: Sesamum indicum calnexin homolog 1 (LOC105165487), mRNA}	{PF00264:Common central domain of tyrosinase PF12142:Polyphenol oxidase middle domain PF12143:Protein of unknown function (DUF_B2219)}
PatUTM.I-59162	6.49	9.25	3.05	32.85	59.13	30.36	741.353	197.974	1284.73	6.4894	2.69809	0.00282525		{KZV17207.1; luminal-binding protein 5-like [Dorcoceras hygrometricum]}	{sp|Q03684|BIP4_TOBAC; Luminal-binding protein 4 OS=Nicotiana tabacum GN=BIP4 PE=2 SV=1}	{sind:105160324; K09490 HSPA5, BIP heat shock 70kDa protein 5 - ko03060; Genetic Information Processing; Folding, sorting and degradation; Protein export | ko04141; Genetic Information Processing; Folding, sorting and degradation; Protein processing in endoplasmic reticulum | ko04918; Organismal Systems; Endocrine system; Thyroid hormone synthesis | ko05020; Human Diseases; Neurodegenerative dise…	{At5g28540; KOG0100 Molecular chaperones GRP78/BiP/KAR2, HSP70 superfamily O Posttranslational modification, protein turnover, chaperones ;}	{NA}	{XM_011086225.1; PREDICTED: Sesamum indicum luminal-binding protein 5-like (LOC105166756), mRNA}	{NA}
PatUTM.I-59311	10.56	6.1	14	4.71	4.08	5.44	301.578	422.884	180.273	0.426294	-1.23008	0.0043494		{XP_011089956.1; PREDICTED: probable glucuronoxylan glucuronosyltransferase IRX7 [Sesamum indicum]}	{sp|Q9ZUV3|IRX7_ARATH; Probable glucuronoxylan glucuronosyltransferase IRX7 OS=Arabidopsis thaliana GN=IRX7 PE=2 SV=1}	{nta:107773385; - - - - -}	{At2g28110; KOG1021 Acetylglucosaminyltransferase EXT1/exostosin 1 GMW Carbohydrate transport and metabolism ; Cell wall/membrane/envelope biogenesis ; Extracellular structures ;}	{NA}	{XM_011091654.1; PREDICTED: Sesamum indicum probable glucuronoxylan glucuronosyltransferase IRX7 (LOC105170751), mRNA}	{PF00450:Serine carboxypeptidase}
PatUTM.I-59385	3.86	4.5	4.75	1.61	2.62	1.25	117.747	168.134	67.3608	0.400638	-1.31963	0.00598866		{XP_012852374.1; PREDICTED: protein trichome birefringence-like 19 [Erythranthe guttata]}	{sp|Q9LFT0|TBL19_ARATH; Protein trichome birefringence-like 19 OS=Arabidopsis thaliana GN=TBL19 PE=3 SV=1}	{spen:107014868; - - - - -; spen:107014868; - - - - -}	{NA}	{NA}	{XM_011100995.1; PREDICTED: Sesamum indicum protein trichome birefringence-like 19 (LOC105177751), mRNA}	{NA}
PatUTM.I-59414	4.51	4.99	6.91	2.58	2.13	2.22	170.216	243.426	97.0051	0.398499	-1.32735	0.00550761		{NA}	{NA}	{NA}	{NA}	{NA}	{NA}	{NA}
PatUTM.I-59514	2.06	2.62	1.68	8.21	12.2	7.66	173.108	65.1624	281.054	4.31313	2.10874	0.000599685		{AFK44320.1; unknown [Lotus japonicus]}	{sp|P38389|SC61B_ARATH; Protein transport protein Sec61 subunit beta OS=Arabidopsis thaliana GN=At2g45070 PE=1 SV=1}	{cam:101491707; K09481 SEC61B, SBH2 protein transport protein SEC61 subunit beta - ko03060; Genetic Information Processing; Folding, sorting and degradation; Protein export | ko04141; Genetic Information Processing; Folding, sorting and degradation; Protein processing in endoplasmic reticulum | ko04145; Cellular Processes; Transport and catabolism; Phagosome | ko05110; Human Diseases; Infectious …	{At2g45070; KOG3457 Sec61 protein translocation complex, beta subunit O Posttranslational modification, protein turnover, chaperones ;}	{NA}	{XM_011091843.1; PREDICTED: Sesamum indicum protein transport protein Sec61 subunit beta-like (LOC105170908), mRNA}	{NA}
PatUTM.I-59620	1.53	3	3.31	0.44	0.33	0.91	78.5816	131.521	25.6418	0.194963	-2.35873	0.00602477		{XP_012855903.1; PREDICTED: probable boron transporter 7 [Erythranthe guttata]}	{sp|Q3E954|BOR6_ARATH; Probable boron transporter 6 OS=Arabidopsis thaliana GN=BOR6 PE=2 SV=2}	{sind:105167745; - - - - -}	{At5g25430; KOG1172 Na+-independent Cl/HCO3 exchanger AE1 and related transporters (SLC4 family) P Inorganic ion transport and metabolism ;}	{NA}	{XM_011083621.1; PREDICTED: Sesamum indicum boron transporter 4-like (LOC105164829), transcript variant X4, mRNA}	{NA}
PatUTM.I-59638	6.5	6.24	4.57	11.45	18.52	10.88	356	216.571	495.43	2.28761	1.19384	0.00483648		{XP_011088070.1; PREDICTED: vacuolar-sorting receptor 3-like [Sesamum indicum]}	{sp|O80977|VSR3_ARATH; Vacuolar-sorting receptor 3 OS=Arabidopsis thaliana GN=VSR3 PE=2 SV=1}	{sot:102586925; - - - - -}	{NA}	{NA}	{XM_011089768.1; PREDICTED: Sesamum indicum vacuolar-sorting receptor 3-like (LOC105169378), mRNA}	{NA}
PatUTM.I-59739	16.49	17.4	9.92	33.53	46.96	33.38	834.856	472.688	1197.02	2.53238	1.34049	0.000686895		{XP_011080405.1; PREDICTED: LOW QUALITY PROTEIN: signal peptide peptidase-like [Sesamum indicum]}	{sp|O81062|SIP_ARATH; Signal peptide peptidase OS=Arabidopsis thaliana GN=SPP PE=2 SV=1}	{sind:105163663; K09595 HM13 minor histocompatibility antigen H13 3.4.23.- -}	{At2g03120; KOG2443 Uncharacterized conserved protein S Function unknown ;}	{NA}	{XM_011091867.1; PREDICTED: Sesamum indicum signal peptide peptidase 1-like (LOC105170927), transcript variant X2, mRNA}	{PF00262:Calreticulin family}
PatUTM.I-59799	8.01	12.31	11.11	21.33	32.13	26.31	506.777	296.751	716.803	2.4155	1.27232	0.0019038		{XP_011081311.1; PREDICTED: uncharacterized protein LOC105164370 [Sesamum indicum]}	{NA}	{cann:107855929; - - - - -}	{NA}	{NA}	{XM_011083009.1; PREDICTED: Sesamum indicum uncharacterized LOC105164370 (LOC105164370), mRNA}	{PF01764:Lipase (class 3)}
PatUTM.I-59887	19.3	25.49	22.48	43.37	58.17	46.78	1130.8	727.714	1533.9	2.10783	1.07576	0.00291682		{XP_011081311.1; PREDICTED: uncharacterized protein LOC105164370 [Sesamum indicum]}	{NA}	{cann:107855929; - - - - -}	{NA}	{NA}	{XM_011083009.1; PREDICTED: Sesamum indicum uncharacterized LOC105164370 (LOC105164370), mRNA}	{PF08240:Alcohol dehydrogenase GroES-like domain PF00107:Zinc-binding dehydrogenase}
PatUTM.I-59993	1.74	0	0	2.12	2.99	2.39	59.906	23.1809	96.6312	4.16857	2.05955	2.84e-05		{XP_012848776.1; PREDICTED: monothiol glutaredoxin-S17 [Erythranthe guttata]}	{sp|Q9ZPH2|GRS17_ARATH; Monothiol glutaredoxin-S17 OS=Arabidopsis thaliana GN=GRXS17 PE=1 SV=1}	{pxb:103944221; - - - - -}	{At4g04950; KOG0911 Glutaredoxin-related protein O Posttranslational modification, protein turnover, chaperones ;}	{GO:0005515; protein binding; molecular_function GO:0005634; nucleus; cellular_component GO:0009055; NA GO:0045454; cell redox homeostasis; biological_process GO:0003700; sequence-specific DNA binding transcription factor activity; molecular_function GO:0003824; NA GO:0015035; protein disulfide oxidoreductase activity; molecular_function GO:0006355; regulation of transcription, DNA-dependent; bio…	{XM_011097995.1; PREDICTED: Sesamum indicum monothiol glutaredoxin-S17 (LOC105175531), mRNA}	{NA}
PatUTM.I-60142	0.06	0	0	0.41	1.43	1.22	18.0201	0.691968	35.3481	51.0835	5.67479	0.000454946		{XP_011075896.1; PREDICTED: subtilisin-like protease SBT3.5 [Sesamum indicum]}	{sp|Q9MAP7|SBT35_ARATH; Subtilisin-like protease SBT3.5 OS=Arabidopsis thaliana GN=SBT3.5 PE=1 SV=1}	{sind:105160279; - - - - -}	{NA}	{NA}	{XM_011077594.1; PREDICTED: Sesamum indicum subtilisin-like protease SBT3.5 (LOC105160279), mRNA}	{NA}
PatUTM.I-60274	26.48	36.74	28.02	79.99	96.57	86.87	2319.6	1230.26	3408.95	2.77092	1.47037	2.88e-05		{XP_011082819.1; PREDICTED: calnexin homolog 1 [Sesamum indicum]}	{sp|Q39817|CALX_SOYBN; Calnexin homolog OS=Glycine max PE=2 SV=1}	{sind:105165487; K08054 CANX calnexin - ko04141; Genetic Information Processing; Folding, sorting and degradation; Protein processing in endoplasmic reticulum | ko04145; Cellular Processes; Transport and catabolism; Phagosome | ko04612; Organismal Systems; Immune system; Antigen processing and presentation | ko04918; Organismal Systems; Endocrine system; Thyroid hormone synthesis | ko05166; Human…	{At5g07340; KOG0675 Calnexin O Posttranslational modification, protein turnover, chaperones ;}	{NA}	{XM_011084517.1; PREDICTED: Sesamum indicum calnexin homolog 1 (LOC105165487), mRNA}	{PF00197:Trypsin and protease inhibitor}
PatUTM.I-60489	16.64	14.47	7.66	24.09	32.98	37.64	654.684	390.736	918.632	2.35103	1.23329	0.00225367		{XP_011088442.1; PREDICTED: chaperone protein dnaJ 10 [Sesamum indicum]}	{sp|Q8GYX8|DNJ10_ARATH; Chaperone protein dnaJ 10 OS=Arabidopsis thaliana GN=ATJ10 PE=2 SV=2}	{csv:101206559; - - - - -}	{At2g21510; KOG0691 Molecular chaperone (DnaJ superfamily) O Posttranslational modification, protein turnover, chaperones ;}	{NA}	{XM_012981616.1; PREDICTED: Erythranthe guttatus chaperone protein dnaJ 10-like (LOC105957668), mRNA}	{NA}
PatUTM.I-60541	1.93	2.94	1.23	7.01	13.04	5.71	204.879	78.8893	330.869	4.19409	2.06836	0.00936948		{XP_011075556.1; PREDICTED: ERAD-associated E3 ubiquitin-protein ligase HRD1B-like isoform X2 [Sesamum indicum]}	{sp|Q9LW77|HRD1A_ARATH; ERAD-associated E3 ubiquitin-protein ligase HRD1A OS=Arabidopsis thaliana GN=HRD1A PE=2 SV=1}	{sind:105160010; K10601 SYVN1, HRD1 E3 ubiquitin-protein ligase synoviolin 2.3.2.27 ko04141; Genetic Information Processing; Folding, sorting and degradation; Protein processing in endoplasmic reticulum | ko04120; Genetic Information Processing; Folding, sorting and degradation; Ubiquitin mediated proteolysis}	{At3g16090; KOG0802 E3 ubiquitin ligase O Posttranslational modification, protein turnover, chaperones ;}	{NA}	{XM_011077254.1; PREDICTED: Sesamum indicum ERAD-associated E3 ubiquitin-protein ligase HRD1B-like (LOC105160010), transcript variant X2, mRNA}	{NA}
PatUTM.I-60807	7.5	15.63	9.58	48.57	65.74	46.8	1036.39	358.123	1714.66	4.78792	2.2594	1.82e-07		{XP_011071020.1; PREDICTED: UDP-galactose/UDP-glucose transporter 3-like [Sesamum indicum]}	{sp|Q9M9S6|UTR3_ARATH; UDP-galactose/UDP-glucose transporter 3 OS=Arabidopsis thaliana GN=UTR3 PE=1 SV=1}	{sind:105156553; K15275 SLC35B1 solute carrier family 35 (UDP-galactose transporter), member B1 - -}	{At1g14360; KOG1581 UDP-galactose transporter related protein G Carbohydrate transport and metabolism ;}	{NA}	{XM_011077166.1; PREDICTED: Sesamum indicum UDP-galactose/UDP-glucose transporter 3 (LOC105159936), transcript variant X2, mRNA}	{NA}
PatUTM.I-60945	4.37	4.39	0.83	17.98	21.72	34.11	478.758	112.476	845.039	7.51306	2.9094	6.94e-13		{XP_011070383.1; PREDICTED: methionine gamma-lyase [Sesamum indicum]}	{sp|Q9SGU9|MGL_ARATH; Methionine gamma-lyase OS=Arabidopsis thaliana GN=MGL PE=1 SV=1}	{sind:105156049; K01761 E4.4.1.11 methionine-gamma-lyase 4.4.1.11 ko00270; Metabolism; Amino acid metabolism; Cysteine and methionine metabolism | ko00450; Metabolism; Metabolism of other amino acids; Selenocompound metabolism}	{At1g64660; KOG0053 Cystathionine beta-lyases/cystathionine gamma-synthases E Amino acid transport and metabolism ;}	{NA}	{XM_012986649.1; PREDICTED: Erythranthe guttatus methionine gamma-lyase-like (LOC105962353), mRNA}	{NA}
PatUTM.I-60993	0	4.21	0	2.63	4.95	5.87	98.5959	45.6063	151.586	3.32378	1.73283	0.00941585		{XP_012838520.1; PREDICTED: F-box protein At2g27310-like [Erythranthe guttata]}	{sp|Q9XIN8|FB119_ARATH; F-box protein At2g27310 OS=Arabidopsis thaliana GN=At2g27310 PE=2 SV=1}	{pper:PRUPE_ppa023494mg; - - - - -}	{NA}	{NA}	{XM_011092183.1; PREDICTED: Sesamum indicum uncharacterized LOC105171158 (LOC105171158), mRNA}	{PF03953:Tubulin C-terminal domain}
PatUTM.I-61022	2.36	5.47	4.05	1.23	2.71	1.13	119.671	169.334	70.0081	0.413432	-1.27428	0.00669915		{XP_012848630.1; PREDICTED: organic cation/carnitine transporter 3-like [Erythranthe guttata]}	{sp|Q9SA38|OCT3_ARATH; Organic cation/carnitine transporter 3 OS=Arabidopsis thaliana GN=OCT3 PE=2 SV=1}	{fve:101312997; - - - - -}	{At1g16390; KOG0255 Synaptic vesicle transporter SVOP and related transporters (major facilitator superfamily) R General function prediction only ;}	{NA}	{XM_012993176.1; PREDICTED: Erythranthe guttatus organic cation/carnitine transporter 3-like (LOC105968547), mRNA}	{NA}
PatUTM.I-61036	13.75	13.61	14.64	6.92	4.53	6.26	400.738	573.035	228.441	0.39865	-1.3268	0.00390211		{XP_011100371.1; PREDICTED: transcription factor PIF4 [Sesamum indicum]}	{sp|Q84LH8|PIF5_ARATH; Transcription factor PIF5 OS=Arabidopsis thaliana GN=PIF5 PE=1 SV=1}	{nta:107793439; - - - - -}	{NA}	{GO:0046983; protein dimerization activity; molecular_function}	{XM_012975450.1; PREDICTED: Erythranthe guttatus transcription factor PIF4 (LOC105951961), mRNA}	{NA}
PatUTM.I-61170	6.21	7.73	3.94	14.88	24.77	9.98	325.888	173.86	477.916	2.74886	1.45883	0.00581709		{AHB63231.1; glutamate decarboxylase 2 [Scutellaria baicalensis]}	{sp|Q07346|DCE_PETHY; Glutamate decarboxylase OS=Petunia hybrida GN=GAD PE=1 SV=1}	{vvi:100266215; K01580 E4.1.1.15, gadB, gadA, GAD glutamate decarboxylase 4.1.1.15 ko00650; Metabolism; Carbohydrate metabolism; Butanoate metabolism | ko00250; Metabolism; Amino acid metabolism; Alanine, aspartate and glutamate metabolism | ko00410; Metabolism; Metabolism of other amino acids; beta-Alanine metabolism | ko00430; Metabolism; Metabolism of other amino acids; Taurine and hypotaurine…	{At5g17330; KOG1383 Glutamate decarboxylase/sphingosine phosphate lyase E Amino acid transport and metabolism ;}	{NA}	{KC834746.1; Scutellaria baicalensis glutamate decarboxylase 2 (GAD2) mRNA, complete cds}	{NA}
PatUTM.I-61228	14.74	19.35	16.59	7.56	8.48	6.35	520.267	730.351	310.182	0.424703	-1.23547	0.000745456		{XP_011080961.1; PREDICTED: tubulin beta-3 chain-like [Sesamum indicum]}	{sp|Q6VAF5|TBB7_GOSHI; Tubulin beta-7 chain OS=Gossypium hirsutum PE=2 SV=1}	{pop:POPTR_0003s12690g; K07375 TUBB tubulin beta - ko04145; Cellular Processes; Transport and catabolism; Phagosome | ko04540; Cellular Processes; Cellular community - eukaryotes; Gap junction | ko05130; Human Diseases; Infectious diseases: Bacterial; Pathogenic Escherichia coli infection}	{At5g12250; KOG1375 Beta tubulin Z Cytoskeleton ;}	{NA}	{XM_011082659.1; PREDICTED: Sesamum indicum tubulin beta-3 chain-like (LOC105164095), mRNA}	{NA}
PatUTM.I-61430	3.5	2.09	5.08	0.67	0.63	0.8	66.1694	112.046	20.293	0.181113	-2.46503	0.00160918		{NA}	{sp|Q76L40|POL1_BBWVS; RNA1 polyprotein OS=Broad bean wilt virus 1 (strain Spinach/United States/ATCC PV-132/1963) GN=RNA1 PE=3 SV=1}	{NA}	{NA}	{GO:0003968; RNA-directed RNA polymerase activity; molecular_function GO:0003723; RNA binding; molecular_function GO:0006351; transcription, DNA-dependent; biological_process}	{NA}	{PF06203:CCT motif}
PatUTM.I-61561	12.53	6.34	12.09	3.05	2.79	2.47	261.157	417.014	105.3	0.25251	-1.98559	0.000174291		{XP_012857135.1; PREDICTED: LOW QUALITY PROTEIN: uncharacterized protein LOC105976410 [Erythranthe guttata]}	{NA}	{cann:107856604; - - - - -}	{NA}	{NA}	{KP718621.1; Pogostemon stellatus isolate PDBK2014-1557 18S ribosomal RNA gene, internal transcribed spacer 1, 5.8S ribosomal RNA gene, internal transcribed spacer 2, and 28S ribosomal RNA gene, complete sequence}	{NA}
PatUTM.I-61650	1.7	1.75	1.36	6.01	8.83	16.09	207.657	59.2525	356.062	6.00922	2.58718	0.000358257		{AGN03860.1; carotenoid cleavage dioxygenase 4 [Scutellaria baicalensis]}	{sp|O49675|CCD4_ARATH; Probable carotenoid cleavage dioxygenase 4, chloroplastic OS=Arabidopsis thaliana GN=CCD4 PE=1 SV=1}	{sind:105161870; K09840 NCED 9-cis-epoxycarotenoid dioxygenase 1.13.11.51 ko00906; Metabolism; Metabolism of terpenoids and polyketides; Carotenoid biosynthesis}	{At4g19170; KOG1285 Beta, beta-carotene 15,15'-dioxygenase and related enzymes Q Secondary metabolites biosynthesis, transport and catabolism ;}	{NA}	{NA}	{NA}
PatUTM.I-61917	29.79	26.15	15.41	53.2	88.28	45.3	1863.05	1045.51	2680.59	2.5639	1.35834	0.00292342		{AHB63231.1; glutamate decarboxylase 2 [Scutellaria baicalensis]}	{sp|Q07346|DCE_PETHY; Glutamate decarboxylase OS=Petunia hybrida GN=GAD PE=1 SV=1}	{gra:105785601; K01580 E4.1.1.15, gadB, gadA, GAD glutamate decarboxylase 4.1.1.15 ko00650; Metabolism; Carbohydrate metabolism; Butanoate metabolism | ko00250; Metabolism; Amino acid metabolism; Alanine, aspartate and glutamate metabolism | ko00410; Metabolism; Metabolism of other amino acids; beta-Alanine metabolism | ko00430; Metabolism; Metabolism of other amino acids; Taurine and hypotaurine…	{At5g17330; KOG1383 Glutamate decarboxylase/sphingosine phosphate lyase E Amino acid transport and metabolism ;}	{NA}	{KC834746.1; Scutellaria baicalensis glutamate decarboxylase 2 (GAD2) mRNA, complete cds}	{PF02496:ABA/WDS induced protein PF11654:Protein of unknown function (DUF2665)}
PatUTM.I-62134	1175.6	1239.94	1423.51	650.74	431.12	446.88	31695.6	45968.7	17422.5	0.379009	-1.3997	0.00148234		{NA}	{sp|Q76L40|POL1_BBWVS; RNA1 polyprotein OS=Broad bean wilt virus 1 (strain Spinach/United States/ATCC PV-132/1963) GN=RNA1 PE=3 SV=1}	{NA}	{NA}	{NA}	{NA}	{PF13580:SIS domain PF01380:SIS domain}
PatUTM.I-62318	0	0.02	0	7.67	0	9.85	79.3006	0.300042	158.301	527.597	9.04329	6.11e-15		{NA}	{NA}	{NA}	{NA}	{NA}	{XR_001173264.1; PREDICTED: Erythranthe guttatus uncharacterized LOC105963193 (LOC105963193), ncRNA}	{NA}
PatUTM.I-62412	14.61	15.95	13.77	6.49	5.35	9.02	528.231	731.651	324.811	0.443943	-1.17155	0.00135739		{XP_011088542.1; PREDICTED: amidophosphoribosyltransferase, chloroplastic [Sesamum indicum]}	{sp|Q9STG9|ASE2_ARATH; Amidophosphoribosyltransferase 2, chloroplastic OS=Arabidopsis thaliana GN=ASE2 PE=1 SV=1}	{spen:107006526; K00764 purF, PPAT amidophosphoribosyltransferase 2.4.2.14 ko00230; Metabolism; Nucleotide metabolism; Purine metabolism | ko00250; Metabolism; Amino acid metabolism; Alanine, aspartate and glutamate metabolism; spen:107006526; K00764 purF, PPAT amidophosphoribosyltransferase 2.4.2.14 ko00230; Metabolism; Nucleotide metabolism; Purine metabolism | ko00250; Metabolism; Amino acid m…	{At4g34740; KOG0572 Glutamine phosphoribosylpyrophosphate amidotransferase F Nucleotide transport and metabolism ;}	{GO:0008152; NA GO:0009116; nucleoside metabolic process; biological_process}	{XM_010067931.2; PREDICTED: Eucalyptus grandis amidophosphoribosyltransferase, chloroplastic (LOC104453391), mRNA}	{NA}
PatUTM.I-62423	4.36	5.77	3.48	14.19	25.91	16.02	530.891	211.628	850.153	4.0172	2.00619	0.000649346		{XP_011083591.1; PREDICTED: endoplasmin homolog [Sesamum indicum]}	{sp|P35016|ENPL_CATRO; Endoplasmin homolog OS=Catharanthus roseus GN=HSP90 PE=2 SV=1}	{nta:107769069; - - - - -}	{At4g24190; KOG0020 Endoplasmic reticulum glucose-regulated protein (GRP94/endoplasmin), HSP90 family O Posttranslational modification, protein turnover, chaperones ;}	{NA}	{XM_012983730.1; PREDICTED: Erythranthe guttatus endoplasmin homolog (LOC105959588), mRNA}	{NA}
PatUTM.I-62448	10.67	16.68	12.61	34.78	45.13	34.1	1188.49	634.172	1742.81	2.74817	1.45847	6.49e-05		{XP_011098139.1; PREDICTED: endoplasmic reticulum oxidoreductin-1-like [Sesamum indicum]}	{sp|Q9C7S7|ERO1_ARATH; Endoplasmic reticulum oxidoreductin-1 OS=Arabidopsis thaliana GN=AERO1 PE=1 SV=1}	{pop:POPTR_0001s42700g; K10950 ERO1L ERO1-like protein alpha 1.8.4.- ko04141; Genetic Information Processing; Folding, sorting and degradation; Protein processing in endoplasmic reticulum | ko05110; Human Diseases; Infectious diseases: Bacterial; Vibrio cholerae infection}	{At1g72280; KOG2608 Endoplasmic reticulum membrane-associated oxidoreductin involved in disulfide bond formation OU Posttranslational modification, protein turnover, chaperones ; Intracellular trafficking, secretion, and vesicular transport ;}	{GO:0005783; endoplasmic reticulum; cellular_component GO:0003756; protein disulfide isomerase activity; molecular_function GO:0016671; oxidoreductase activity, acting on a sulfur group of donors, disulfide as acceptor; molecular_function GO:0055114; oxidation-reduction process; biological_process}	{XM_011099837.1; PREDICTED: Sesamum indicum endoplasmic reticulum oxidoreductin-1-like (LOC105176895), mRNA}	{PF01842:ACT domain PF02289:Cyclohydrolase (MCH)}
PatUTM.I-62521	6.14	11.42	12.86	4.31	5.53	4.37	249.523	346.391	152.655	0.440701	-1.18213	0.00971821		{XP_012842219.1; PREDICTED: uncharacterized protein LOC105962461 [Erythranthe guttata]}	{NA}	{cann:107859106; - - - - -}	{NA}	{NA}	{XM_012986765.1; PREDICTED: Erythranthe guttatus uncharacterized LOC105962461 (LOC105962461), mRNA}	{NA}
PatUTM.I-62634	27.22	19.01	18.59	145.41	165.45	150.84	2581.85	661.965	4501.73	6.80055	2.76565	0.00561679		{XP_011084932.1; PREDICTED: probable aquaporin PIP1-2 [Sesamum indicum]}	{sp|Q9XF59|PIP12_MAIZE; Aquaporin PIP1-2 OS=Zea mays GN=PIP1-2 PE=1 SV=1}	{mus:104000197; K09872 PIP aquaporin PIP - -}	{At4g00430; KOG0223 Aquaporin (major intrinsic protein family) G Carbohydrate transport and metabolism ;}	{NA}	{XM_012977291.1; PREDICTED: Erythranthe guttatus probable aquaporin PIP1-4 (LOC105953616), mRNA}	{NA}
PatUTM.I-62642	40.03	57.04	82.14	18.18	26.71	15.51	1681.18	2552.01	810.356	0.317536	-1.65501	4.57e-05		{XP_011080961.1; PREDICTED: tubulin beta-3 chain-like [Sesamum indicum]}	{sp|Q6VAF5|TBB7_GOSHI; Tubulin beta-7 chain OS=Gossypium hirsutum PE=2 SV=1}	{pop:POPTR_0003s12690g; K07375 TUBB tubulin beta - ko04145; Cellular Processes; Transport and catabolism; Phagosome | ko04540; Cellular Processes; Cellular community - eukaryotes; Gap junction | ko05130; Human Diseases; Infectious diseases: Bacterial; Pathogenic Escherichia coli infection}	{At5g12250; KOG1375 Beta tubulin Z Cytoskeleton ;}	{NA}	{XM_011082659.1; PREDICTED: Sesamum indicum tubulin beta-3 chain-like (LOC105164095), mRNA}	{NA}
PatUTM.I-62687	8.91	5.27	13.48	23.05	24.8	26.57	448.754	258.777	638.732	2.46827	1.3035	0.00549187		{EYU40385.1; hypothetical protein MIMGU_mgv1a007613mg [Erythranthe guttata]}	{NA}	{sind:105157293; - - - - -}	{NA}	{NA}	{NA}	{NA}
PatUTM.I-62830	2.88	2.69	1.51	7.54	11.23	8.51	213.891	89.9486	337.833	3.75584	1.90914	0.000188695		{XP_011088075.1; PREDICTED: glutamine--fructose-6-phosphate aminotransferase [isomerizing] 2-like [Sesamum indicum]}	{sp|Q4KMC4|GFPT2_RAT; Glutamine--fructose-6-phosphate aminotransferase [isomerizing] 2 OS=Rattus norvegicus GN=Gfpt2 PE=1 SV=3}	{sind:105169380; K00820 glmS, GFPT glucosamine--fructose-6-phosphate aminotransferase (isomerizing) 2.6.1.16 ko00520; Metabolism; Carbohydrate metabolism; Amino sugar and nucleotide sugar metabolism | ko00250; Metabolism; Amino acid metabolism; Alanine, aspartate and glutamate metabolism | ko04931; Human Diseases; Endocrine and metabolic diseases; Insulin resistance}	{At3g24090; KOG1268 Glucosamine 6-phosphate synthetases, contain amidotransferase and phosphosugar isomerase domains M Cell wall/membrane/envelope biogenesis ;}	{NA}	{XM_011089773.1; PREDICTED: Sesamum indicum glutamine--fructose-6-phosphate aminotransferase [isomerizing] 2-like (LOC105169380), mRNA}	{PF00335:Tetraspanin family}
PatUTM.I-63093	0.63	0.32	0.49	1.45	2.62	4.58	75.9225	23.3348	128.51	5.50725	2.46133	0.00110222		{AGN03860.1; carotenoid cleavage dioxygenase 4 [Scutellaria baicalensis]}	{sp|O49675|CCD4_ARATH; Probable carotenoid cleavage dioxygenase 4, chloroplastic OS=Arabidopsis thaliana GN=CCD4 PE=1 SV=1}	{sind:105161870; K09840 NCED 9-cis-epoxycarotenoid dioxygenase 1.13.11.51 ko00906; Metabolism; Metabolism of terpenoids and polyketides; Carotenoid biosynthesis}	{At4g19170; KOG1285 Beta, beta-carotene 15,15'-dioxygenase and related enzymes Q Secondary metabolites biosynthesis, transport and catabolism ;}	{NA}	{NA}	{NA}
PatUTM.I-63270	54.15	46.75	32.28	101.12	111.82	113.75	2649.23	1577.16	3721.31	2.35951	1.23849	0.000365139		{XP_012834166.1; PREDICTED: bifunctional purple acid phosphatase 26-like isoform X1 [Erythranthe guttata]}	{sp|Q949Y3|PPA26_ARATH; Bifunctional purple acid phosphatase 26 OS=Arabidopsis thaliana GN=PAP26 PE=1 SV=1}	{nta:107771325; - - - - -}	{At5g34850; KOG1378 Purple acid phosphatase G Carbohydrate transport and metabolism ;}	{NA}	{XM_012984863.1; PREDICTED: Erythranthe guttatus bifunctional purple acid phosphatase 26-like (LOC105960671), mRNA}	{NA}
PatUTM.I-63341	21.99	31	19.15	54.09	60.78	51.93	998.02	615.396	1380.64	2.24351	1.16576	0.00176353		{XP_012832394.1; PREDICTED: transmembrane emp24 domain-containing protein p24beta3 [Erythranthe guttata]}	{sp|Q9LIL4|P24B3_ARATH; Transmembrane emp24 domain-containing protein p24beta3 OS=Arabidopsis thaliana GN=At3g22845 PE=2 SV=1}	{jcu:105632048; K20347 TMED2, EMP24 p24 family protein beta-1 - -}	{At3g22845; KOG1692 Putative cargo transport protein EMP24 (p24 protein family) U Intracellular trafficking, secretion, and vesicular transport ;}	{NA}	{XM_012976940.1; PREDICTED: Erythranthe guttatus transmembrane emp24 domain-containing protein p24beta3 (LOC105953286), mRNA}	{NA}
PatUTM.I-63383	0.7	0.26	0	1.87	0.6	2.4	41.7189	13.98	69.4578	4.96836	2.31277	0.00584567		{XP_011082846.1; PREDICTED: 9-cis-epoxycarotenoid dioxygenase NCED1, chloroplastic [Sesamum indicum]}	{sp|Q9M6E8|NCED1_PHAVU; 9-cis-epoxycarotenoid dioxygenase NCED1, chloroplastic OS=Phaseolus vulgaris GN=NCED1 PE=2 SV=1}	{cann:107852027; - - - - -}	{At3g14440; KOG1285 Beta, beta-carotene 15,15'-dioxygenase and related enzymes Q Secondary metabolites biosynthesis, transport and catabolism ;}	{NA}	{KC760149.1; Scutellaria baicalensis 9-cis epoxycarotenoid dioxygenase (NCED) mRNA, complete cds}	{PF00026:Eukaryotic aspartyl protease PF00026:Eukaryotic aspartyl protease}
PatUTM.I-63719	14.4	8.3	3.92	41.63	49.7	20.75	1470.57	567.721	2373.42	4.18062	2.06372	0.000175083		{XP_011088070.1; PREDICTED: vacuolar-sorting receptor 3-like [Sesamum indicum]}	{sp|O80977|VSR3_ARATH; Vacuolar-sorting receptor 3 OS=Arabidopsis thaliana GN=VSR3 PE=2 SV=1}	{sot:102586925; - - - - -}	{NA}	{NA}	{XM_011089768.1; PREDICTED: Sesamum indicum vacuolar-sorting receptor 3-like (LOC105169378), mRNA}	{PF02230:Phospholipase/Carboxylesterase PF06821:Serine hydrolase}
PatUTM.I-63806	8.31	19.34	12.65	5.1	6.16	9.93	664.158	886.783	441.532	0.497903	-1.00606	0.00477945		{XP_012841251.1; PREDICTED: putative late blight resistance protein homolog R1A-3 [Erythranthe guttata]}	{sp|Q8W1E0|R1A_SOLDE; Late blight resistance protein R1-A OS=Solanum demissum GN=R1A PE=3 SV=1}	{sind:105161194; - - - - -}	{At1g58400; KOG4658 Apoptotic ATPase T Signal transduction mechanisms ;}	{GO:0005524; ATP binding; molecular_function GO:0043531; ADP binding; molecular_function GO:0009378; four-way junction helicase activity; molecular_function GO:0006281; DNA repair; biological_process GO:0006310; DNA recombination; biological_process}	{NA}	{NA}
PatUTM.I-63846	0	0	0.22	0.36	2.5	0	31.0856	5.09509	57.076	11.2022	3.48571	0.0012125		{NA}	{NA}	{NA}	{NA}	{NA}	{XR_001173264.1; PREDICTED: Erythranthe guttatus uncharacterized LOC105963193 (LOC105963193), ncRNA}	{PF00571:CBS domain}
PatUTM.I-64364	3.69	4.34	3.92	1.71	2.13	0.98	176.537	253.83	99.2438	0.390985	-1.35482	0.00303783		{EYU40635.1; hypothetical protein MIMGU_mgv1a026366mg [Erythranthe guttata]}	{sp|Q2R2D5|XA21_ORYSJ; Receptor kinase-like protein Xa21 OS=Oryza sativa subsp. japonica GN=XA21 PE=1 SV=1}	{sly:101247789; - - - - -}	{NA}	{NA}	{XM_012975013.1; PREDICTED: Erythranthe guttatus LRR receptor-like serine/threonine-protein kinase GSO1 (LOC105951558), mRNA}	{NA}
PatUTM.I-64434	0.28	0.85	0.43	0	0	0.18	19.9385	36.1559	3.72099	0.102915	-3.28047	0.00529544		{XP_011070020.1; PREDICTED: probable ADP-ribosylation factor GTPase-activating protein AGD14 [Sesamum indicum]}	{sp|Q8RXE7|AGD14_ARATH; Probable ADP-ribosylation factor GTPase-activating protein AGD14 OS=Arabidopsis thaliana GN=AGD14 PE=1 SV=2}	{sind:105155771; - - - - -}	{At1g08680; KOG0702 Predicted GTPase-activating protein T Signal transduction mechanisms ;}	{GO:0032312; regulation of ARF GTPase activity; biological_process GO:0008270; zinc ion binding; molecular_function GO:0005622; intracellular; cellular_component GO:0008060; ARF GTPase activator activity; molecular_function}	{XM_011080854.1; PREDICTED: Sesamum indicum probable ADP-ribosylation factor GTPase-activating protein AGD14 (LOC105162736), transcript variant X2, mRNA}	{NA}
PatUTM.I-64872	6.57	16.62	6.59	32.18	56.32	32.82	1702.34	676.123	2728.56	4.0356	2.01278	0.00013333		{XP_001701885.1; heat shock protein 90B [Chlamydomonas reinhardtii]}	{sp|P35016|ENPL_CATRO; Endoplasmin homolog OS=Catharanthus roseus GN=HSP90 PE=2 SV=1}	{pxb:103927703; K09487 HSP90B, TRA1 heat shock protein 90kDa beta - ko04141; Genetic Information Processing; Folding, sorting and degradation; Protein processing in endoplasmic reticulum | ko04151; Environmental Information Processing; Signal transduction; PI3K-Akt signaling pathway | ko04657; Organismal Systems; Immune system; IL-17 signaling pathway | ko04915; Organismal Systems; Endocrine syst…	{At4g24190; KOG0020 Endoplasmic reticulum glucose-regulated protein (GRP94/endoplasmin), HSP90 family O Posttranslational modification, protein turnover, chaperones ;}	{NA}	{XM_011085289.1; PREDICTED: Sesamum indicum endoplasmin homolog (LOC105166069), mRNA}	{NA}
PatUTM.I-65019	0	0.01	0	0.93	0	1.65	27.91	0.300042	55.5199	185.041	7.5317	6.39e-09		{XP_011086543.1; PREDICTED: putative potassium transporter 12 [Sesamum indicum]}	{sp|O80739|POT12_ARATH; Putative potassium transporter 12 OS=Arabidopsis thaliana GN=POT12 PE=1 SV=2}	{rcu:8262007; K03549 kup KUP system potassium uptake protein - -}	{NA}	{NA}	{XM_011088241.1; PREDICTED: Sesamum indicum putative potassium transporter 12 (LOC105168239), mRNA}	{NA}
PatUTM.I-65113	9.86	10.09	7.81	22.41	12.73	38.96	941.373	538.141	1344.61	2.49861	1.32113	0.000875648		{XP_011080727.1; PREDICTED: probable serine/threonine-protein kinase WNK4 isoform X1 [Sesamum indicum]}	{sp|Q9LVL5|WNK4_ARATH; Probable serine/threonine-protein kinase WNK4 OS=Arabidopsis thaliana GN=WNK4 PE=1 SV=1}	{pmum:103341023; K08867 WNK, PRKWNK WNK lysine deficient protein kinase 2.7.11.1 -}	{At5g58350; KOG0584 Serine/threonine protein kinase R General function prediction only ;}	{NA}	{XM_011082426.1; PREDICTED: Sesamum indicum probable serine/threonine-protein kinase WNK4 (LOC105163902), transcript variant X2, mRNA}	{PF00724:NADH:flavin oxidoreductase / NADH oxidase family}
PatUTM.I-65347	7.11	7.01	6.36	13.23	17.52	13.3	565.557	369.367	761.748	2.06231	1.04426	0.00741267		{XP_011090338.1; PREDICTED: protein transport protein SEC24 [Sesamum indicum]}	{sp|A1CUC3|SEC24_ASPCL; Protein transport protein sec24 OS=Aspergillus clavatus (strain ATCC 1007 / CBS 513.65 / DSM 816 / NCTC 3887 / NRRL 1) GN=sec24 PE=3 SV=1}	{rcu:8271929; - - - - -}	{At2g27460; KOG1985 Vesicle coat complex COPII, subunit SEC24/subunit SFB2 U Intracellular trafficking, secretion, and vesicular transport ;}	{NA}	{XM_011092036.1; PREDICTED: Sesamum indicum protein transport protein SEC24 (LOC105171040), mRNA}	{NA}
PatUTM.I-65585	7.55	11.06	6.92	26.54	46.99	22.91	1390.07	592.151	2188	3.69499	1.88557	0.000856498		{EYU38796.1; hypothetical protein MIMGU_mgv1a001101mg [Erythranthe guttata]}	{sp|P35016|ENPL_CATRO; Endoplasmin homolog OS=Catharanthus roseus GN=HSP90 PE=2 SV=1}	{nta:107769069; - - - - -}	{At4g24190; KOG0020 Endoplasmic reticulum glucose-regulated protein (GRP94/endoplasmin), HSP90 family O Posttranslational modification, protein turnover, chaperones ;}	{NA}	{XM_011085289.1; PREDICTED: Sesamum indicum endoplasmin homolog (LOC105166069), mRNA}	{NA}
PatUTM.I-65870	12.39	10.88	8.01	20.1	25.31	19.39	1038.32	691.881	1384.75	2.00143	1.00103	0.00708661		{XP_011088070.1; PREDICTED: vacuolar-sorting receptor 3-like [Sesamum indicum]}	{sp|O80977|VSR3_ARATH; Vacuolar-sorting receptor 3 OS=Arabidopsis thaliana GN=VSR3 PE=2 SV=1}	{sot:102586925; - - - - -}	{NA}	{NA}	{XM_011089768.1; PREDICTED: Sesamum indicum vacuolar-sorting receptor 3-like (LOC105169378), mRNA}	{NA}
PatUTM.I-65885	4.2	2.37	2.53	8.78	4.48	6.65	315.127	204.187	426.067	2.08665	1.06119	0.00722384		{XP_012843438.1; PREDICTED: uncharacterized protein LOC105963570 isoform X3 [Erythranthe guttata]}	{sp|Q94C48|WDL5_ARATH; Protein WVD2-like 5 OS=Arabidopsis thaliana GN=WDL5 PE=1 SV=1}	{sind:105155724; - - - - -}	{NA}	{NA}	{XM_008679011.1; PREDICTED: Zea mays LOC100282106 (umc1740), transcript variant X1, mRNA}	{NA}
PatUTM.I-65894	5.6	8.48	5.52	29.78	48.85	30.1	1227.71	383.897	2071.53	5.39605	2.4319	2.54e-05		{XP_011075955.1; PREDICTED: luminal-binding protein 5 [Sesamum indicum]}	{sp|Q03685|BIP5_TOBAC; Luminal-binding protein 5 OS=Nicotiana tabacum GN=BIP5 PE=2 SV=1}	{sind:105160324; K09490 HSPA5, BIP heat shock 70kDa protein 5 - ko03060; Genetic Information Processing; Folding, sorting and degradation; Protein export | ko04141; Genetic Information Processing; Folding, sorting and degradation; Protein processing in endoplasmic reticulum | ko04918; Organismal Systems; Endocrine system; Thyroid hormone synthesis | ko05020; Human Diseases; Neurodegenerative dise…	{At5g42020; KOG0100 Molecular chaperones GRP78/BiP/KAR2, HSP70 superfamily O Posttranslational modification, protein turnover, chaperones ;}	{NA}	{XM_011086225.1; PREDICTED: Sesamum indicum luminal-binding protein 5-like (LOC105166756), mRNA}	{NA}
PatUTM.I-65917	0.31	0	0	2.04	0	0.53	29.6835	6.57369	52.7932	8.03098	3.00558	0.000723798		{XP_011081493.1; PREDICTED: CHD3-type chromatin-remodeling factor PICKLE [Sesamum indicum]}	{sp|Q9S775|PKL_ARATH; CHD3-type chromatin-remodeling factor PICKLE OS=Arabidopsis thaliana GN=PKL PE=1 SV=1}	{vra:106761904; K11643 CHD4, MI2B chromodomain-helicase-DNA-binding protein 4 3.6.4.12 ko05203; Human Diseases; Cancers: Overview; Viral carcinogenesis}	{At2g25170; KOG0383 Predicted helicase R General function prediction only ;}	{GO:0005524; ATP binding; molecular_function GO:0005506; iron ion binding; molecular_function GO:0004386; helicase activity; molecular_function GO:0003676; nucleic acid binding; molecular_function GO:0016787; hydrolase activity; molecular_function GO:0005515; protein binding; molecular_function GO:0003677; DNA binding; molecular_function GO:0004386; helicase activity; molecular_function GO:000550…	{XM_011083191.1; PREDICTED: Sesamum indicum CHD3-type chromatin-remodeling factor PICKLE (LOC105164538), mRNA}	{NA}
PatUTM.I-65936	13.43	24.79	16.77	42.68	44.73	44.11	2014.19	1219.03	2809.35	2.30457	1.2045	0.000521162		{XP_011092498.1; PREDICTED: vacuolar-sorting receptor 3-like [Sesamum indicum]}	{sp|O80977|VSR3_ARATH; Vacuolar-sorting receptor 3 OS=Arabidopsis thaliana GN=VSR3 PE=2 SV=1}	{spen:107006633; - - - - -; spen:107006633; - - - - -}	{NA}	{NA}	{XM_011094196.1; PREDICTED: Sesamum indicum vacuolar-sorting receptor 3-like (LOC105172666), mRNA}	{NA}
PatUTM.I-66046	8.06	10.06	6.41	17.68	27.16	16.55	954.703	555.412	1353.99	2.43782	1.28559	0.000778104		{XP_011082808.1; PREDICTED: staphylococcal nuclease domain-containing protein 1 [Sesamum indicum]}	{sp|Q9FLT0|TSN2_ARATH; Ribonuclease TUDOR 2 OS=Arabidopsis thaliana GN=TSN2 PE=1 SV=1}	{sind:105165478; K15979 SND1 staphylococcal nuclease domain-containing protein 1 - ko05203; Human Diseases; Cancers: Overview; Viral carcinogenesis | ko05169; Human Diseases; Infectious diseases: Viral; Epstein-Barr virus infection}	{At5g61780; KOG2039 Transcriptional coactivator p100 K Transcription ;}	{NA}	{XM_011084506.1; PREDICTED: Sesamum indicum staphylococcal nuclease domain-containing protein 1 (LOC105165478), mRNA}	{PF00262:Calreticulin family}
PatUTM.I-66430	8.09	8.1	6.13	20.17	23.05	27.32	1006.61	501.512	1511.71	3.01431	1.59183	0.000879074		{XP_011100229.1; PREDICTED: acyl-coenzyme A oxidase 3, peroxisomal-like [Sesamum indicum]}	{sp|P0CZ23|ACOX3_ARATH; Acyl-coenzyme A oxidase 3, peroxisomal OS=Arabidopsis thaliana GN=ACX3 PE=1 SV=1}	{vvi:100257524; K00232 E1.3.3.6, ACOX1, ACOX3 acyl-CoA oxidase 1.3.3.6 ko01212; Metabolism; Global and overview maps; Fatty acid metabolism | ko00071; Metabolism; Lipid metabolism; Fatty acid degradation | ko00592; Metabolism; Lipid metabolism; alpha-Linolenic acid metabolism | ko01040; Metabolism; Lipid metabolism; Biosynthesis of unsaturated fatty acids | ko04024; Environmental Information Proc…	{At1g06290; KOG0135 Pristanoyl-CoA/acyl-CoA oxidase IQ Lipid transport and metabolism ; Secondary metabolites biosynthesis, transport and catabolism ;}	{NA}	{XM_011101927.1; PREDICTED: Sesamum indicum acyl-coenzyme A oxidase 3, peroxisomal-like (LOC105178460), mRNA}	{PF00230:Major intrinsic protein}
PatUTM.I-66733	7.96	9.97	6.71	27.43	37.84	25.39	1271.39	556.246	1986.54	3.57133	1.83646	1.2e-06		{XP_011094680.1; PREDICTED: dnaJ protein P58IPK homolog [Sesamum indicum]}	{sp|Q9LYW9|DNJ36_ARATH; DnaJ protein P58IPK homolog OS=Arabidopsis thaliana GN=P58IPK PE=1 SV=1}	{sind:105161387; K09523 DNAJC3 DnaJ homolog subfamily C member 3 - ko04141; Genetic Information Processing; Folding, sorting and degradation; Protein processing in endoplasmic reticulum | ko05164; Human Diseases; Infectious diseases: Viral; Influenza A}	{At5g03160; KOG0550 Molecular chaperone (DnaJ superfamily) O Posttranslational modification, protein turnover, chaperones ;}	{NA}	{XM_011096378.1; PREDICTED: Sesamum indicum dnaJ protein P58IPK homolog (LOC105174320), mRNA}	{NA}
PatUTM.I-67579	2.31	2.68	1.8	5.48	10.11	6.46	292.918	141.366	444.47	3.1441	1.65265	0.000312604		{XP_011073874.1; PREDICTED: uncharacterized protein LOC105158734 [Sesamum indicum]}	{NA}	{sind:105158734; - - - - -}	{At3g18670; KOG0504 FOG: Ankyrin repeat R General function prediction only ;}	{NA}	{XM_014661946.1; PREDICTED: Vigna radiata var. radiata uncharacterized LOC106774921 (LOC106774921), mRNA}	{PF02518:Histidine kinase-, DNA gyrase B-, and HSP90-like ATPase PF00183:Hsp90 protein}
PatUTM.I-68215	0.57	30.89	0	0.03	0	0	348.658	696.434	0.881238	0.00126536	-9.62624	0.00420657		{NA}	{NA}	{NA}	{NA}	{NA}	{NA}	{NA}
PatUTM.I-68273	7.79	5	9.24	3.42	3.49	2.79	283.897	401.888	165.906	0.412818	-1.27642	0.00856641		{EYU46800.1; hypothetical protein MIMGU_mgv1a018473mg [Erythranthe guttata]}	{sp|Q94KD8|BXL2_ARATH; Probable beta-D-xylosidase 2 OS=Arabidopsis thaliana GN=BXL2 PE=2 SV=1}	{sind:105163058; - - - - -}	{NA}	{NA}	{XM_011081266.1; PREDICTED: Sesamum indicum probable beta-D-xylosidase 2 (LOC105163058), mRNA}	{NA}
PatUTM.I-68387	13.16	13.19	9.72	29.21	41.34	29.55	1253.38	681.027	1825.73	2.68085	1.42269	0.000102444		{XP_011088070.1; PREDICTED: vacuolar-sorting receptor 3-like [Sesamum indicum]}	{sp|O80977|VSR3_ARATH; Vacuolar-sorting receptor 3 OS=Arabidopsis thaliana GN=VSR3 PE=2 SV=1}	{cic:CICLE_v10028015mg; - - - - -}	{NA}	{NA}	{XM_011089768.1; PREDICTED: Sesamum indicum vacuolar-sorting receptor 3-like (LOC105169378), mRNA}	{NA}
PatUTM.I-68953	3.26	2.92	2.65	7.53	14.29	9.94	490.955	221.197	760.713	3.43907	1.78202	0.000157301		{AEZ53110.1; 12-oxophytodienoate reductase [Isodon eriocalyx]}	{sp|Q9FEW9|OPR3_SOLLC; 12-oxophytodienoate reductase 3 OS=Solanum lycopersicum GN=OPR3 PE=1 SV=1}	{nta:107773112; - - - - -}	{At2g06050; KOG0134 NADH:flavin oxidoreductase/12-oxophytodienoate reductase CR Energy production and conversion ; General function prediction only ;}	{GO:0016491; oxidoreductase activity; molecular_function GO:0010181; FMN binding; molecular_function GO:0055114; oxidation-reduction process; biological_process}	{JN828576.1; Isodon eriocalyx 12-oxophytodienoate reductase (OPR1) mRNA, complete cds}	{NA}
PatUTM.I-69612	1.35	0.86	1.93	0.35	0.09	0.69	53.4049	85.7828	21.0269	0.245118	-2.02845	0.00899065		{XP_012837187.1; PREDICTED: WD-40 repeat-containing protein MSI2-like [Erythranthe guttata]}	{sp|O22469|MSI3_ARATH; WD-40 repeat-containing protein MSI3 OS=Arabidopsis thaliana GN=MSI3 PE=1 SV=2}	{spen:107003156; K10752 RBBP4, HAT2, CAF1, MIS16 histone-binding protein RBBP4 - -; spen:107003156; K10752 RBBP4, HAT2, CAF1, MIS16 histone-binding protein RBBP4 - -}	{At4g35050; KOG0264 Nucleosome remodeling factor, subunit CAF1/NURF55/MSI1 B Chromatin structure and dynamics ;}	{GO:0005515; protein binding; molecular_function}	{XM_012981733.1; PREDICTED: Erythranthe guttatus WD-40 repeat-containing protein MSI2-like (LOC105957773), mRNA}	{NA}
PatUTM.I-69840	5.8	6.18	4.35	9.85	11.03	15.2	518.569	334.172	702.967	2.10361	1.07287	0.00770124		{XP_012828085.1; PREDICTED: ABC transporter A family member 1 [Erythranthe guttata]}	{sp|Q84M24|AB1A_ARATH; ABC transporter A family member 1 OS=Arabidopsis thaliana GN=ABCA1 PE=2 SV=2}	{sind:105159830; K05643 ABCA3 ATP-binding cassette, subfamily A (ABC1), member 3 - ko02010; Environmental Information Processing; Membrane transport; ABC transporters}	{At2g41700; KOG0059 Lipid exporter ABCA1 and related proteins, ABC superfamily IR Lipid transport and metabolism ; General function prediction only ;}	{NA}	{KT992836.1; Catalpa bungei clone comp122122 ABC transporter A family member 1 mRNA, complete cds}	{NA}
PatUTM.I-69864	1.61	2.12	0.05	2.42	2.95	4.32	164.8	92.3686	237.231	2.56831	1.36082	0.00815527		{XP_011101424.1; PREDICTED: uncharacterized protein LOC105179485 [Sesamum indicum]}	{sp|Q9VR91|HERC2_DROME; Probable E3 ubiquitin-protein ligase HERC2 OS=Drosophila melanogaster GN=HERC2 PE=1 SV=3}	{sind:105179485; - - - - -}	{NA}	{NA}	{XM_011103122.1; PREDICTED: Sesamum indicum uncharacterized LOC105179485 (LOC105179485), mRNA}	{NA}
PatUTM.I-70197	0.73	0.63	0.65	0	0.13	0	25.3036	47.5931	3.01408	0.0633303	-3.98096	0.000322331		{NA}	{NA}	{NA}	{NA}	{NA}	{NA}	{NA}
PatUTM.I-70200	1.71	2.18	1.4	5.48	7.83	11.69	313.069	114.156	511.981	4.48491	2.16508	0.000518086		{CAN73071.1; hypothetical protein VITISV_032383 [Vitis vinifera]}	{NA}	{brp:108870937; - - - - -}	{At1g31210; KOG0017 FOG: Transposon-encoded proteins with TYA, reverse transcriptase, integrase domains in various combinations R General function prediction only ;}	{NA}	{XM_010109758.1; Morus notabilis hypothetical protein partial mRNA}	{PF00569:Zinc finger, ZZ type PF00628:PHD-finger PF02135:TAZ zinc finger}
PatUTM.I-70333	6.68	6.31	4.28	11.26	16.9	12.61	582.739	355.229	810.248	2.28092	1.18961	0.00357377		{XP_011088075.1; PREDICTED: glutamine--fructose-6-phosphate aminotransferase [isomerizing] 2-like [Sesamum indicum]}	{sp|Q4KMC4|GFPT2_RAT; Glutamine--fructose-6-phosphate aminotransferase [isomerizing] 2 OS=Rattus norvegicus GN=Gfpt2 PE=1 SV=3}	{sind:105169380; K00820 glmS, GFPT glucosamine--fructose-6-phosphate aminotransferase (isomerizing) 2.6.1.16 ko00520; Metabolism; Carbohydrate metabolism; Amino sugar and nucleotide sugar metabolism | ko00250; Metabolism; Amino acid metabolism; Alanine, aspartate and glutamate metabolism | ko04931; Human Diseases; Endocrine and metabolic diseases; Insulin resistance}	{At3g24090; KOG1268 Glucosamine 6-phosphate synthetases, contain amidotransferase and phosphosugar isomerase domains M Cell wall/membrane/envelope biogenesis ;}	{NA}	{XM_011089773.1; PREDICTED: Sesamum indicum glutamine--fructose-6-phosphate aminotransferase [isomerizing] 2-like (LOC105169380), mRNA}	{NA}
PatUTM.I-70562	7.06	6.4	5.61	12.93	13.39	16.34	592.726	379.48	805.972	2.12389	1.08671	0.00691611		{XP_011093928.1; PREDICTED: organic cation/carnitine transporter 7-like [Sesamum indicum]}	{sp|Q940M4|OCT7_ARATH; Organic cation/carnitine transporter 7 OS=Arabidopsis thaliana GN=OCT7 PE=2 SV=1}	{cit:102606755; - - - - -}	{At3g13050; KOG0253 Synaptic vesicle transporter SV2 (major facilitator superfamily) R General function prediction only ;}	{NA}	{XM_006380778.1; Populus trichocarpa transporter-related family protein (POPTR_0007s15120g) mRNA, complete cds}	{PF00400:WD domain, G-beta repeat}
PatUTM.I-70627	9.2	17.57	10.28	47.45	78.68	40.95	2446.45	903.386	3989.52	4.41619	2.1428	0.000251		{XP_001701885.1; heat shock protein 90B [Chlamydomonas reinhardtii]}	{sp|P35016|ENPL_CATRO; Endoplasmin homolog OS=Catharanthus roseus GN=HSP90 PE=2 SV=1}	{nta:107769069; - - - - -}	{At4g24190; KOG0020 Endoplasmic reticulum glucose-regulated protein (GRP94/endoplasmin), HSP90 family O Posttranslational modification, protein turnover, chaperones ;}	{NA}	{XM_011085289.1; PREDICTED: Sesamum indicum endoplasmin homolog (LOC105166069), mRNA}	{PF06203:CCT motif}
PatUTM.I-71064	2942.41	3730.75	43.36	25.91	7.71	30.54	68104.2	134923	1285.29	0.00952612	-6.7139	0.00276048		{NA}	{sp|Q76L39|POL2_BBWVS; RNA2 polyprotein OS=Broad bean wilt virus 1 (strain Spinach/United States/ATCC PV-132/1963) GN=RNA2 PE=3 SV=1}	{NA}	{NA}	{NA}	{NA}	{NA}
PatUTM.I-71188	1.06	0.52	1.32	2.39	1.91	4.56	99.8448	53.4861	146.204	2.73349	1.45074	0.0029178		{AJD25214.1; cytochrome P450 CYP92A73 [Salvia miltiorrhiza]}	{sp|P24465|C71A1_PERAE; Cytochrome P450 71A1 OS=Persea americana GN=CYP71A1 PE=1 SV=2}	{sind:105163106; K20623 CYP92A6 typhasterol/6-deoxotyphasterol 2alpha-hydroxylase - -}	{At5g07990; KOG0156 Cytochrome P450 CYP2 subfamily Q Secondary metabolites biosynthesis, transport and catabolism ;}	{GO:0020037; heme binding; molecular_function GO:0055114; oxidation-reduction process; biological_process GO:0016705; oxidoreductase activity, acting on paired donors, with incorporation or reduction of molecular oxygen; molecular_function GO:0019083; viral transcription; biological_process GO:0005506; iron ion binding; molecular_function}	{KP337720.1; Salvia miltiorrhiza cytochrome P450 CYP92A73 mRNA, complete cds}	{PF04554:Extensin-like region PF04554:Extensin-like region}
PatUTM.I-71657	3.73	3.2	1.88	9.44	11.61	13.9	404.394	168.141	640.647	3.81017	1.92986	0.00015669		{XP_012849737.1; PREDICTED: pheophytinase, chloroplastic-like [Erythranthe guttata]}	{sp|Q9FFZ1|PPH_ARATH; Pheophytinase, chloroplastic OS=Arabidopsis thaliana GN=PPH PE=1 SV=1}	{vvi:100265442; - - - - -}	{At5g13800; KOG1454 Predicted hydrolase/acyltransferase (alpha/beta hydrolase superfamily) R General function prediction only ;}	{NA}	{NA}	{NA}
PatUTM.I-71825	0.83	1.15	0.6	2.44	4.53	3.89	126.222	49.7506	202.694	4.0742	2.02652	0.00542571		{XP_011070587.1; PREDICTED: protein TIFY 7 [Sesamum indicum]}	{sp|Q8W4J8|TIF7_ARATH; Protein TIFY 7 OS=Arabidopsis thaliana GN=TIFY7 PE=1 SV=2}	{sind:105156212; K13464 JAZ jasmonate ZIM domain-containing protein - ko04075; Environmental Information Processing; Signal transduction; Plant hormone signal transduction}	{NA}	{NA}	{NA}	{NA}
PatUTM.I-71961	0.96	1.31	0.96	4.08	5.14	2.19	161.77	72.7038	250.837	3.45013	1.78665	0.0021364		{XP_011095041.1; PREDICTED: dnaJ protein ERDJ3A [Sesamum indicum]}	{sp|Q9SR96|DNJ63_ARATH; DnaJ protein ERDJ3A OS=Arabidopsis thaliana GN=ERDJ3A PE=1 SV=1}	{nnu:104594942; - - - - -}	{At3g08970; KOG0714 Molecular chaperone (DnaJ superfamily) O Posttranslational modification, protein turnover, chaperones ;}	{NA}	{XM_011096739.1; PREDICTED: Sesamum indicum dnaJ protein ERDJ3A (LOC105174591), mRNA}	{PF02815:MIR domain}
PatUTM.I-72007	6	44.59	1.16	1.24	0.73	0	634.83	1219.18	50.4796	0.0414045	-4.59407	0.00783919		{NA}	{sp|Q6EWG9|POL1_CRLVP; RNA1 polyprotein OS=Cherry rasp leaf virus (isolate Potato/United States) PE=3 SV=1}	{NA}	{NA}	{GO:0016787; hydrolase activity; molecular_function GO:0006351; transcription, DNA-dependent; biological_process GO:0003968; RNA-directed RNA polymerase activity; molecular_function GO:0003723; RNA binding; molecular_function}	{NA}	{NA}
PatUTM.I-72089	0.05	0	0	0.55	0	0	7.12826	1.03795	13.2186	12.7352	3.67075	0.00762094		{XP_012834703.1; PREDICTED: uncharacterized protein LOC105955513 [Erythranthe guttata]}	{sp|Q09818|YAC4_SCHPO; Putative general negative regulator of transcription C16C9.04c OS=Schizosaccharomyces pombe (strain 972 / ATCC 24843) GN=SPAC16C9.04c PE=3 SV=1}	{sind:105161135; K10643 CNOT4, NOT4, MOT2 CCR4-NOT transcription complex subunit 4 2.3.2.27 ko03018; Genetic Information Processing; Folding, sorting and degradation; RNA degradation}	{At3g45630_1; KOG2068 MOT2 transcription factor K Transcription ;}	{GO:0004518; nuclease activity; molecular_function GO:0005524; ATP binding; molecular_function GO:0006281; DNA repair; biological_process GO:0046872; metal ion binding; molecular_function GO:0008270; zinc ion binding; molecular_function GO:0003676; nucleic acid binding; molecular_function GO:0005515; protein binding; molecular_function}	{XM_012979249.1; PREDICTED: Erythranthe guttatus uncharacterized LOC105955513 (LOC105955513), transcript variant X1, mRNA}	{NA}
PatUTM.I-72100	14.24	18.06	13.16	29.85	35.25	30.51	1516.75	1002.58	2030.91	2.02567	1.0184	0.00379013		{XP_011092498.1; PREDICTED: vacuolar-sorting receptor 3-like [Sesamum indicum]}	{sp|O80977|VSR3_ARATH; Vacuolar-sorting receptor 3 OS=Arabidopsis thaliana GN=VSR3 PE=2 SV=1}	{spen:107006633; - - - - -; spen:107006633; - - - - -}	{NA}	{NA}	{XM_011094196.1; PREDICTED: Sesamum indicum vacuolar-sorting receptor 3-like (LOC105172666), mRNA}	{NA}
PatUTM.I-72220	1180.17	1169.93	1618.77	498.61	423.05	646.17	57559.4	84222.1	30896.7	0.366848	-1.44675	0.0022474		{NA}	{sp|Q76L40|POL1_BBWVS; RNA1 polyprotein OS=Broad bean wilt virus 1 (strain Spinach/United States/ATCC PV-132/1963) GN=RNA1 PE=3 SV=1}	{NA}	{NA}	{NA}	{NA}	{NA}
PatUTM.I-72274	6.35	6.59	8.26	15.35	19.91	13.51	780.512	490.488	1070.54	2.18259	1.12604	0.00197039		{XP_011090338.1; PREDICTED: protein transport protein SEC24 [Sesamum indicum]}	{sp|A6QNT8|SC24A_BOVIN; Protein transport protein Sec24A OS=Bos taurus GN=SEC24A PE=2 SV=1}	{nta:107767726; - - - - -}	{At2g27460; KOG1985 Vesicle coat complex COPII, subunit SEC24/subunit SFB2 U Intracellular trafficking, secretion, and vesicular transport ;}	{GO:0030127; COPII vesicle coat; cellular_component GO:0006888; ER to Golgi vesicle-mediated transport; biological_process GO:0006886; intracellular protein transport; biological_process GO:0008270; zinc ion binding; molecular_function GO:0006888; ER to Golgi vesicle-mediated transport; biological_process GO:0006886; intracellular protein transport; biological_process GO:0030127; COPII vesicle co…	{XM_012983077.1; PREDICTED: Erythranthe guttatus protein transport protein SEC24 (LOC105959056), mRNA}	{NA}
PatUTM.I-72567	3.43	1.72	1.8	0.59	0.28	0.84	74.2849	120.677	27.8924	0.231132	-2.11321	0.00444767		{NA}	{sp|Q76L39|POL2_BBWVS; RNA2 polyprotein OS=Broad bean wilt virus 1 (strain Spinach/United States/ATCC PV-132/1963) GN=RNA2 PE=3 SV=1}	{NA}	{NA}	{NA}	{NA}	{NA}
PatUTM.I-72966	15.12	0	13.28	5.64	0	0	352.701	592.604	112.798	0.190344	-2.39332	1.17e-06		{XP_011094842.1; PREDICTED: heat shock cognate 70 kDa protein 2 [Sesamum indicum]}	{sp|P27322|HSP72_SOLLC; Heat shock cognate 70 kDa protein 2 OS=Solanum lycopersicum GN=HSC-2 PE=2 SV=1}	{sind:105161464; K03283 HSPA1_8 heat shock 70kDa protein 1/8 - ko03040; Genetic Information Processing; Transcription; Spliceosome | ko04141; Genetic Information Processing; Folding, sorting and degradation; Protein processing in endoplasmic reticulum | ko04010; Environmental Information Processing; Signal transduction; MAPK signaling pathway | ko04144; Cellular Processes; Transport and catabolis…	{At5g02500; KOG0101 Molecular chaperones HSP70/HSC70, HSP70 superfamily O Posttranslational modification, protein turnover, chaperones ;}	{NA}	{XM_011096540.1; PREDICTED: Sesamum indicum heat shock cognate 70 kDa protein 2 (LOC105174436), mRNA}	{PF03171:2OG-Fe(II) oxygenase superfamily}
PatUTM.I-73143	8.78	14.34	9.74	70.66	128.69	51.45	2741.39	647.389	4835.39	7.46907	2.90093	0.00345607		{XP_011075955.1; PREDICTED: luminal-binding protein 5 [Sesamum indicum]}	{sp|Q03684|BIP4_TOBAC; Luminal-binding protein 4 OS=Nicotiana tabacum GN=BIP4 PE=2 SV=1}	{sind:105160324; K09490 HSPA5, BIP heat shock 70kDa protein 5 - ko03060; Genetic Information Processing; Folding, sorting and degradation; Protein export | ko04141; Genetic Information Processing; Folding, sorting and degradation; Protein processing in endoplasmic reticulum | ko04918; Organismal Systems; Endocrine system; Thyroid hormone synthesis | ko05020; Human Diseases; Neurodegenerative dise…	{At5g42020; KOG0100 Molecular chaperones GRP78/BiP/KAR2, HSP70 superfamily O Posttranslational modification, protein turnover, chaperones ;}	{NA}	{XM_011077653.1; PREDICTED: Sesamum indicum luminal-binding protein 5 (LOC105160324), mRNA}	{PF00168:C2 domain}
PatUTM.I-73178	5.12	7.91	21.57	3.82	2.64	4.75	409.046	633.9	184.191	0.290568	-1.78305	0.00393888		{NA}	{NA}	{NA}	{NA}	{NA}	{NA}	{PF01157:Ribosomal protein L21e PF13174:Tetratricopeptide repeat PF00254:FKBP-type peptidyl-prolyl cis-trans isomerase PF00515:Tetratricopeptide repeat PF13181:Tetratricopeptide repeat PF13176:Tetratricopeptide repeat}
PatUTM.I-73247	3.11	4.83	2.64	13.65	20.72	13.43	491.71	181.715	801.704	4.41187	2.14139	2.65e-06		{XP_011095041.1; PREDICTED: dnaJ protein ERDJ3A [Sesamum indicum]}	{sp|Q9SR96|DNJ63_ARATH; DnaJ protein ERDJ3A OS=Arabidopsis thaliana GN=ERDJ3A PE=1 SV=1}	{nnu:104594942; - - - - -}	{At3g08970; KOG0714 Molecular chaperone (DnaJ superfamily) O Posttranslational modification, protein turnover, chaperones ;}	{NA}	{XM_011096739.1; PREDICTED: Sesamum indicum dnaJ protein ERDJ3A (LOC105174591), mRNA}	{PF00270:DEAD/DEAH box helicase PF08148:DSHCT (NUC185) domain PF00271:Helicase conserved C-terminal domain}
PatUTM.I-74124	0.58	1.13	0.48	2.75	3.74	1.99	147.232	60.6505	233.814	3.8551	1.94677	0.00320297		{OIW11201.1; hypothetical protein TanjilG_28292 [Lupinus angustifolius]}	{sp|Q8LEJ6|FLA11_ARATH; Fasciclin-like arabinogalactan protein 11 OS=Arabidopsis thaliana GN=FLA11 PE=2 SV=2}	{sind:105161387; K09523 DNAJC3 DnaJ homolog subfamily C member 3 - ko04141; Genetic Information Processing; Folding, sorting and degradation; Protein processing in endoplasmic reticulum | ko05164; Human Diseases; Infectious diseases: Viral; Influenza A}	{NA}	{NA}	{XM_011096378.1; PREDICTED: Sesamum indicum dnaJ protein P58IPK homolog (LOC105174320), mRNA}	{NA}
PatUTM.I-74478	2.26	2.1	2	4.03	6.03	5.92	286.09	169.322	402.857	2.37924	1.2505	0.00553017		{XP_011082384.1; PREDICTED: anthranilate synthase alpha subunit 2, chloroplastic-like isoform X1 [Sesamum indicum]}	{sp|P32069|TRPX_ARATH; Anthranilate synthase alpha subunit 2, chloroplastic OS=Arabidopsis thaliana GN=ASA2 PE=2 SV=1}	{sot:102595737; K01657 trpE anthranilate synthase component I 4.1.3.27 ko01230; Metabolism; Global and overview maps; Biosynthesis of amino acids | ko00400; Metabolism; Amino acid metabolism; Phenylalanine, tyrosine and tryptophan biosynthesis | ko02024; Cellular Processes; Cellular community - prokaryotes; Quorum sensing | ko02025; Cellular Processes; Cellular community - prokaryotes; Biofilm fo…	{At2g29690; KOG1223 Isochorismate synthase E Amino acid transport and metabolism ;}	{GO:0016833; oxo-acid-lyase activity; molecular_function GO:0009058; biosynthetic process; biological_process}	{XM_012984049.1; PREDICTED: Erythranthe guttatus anthranilate synthase alpha subunit 2, chloroplastic-like (LOC105959885), mRNA}	{PF00010:Helix-loop-helix DNA-binding domain}
PatUTM.I-74523	0.68	0.64	1.02	0.47	0	0	39.882	66.5454	13.2186	0.19864	-2.33177	0.00206839		{EYU42169.1; hypothetical protein MIMGU_mgv1a018451mg [Erythranthe guttata]}	{sp|Q9STE7|R13L3_ARATH; Putative disease resistance RPP13-like protein 3 OS=Arabidopsis thaliana GN=RPP13L3 PE=3 SV=1}	{sind:105161155; - - - - -}	{At3g46730; KOG4658 Apoptotic ATPase T Signal transduction mechanisms ;}	{NA}	{NA}	{NA}
PatUTM.I-74657	0.52	0.5	0.28	11.72	12.36	8.78	498.185	39.0982	957.272	24.4838	4.61376	0.00769401		{XP_012832182.1; PREDICTED: leucoanthocyanidin dioxygenase-like [Erythranthe guttata]}	{sp|Q9FFF6|DIOX5_ARATH; Probable 2-oxoglutarate-dependent dioxygenase At5g05600 OS=Arabidopsis thaliana GN=At5g05600 PE=2 SV=1}	{sind:105161618; - - - - -}	{At5g05600; KOG0143 Iron/ascorbate family oxidoreductases QR Secondary metabolites biosynthesis, transport and catabolism ; General function prediction only ;}	{GO:0055114; oxidation-reduction process; biological_process GO:0016706; oxidoreductase activity, acting on paired donors, with incorporation or reduction of molecular oxygen, 2-oxoglutarate as one donor, and incorporation of one atom each of oxygen into both donors; molecular_function GO:0016491; oxidoreductase activity; molecular_function}	{XM_011079355.1; PREDICTED: Sesamum indicum leucoanthocyanidin dioxygenase-like (LOC105161618), mRNA}	{NA}
PatUTM.I-74863	7.49	9.66	5.62	16.04	22.36	17.62	1232.2	727.09	1737.3	2.38939	1.25664	0.000701802		{XP_011082808.1; PREDICTED: staphylococcal nuclease domain-containing protein 1 [Sesamum indicum]}	{sp|Q9FLT0|TSN2_ARATH; Ribonuclease TUDOR 2 OS=Arabidopsis thaliana GN=TSN2 PE=1 SV=1}	{sind:105165478; K15979 SND1 staphylococcal nuclease domain-containing protein 1 - ko05203; Human Diseases; Cancers: Overview; Viral carcinogenesis | ko05169; Human Diseases; Infectious diseases: Viral; Epstein-Barr virus infection}	{At5g61780; KOG2039 Transcriptional coactivator p100 K Transcription ;}	{NA}	{XM_011084506.1; PREDICTED: Sesamum indicum staphylococcal nuclease domain-containing protein 1 (LOC105165478), mRNA}	{NA}
PatUTM.I-75127	0.72	0.74	0.33	2.13	3.91	2.7	141.661	48.8598	234.462	4.79868	2.26264	0.000160455		{XP_011073874.1; PREDICTED: uncharacterized protein LOC105158734 [Sesamum indicum]}	{NA}	{sind:105158734; - - - - -}	{At5g04730; KOG0504 FOG: Ankyrin repeat R General function prediction only ;}	{GO:0004673; protein histidine kinase activity; molecular_function GO:0005634; nucleus; cellular_component GO:0071555; cell wall organization; biological_process GO:0005515; protein binding; molecular_function GO:0000160; two-component signal transduction system (phosphorelay); biological_process GO:0000155; two-component sensor activity; molecular_function GO:0016021; integral to membrane; cellu…	{XM_014661946.1; PREDICTED: Vigna radiata var. radiata uncharacterized LOC106774921 (LOC106774921), mRNA}	{NA}
PatUTM.I-75180	18.39	42.19	4.47	2.19	0.89	0	1055.74	2010.22	101.272	0.0503787	-4.31104	0.0087535		{NA}	{sp|Q6EWG9|POL1_CRLVP; RNA1 polyprotein OS=Cherry rasp leaf virus (isolate Potato/United States) PE=3 SV=1}	{NA}	{NA}	{NA}	{NA}	{NA}
PatUTM.I-75617	0.68	1.93	0.77	3.29	5.39	7.03	246.386	89.6665	403.105	4.4956	2.16851	0.00407608		{XP_011072592.1; PREDICTED: LOW QUALITY PROTEIN: linoleate 13S-lipoxygenase 3-1, chloroplastic [Sesamum indicum]}	{sp|O24371|LOX31_SOLTU; Linoleate 13S-lipoxygenase 3-1, chloroplastic OS=Solanum tuberosum GN=LOX3.1 PE=1 SV=1}	{sind:105157809; K00454 LOX2S lipoxygenase 1.13.11.12 ko00591; Metabolism; Lipid metabolism; Linoleic acid metabolism | ko00592; Metabolism; Lipid metabolism; alpha-Linolenic acid metabolism}	{NA}	{NA}	{XM_011074290.1; PREDICTED: Sesamum indicum linoleate 13S-lipoxygenase 3-1, chloroplastic (LOC105157809), mRNA}	{NA}
PatUTM.I-75662	7.75	7.47	6.8	4.01	2.67	3.39	429.977	598.425	261.53	0.43703	-1.19419	0.00256576		{XP_011084881.1; PREDICTED: uncharacterized protein LOC105167026 isoform X2 [Sesamum indicum]}	{sp|F4IY62|UGPA3_ARATH; UTP--glucose-1-phosphate uridylyltransferase 3, chloroplastic OS=Arabidopsis thaliana GN=UGP3 PE=1 SV=1}	{nta:107775776; - - - - -}	{NA}	{NA}	{XM_011086579.1; PREDICTED: Sesamum indicum uncharacterized LOC105167026 (LOC105167026), transcript variant X2, mRNA}	{PF03051:Peptidase C1-like family PF00112:Papain family cysteine protease}
PatUTM.I-75663	9.58	11.67	6.94	19.72	26.14	20.52	1344.03	817.647	1870.4	2.28754	1.1938	0.00118728		{XP_011082808.1; PREDICTED: staphylococcal nuclease domain-containing protein 1 [Sesamum indicum]}	{sp|Q9FLT0|TSN2_ARATH; Ribonuclease TUDOR 2 OS=Arabidopsis thaliana GN=TSN2 PE=1 SV=1}	{sind:105165478; K15979 SND1 staphylococcal nuclease domain-containing protein 1 - ko05203; Human Diseases; Cancers: Overview; Viral carcinogenesis | ko05169; Human Diseases; Infectious diseases: Viral; Epstein-Barr virus infection}	{At5g61780; KOG2039 Transcriptional coactivator p100 K Transcription ;}	{GO:0016788; hydrolase activity, acting on ester bonds; molecular_function GO:0003676; nucleic acid binding; molecular_function}	{XM_011084506.1; PREDICTED: Sesamum indicum staphylococcal nuclease domain-containing protein 1 (LOC105165478), mRNA}	{NA}
PatUTM.I-75925	4.5	2.5	2.78	0.66	1.19	0.5	189.757	308.092	71.4221	0.231821	-2.10892	0.00893375		{NA}	{NA}	{NA}	{NA}	{NA}	{NA}	{PF00454:Phosphatidylinositol 3- and 4-kinase PF00240:Ubiquitin family}
PatUTM.I-77717	0.03	0	0	3.18	0	2.64	77.6846	0.691968	154.677	223.532	7.80434	4.1e-06		{NA}	{NA}	{NA}	{NA}	{NA}	{NA}	{NA}
PatUTM.I-77945	0	0.07	0.08	0.6	0.13	0.05	13.4592	4.57939	22.3389	4.87815	2.28633	0.00401955		{XP_011090652.1; PREDICTED: putative calcium-transporting ATPase 13, plasma membrane-type [Sesamum indicum]}	{sp|Q9LIK7|ACA13_ARATH; Putative calcium-transporting ATPase 13, plasma membrane-type OS=Arabidopsis thaliana GN=ACA13 PE=3 SV=1}	{ini:109175882; K01537 E3.6.3.8 Ca2+-transporting ATPase 3.6.3.8 -}	{At3g22910; KOG0204 Calcium transporting ATPase P Inorganic ion transport and metabolism ;}	{NA}	{XM_011092350.1; PREDICTED: Sesamum indicum putative calcium-transporting ATPase 13, plasma membrane-type (LOC105171288), mRNA}	{NA}
PatUTM.I-78178	3.13	2.85	1.37	7.85	10.24	8.37	595.515	263.859	927.17	3.51389	1.81307	5.25e-05		{KYP64673.1; Retrovirus-related Pol polyprotein from transposon TNT 1-94 [Cajanus cajan]}	{sp|P10978|POLX_TOBAC; Retrovirus-related Pol polyprotein from transposon TNT 1-94 OS=Nicotiana tabacum PE=2 SV=1}	{spen:107024343; - - - - -; spen:107024343; - - - - -}	{At2g13930; KOG0017 FOG: Transposon-encoded proteins with TYA, reverse transcriptase, integrase domains in various combinations R General function prediction only ;}	{NA}	{XM_012229441.1; PREDICTED: Jatropha curcas serine carboxypeptidase-like 20 (LOC105644163), mRNA}	{NA}
PatUTM.I-78526	1.04	1.49	0.57	0.19	0.54	0.04	77.7266	124.12	31.3337	0.252447	-1.98595	0.00655918		{NA}	{sp|Q6EWG9|POL1_CRLVP; RNA1 polyprotein OS=Cherry rasp leaf virus (isolate Potato/United States) PE=3 SV=1}	{NA}	{NA}	{NA}	{NA}	{NA}
PatUTM.I-78855	0.88	0.83	0.26	0	0.05	0	34.6351	67.3864	1.8838	0.0279552	-5.16074	2.69e-06		{NA}	{sp|Q6EWG9|POL1_CRLVP; RNA1 polyprotein OS=Cherry rasp leaf virus (isolate Potato/United States) PE=3 SV=1}	{NA}	{NA}	{NA}	{NA}	{PF00197:Trypsin and protease inhibitor}
PatUTM.I-79369	0.62	0	0.15	0.85	1.04	0.65	69.3457	33.7058	104.986	3.11476	1.63912	0.00543214		{XP_011081258.1; PREDICTED: protein transport protein SEC16B homolog [Sesamum indicum]}	{sp|Q9FGK8|SC16B_ARATH; Protein transport protein SEC16B homolog OS=Arabidopsis thaliana GN=SEC16B PE=1 SV=1}	{sind:105155848; K20353 SEC16 COPII coat assembly protein SEC16 - -}	{At5g47490; KOG1913 Regucalcin gene promoter region-related protein (RGPR) K Transcription ;}	{NA}	{XM_011082956.1; PREDICTED: Sesamum indicum protein transport protein SEC16B homolog (LOC105164334), mRNA}	{NA}
PatUTM.I-80199	0.32	0.28	0.51	0	0	0.12	30.8485	56.4256	5.27141	0.0934223	-3.42009	0.000477372		{CAN59964.1; hypothetical protein VITISV_022757 [Vitis vinifera]}	{sp|P04146|COPIA_DROME; Copia protein OS=Drosophila melanogaster GN=GIP PE=1 SV=3}	{cit:107176296; - - - - -}	{At2g13940; KOG0017 FOG: Transposon-encoded proteins with TYA, reverse transcriptase, integrase domains in various combinations R General function prediction only ;}	{NA}	{XM_011071542.1; PREDICTED: Sesamum indicum SNARE-interacting protein KEULE-like (LOC105155625), transcript variant X3, mRNA}	{NA}
PatUTM.I-80633	7.62	7.34	6.13	2.7	3.5	1.17	708.84	1056.17	361.509	0.342282	-1.54674	1.25e-05		{EYU40635.1; hypothetical protein MIMGU_mgv1a026366mg [Erythranthe guttata]}	{sp|Q2R2D5|XA21_ORYSJ; Receptor kinase-like protein Xa21 OS=Oryza sativa subsp. japonica GN=XA21 PE=1 SV=1}	{nta:107768097; - - - - -}	{NA}	{NA}	{XM_012975013.1; PREDICTED: Erythranthe guttatus LRR receptor-like serine/threonine-protein kinase GSO1 (LOC105951558), mRNA}	{PF02496:ABA/WDS induced protein PF06403:Lamprin PF03967:Photosynthetic reaction centre, H-chain N-terminal region}
PatUTM.I-81262	1.25	1.4	0.56	0.27	0.26	0.51	82.8534	126.304	39.4027	0.311967	-1.68054	0.00696091		{NA}	{sp|Q76L40|POL1_BBWVS; RNA1 polyprotein OS=Broad bean wilt virus 1 (strain Spinach/United States/ATCC PV-132/1963) GN=RNA1 PE=3 SV=1}	{NA}	{NA}	{GO:0003723; RNA binding; molecular_function GO:0003968; RNA-directed RNA polymerase activity; molecular_function GO:0006351; transcription, DNA-dependent; biological_process GO:0016020; membrane; cellular_component GO:0003724; RNA helicase activity; molecular_function GO:0030288; outer membrane-bounded periplasmic space; cellular_component GO:0003723; RNA binding; molecular_function GO:0006351; …	{NA}	{PF07647:SAM domain (Sterile alpha motif)}
PatUTM.I-82272	220.9	280.33	267.37	132.78	75.6	52.53	33101.1	49796.4	16405.8	0.329458	-1.60183	1.78e-06		{NA}	{sp|Q76L40|POL1_BBWVS; RNA1 polyprotein OS=Broad bean wilt virus 1 (strain Spinach/United States/ATCC PV-132/1963) GN=RNA1 PE=3 SV=1}	{NA}	{NA}	{NA}	{NA}	{NA}
