# Supplementary material for: Full-length transcriptome sequencing and methyl jasmonate-induced expression profile analysis of genes related to patchoulol biosynthesis and regulation in Pogostemon cablin
Source: BMC Plant Biol. 2019 Jun 20;19:266. doi: 10.1186/s12870-019-1884-x (PMC6585090; doi:10.1186/s12870-019-1884-x)
Supplement: Supplementary file 9 — Table S6. MeJA-induced expression pattern of genes involved in patchoulol biosynthesis. (XLSX 33 kb) [file 12870_2019_1884_MOESM9_ESM.xlsx]

## Sheet: Table S6
Table S6 MeJA-indueced expression pattern of genes involved in patchoulol biosynthesis
Gene	Gene name	Mean CK_FPKM	Mean MeJA_FPKM	foldchange	P-value
PatUTM.I-08907	AACT_1	1707.15	1999.27	1.17111	0.431761
PatUTM.I-09990	AACT_2	1349.42	1582.06	1.1724	0.457721
PatUTM.I-49362	AACT_3	441.191	457.828	1.03771	0.874928
PatUTM.I-54489	AACT_4	969.901	1506.54	1.5533	0.0575145
PatUTM.I-54848	AACT_5	898.993	1199.69	1.33448	0.231879
PatUTM.I-60879	AACT_6	109.048	130.326	1.19513	0.643121
PatUTM.I-62790	AACT_7	297.091	271.568	0.914091	0.763535
PatUTM.I-67186	AACT_8	434.444	414.796	0.954775	0.874168
PatUTM.I-09305	HMGS_1	1483.94	1901.42	1.28133	0.444771
PatUTM.I-10346	HMGS_2	1372.19	1808.63	1.31806	0.367173
PatUTM.I-24810	HMGS_3	190.115	228.616	1.20252	0.635432
PatUTM.I-06473	HMGR_1	1110.48	2484.97	2.23775	0.000790899
PatUTM.I-49388	HMGR_2	248.442	521.442	2.09885	0.00838906
PatUTM.I-49416	HMGR_3	45.7563	25.5084	0.557485	0.372633
PatUTM.I-64082	HMGR_4	239.023	208.799	0.873553	0.683638
PatUTM.I-66023	HMGR_5	185.426	277.101	1.4944	0.447634
PatUTM.I-68904	HMGR_6	36.875	50.141	1.35975	0.697629
PatUTM.I-11820	MVK_1	233.644	366.289	1.56772	0.105912
PatUTM.I-28185	MVK_2	135.753	233.798	1.72223	0.0780714
PatUTM.I-50161	MVK_3	171.652	311.283	1.81346	0.0339882
PatUTM.I-57399	MVK_4	93.1938	127.671	1.36996	0.394995
PatUTM.I-58985	MVK_5	116.743	205.46	1.75993	0.0784976
PatUTM.I-59458	MVK_6	163.775	200.765	1.22586	0.518274
PatUTM.I-60343	MVK_7	78.0305	95.4173	1.22282	0.471031
PatUTM.I-74761	MVK_8	219.22	245.102	1.11806	0.717847
PatUTM.I-07251	PMK_1	272.032	258.631	0.950737	0.854931
PatUTM.I-19451	PMK_2	70.8313	79.9006	1.12804	0.858379
PatUTM.I-41589	PMK_3	1.89213	1.82782	0.966011	1
PatUTM.I-52216	PMK_4	455.9	514.291	1.12808	0.652326
PatUTM.I-14451	MVD_1	987.366	1062.26	1.07585	0.825594
PatUTM.I-30944	MVD_2	267.744	331.431	1.23787	0.599911
PatUTM.I-48260	MVD_3	639.967	808.943	1.26404	0.373681
PatUTM.I-69150	MVD_4	53.9531	62.1416	1.15177	0.772419
PatUTM.I-01629	DXS_1	560.272	832.991	1.48676	0.343723
PatUTM.I-06509	DXS_2	94.527	116.273	1.23005	0.721847
PatUTM.I-09210	DXS_3	422.107	651.117	1.54254	0.413348
PatUTM.I-11602	DXS_4	75.9639	152.246	2.00418	0.244262
PatUTM.I-12220	DXS_5	343.51	584.905	1.70273	0.184808
PatUTM.I-14040	DXS_6	178.248	373.262	2.09406	0.369048
PatUTM.I-18006	DXS_7	199.401	334.377	1.67691	0.447482
PatUTM.I-19960	DXS_8	38.7502	103.75	2.6774	0.0600072
PatUTM.I-29273	DXS_9	316.931	459.737	1.45059	0.490505
PatUTM.I-73192	DXS_10	506.545	976.744	1.92825	0.212098
PatUTM.I-06768	DXR	3152.91	3710.71	1.17692	0.507997
PatUTM.I-54248	MCT	224.986	248.214	1.10324	0.825842
PatUTM.I-34941	CMK_1	70.0586	113.439	1.6192	0.249668
PatUTM.I-45339	CMK_2	52.6366	70.7082	1.34333	0.59681
PatUTM.I-63579	CMK_3	538.731	591.682	1.09829	0.760733
PatUTM.I-00055	MDS_1	552.552	742.568	1.34389	0.264199
PatUTM.I-25626	MDS_2	307.81	284.154	0.923146	0.682233
PatUTM.I-30749	MDS_3	269.637	352.971	1.30906	0.406827
PatUTM.I-58163	MDS_4	90.755	84.0307	0.925907	0.899254
PatUTM.I-02272	HDS_1	1264.73	1475.39	1.16657	0.54853
PatUTM.I-04969	HDS_2	1491.2	2293.9	1.53829	0.0803575
PatUTM.I-05326	HDS_3	1926.87	2547.5	1.32209	0.238383
PatUTM.I-28216	HDS_4	51.3071	29.3746	0.572525	0.820634
PatUTM.I-58077	HDS_5	810.582	1041.43	1.28479	0.309519
PatUTM.I-00598	HDR_1	102.177	151.468	1.48241	0.325898
PatUTM.I-00599	HDR_2	254.644	241.389	0.947947	0.73417
PatUTM.I-00809	HDR_3	541.428	576.605	1.06497	0.88219
PatUTM.I-00810	HDR_4	84.9491	116.645	1.37311	0.561015
PatUTM.I-10133	HDR_5	664.201	761.764	1.14689	0.63537
PatUTM.I-18166	HDR_6	59.3651	68.1798	1.14848	0.833749
PatUTM.I-19009	HDR_7	28.9577	22.0309	0.760797	0.815668
PatUTM.I-29519	HDR_8	9.34156	25.2967	2.70797	0.136055
PatUTM.I-37913	HDR_9	295.054	229.414	0.777531	0.483397
PatUTM.I-40217	HDR_10	153.298	69.9631	0.456387	0.292552
PatUTM.I-47990	HDR_11	593.136	650.293	1.09636	0.771519
PatUTM.I-56193	HDR_12	1239.81	1211.93	0.977514	0.86542
PatUTM.I-56522	HDR_13	2089.65	2706.76	1.29532	0.407571
PatUTM.I-61244	HDR_14	1532.43	1860.36	1.21399	0.444776
PatUTM.I-70269	HDR_15	83.5024	87.108	1.04318	1
PatUTM.I-11766	IDI_1	383.931	390.18	1.01628	0.921807
PatUTM.I-12066	IDI_2	725.207	816.342	1.12567	0.791191
PatUTM.I-12067	IDI_3	324.188	416.073	1.28343	0.300751
PatUTM.I-14208	IDI_4	557.014	463.344	0.831834	0.539709
PatUTM.I-50947	IDI_5	345.808	312.901	0.90484	0.687598
PatUTM.I-51410	IDI_6	812.668	685.12	0.84305	0.641723
PatUTM.I-53459	IDI_7	947.119	867.865	0.916321	0.71686
PatUTM.I-71987	IDI_8	133.538	115.62	0.865819	0.661274
PatUTM.I-10292	FDPS_1	155.931	211.98	1.35944	0.460193
PatUTM.I-10293	FDPS_2	757.589	888.717	1.17309	0.710097
PatUTM.I-13662	FDPS_3	2715.83	3677.31	1.35403	0.234605
PatUTM.I-70303	FDPS_4	97.2781	110.391	1.1348	0.896779
PatUTM.I-02396	PTS_1	758.561	638.595	0.841852	0.494776
PatUTM.I-07426	PTS_2	81.8474	169.854	2.07525	0.259113
PatUTM.I-07427	PTS_3	3293.26	5492.3	1.66774	0.34692
PatUTM.I-12435	PTS_4	4783.65	7771.04	1.6245	0.318316
PatUTM.I-17126	PTS_5	1221.22	1598.5	1.30893	0.802242
PatUTM.I-17219	PTS_6	1080.78	2069.65	1.91496	0.200945
PatUTM.I-22868	PTS_7	122.999	274.353	2.23053	0.19232
PatUTM.I-36131	PTS_8	5.88173	22.636	3.84854	0.520857
PatUTM.I-37390	PTS_9	2036.12	2754.11	1.35263	0.612976
PatUTM.I-38568	PTS_10	379.569	478.032	1.25941	0.616747
PatUTM.I-51522	PTS_11	1264.36	1797.72	1.42184	0.45488
PatUTM.I-53490	PTS_12	20.1421	14.4081	0.715322	0.73921
PatUTM.I-61353	PTS_13	298.004	151.753	0.509232	0.475551
PatUTM.I-62393	PTS_14	296.333	251.622	0.849118	0.539372
PatUTM.I-66504	PTS_15	94.8308	92.875	0.979376	0.942425
PatUTM.I-70018	PTS_16	2.53816	4.98463	1.96388	0.832728
PatUTM.I-73850	PTS_17	88.7812	88.1178	0.992527	0.968938
PatUTM.I-76506	PTS_18	37.9965	28.7806	0.757454	0.695191
PatUTM.I-77569	PTS_19	5.1232	12.8004	2.49852	0.355772
