# Supplementary material for: Full-length transcriptome sequencing and methyl jasmonate-induced expression profile analysis of genes related to patchoulol biosynthesis and regulation in Pogostemon cablin
Source: BMC Plant Biol. 2019 Jun 20;19:266. doi: 10.1186/s12870-019-1884-x (PMC6585090; doi:10.1186/s12870-019-1884-x)
Supplement: Supplementary file 10 — Table S7. Annotation of JAR1 co-orthologs in Pogostemon cablin. (XLSX 9 kb) [file 12870_2019_1884_MOESM10_ESM.xlsx]

## Sheet: Table S7
Table S7 Annotation of JAR1 co-orthologs in P.cablin
UniTransModel. Isoform	Number_of_isoforms	Length(nt)	Annotation of Nr	Annotation of SwissProt	Annotation of KEGG	Annotation of KOG	Annotation of GO	Annotation of Nt	Annotation of pfam
PatUTM.I-00099	2	2732	{XP_011093467.1; PREDICTED: probable indole-3-acetic acid-amido synthetase GH3.5 isoform X1 [Sesamum indicum]}	{sp|Q6I581|GH35_ORYSJ; Jasmonic acid-amido synthetase JAR1 OS=Oryza sativa subsp. japonica GN=GH3.5 PE=2 SV=1}	{sind:105173433; K14506 JAR1 jasmonic acid-amino synthetase - ko04075; Environmental Information Processing; Signal transduction; Plant hormone signal transduction}	{NA}	{NA}	{XM_011095182.1; PREDICTED: Sesamum indicum probable indole-3-acetic acid-amido synthetase GH3.5 (LOC105173433), transcript variant X3, mRNA}	{NA}
PatUTM.I-00100	2	2184	{XP_011093467.1; PREDICTED: probable indole-3-acetic acid-amido synthetase GH3.5 isoform X1 [Sesamum indicum]}	{sp|Q6I581|GH35_ORYSJ; Jasmonic acid-amido synthetase JAR1 OS=Oryza sativa subsp. japonica GN=GH3.5 PE=2 SV=1}	{sind:105173433; K14506 JAR1 jasmonic acid-amino synthetase - ko04075; Environmental Information Processing; Signal transduction; Plant hormone signal transduction}	{NA}	{NA}	{XM_011095182.1; PREDICTED: Sesamum indicum probable indole-3-acetic acid-amido synthetase GH3.5 (LOC105173433), transcript variant X3, mRNA}	{NA}
PatUTM.I-04569	2	2748	{XP_011093467.1; PREDICTED: probable indole-3-acetic acid-amido synthetase GH3.5 isoform X1 [Sesamum indicum]}	{sp|Q6I581|GH35_ORYSJ; Jasmonic acid-amido synthetase JAR1 OS=Oryza sativa subsp. japonica GN=GH3.5 PE=2 SV=1}	{sind:105173433; K14506 JAR1 jasmonic acid-amino synthetase - ko04075; Environmental Information Processing; Signal transduction; Plant hormone signal transduction}	{NA}	{NA}	{XM_011095182.1; PREDICTED: Sesamum indicum probable indole-3-acetic acid-amido synthetase GH3.5 (LOC105173433), transcript variant X3, mRNA}	{NA}
PatUTM.I-04570	2	2717	{XP_011093467.1; PREDICTED: probable indole-3-acetic acid-amido synthetase GH3.5 isoform X1 [Sesamum indicum]}	{sp|Q6I581|GH35_ORYSJ; Jasmonic acid-amido synthetase JAR1 OS=Oryza sativa subsp. japonica GN=GH3.5 PE=2 SV=1}	{sind:105173433; K14506 JAR1 jasmonic acid-amino synthetase - ko04075; Environmental Information Processing; Signal transduction; Plant hormone signal transduction}	{NA}	{NA}	{XM_011095182.1; PREDICTED: Sesamum indicum probable indole-3-acetic acid-amido synthetase GH3.5 (LOC105173433), transcript variant X3, mRNA}	{NA}
PatUTM.I-06753	2	2169	{XP_011093051.1; PREDICTED: probable indole-3-acetic acid-amido synthetase GH3.5 [Sesamum indicum]}	{sp|Q6I581|GH35_ORYSJ; Jasmonic acid-amido synthetase JAR1 OS=Oryza sativa subsp. japonica GN=GH3.5 PE=2 SV=1}	{sind:105173433; K14506 JAR1 jasmonic acid-amino synthetase - ko04075; Environmental Information Processing; Signal transduction; Plant hormone signal transduction}	{NA}	{NA}	{NA}	{NA}
PatUTM.I-06754	2	2159	{XP_011093467.1; PREDICTED: probable indole-3-acetic acid-amido synthetase GH3.5 isoform X1 [Sesamum indicum]}	{sp|Q6I581|GH35_ORYSJ; Jasmonic acid-amido synthetase JAR1 OS=Oryza sativa subsp. japonica GN=GH3.5 PE=2 SV=1}	{sind:105173433; K14506 JAR1 jasmonic acid-amino synthetase - ko04075; Environmental Information Processing; Signal transduction; Plant hormone signal transduction}	{NA}	{NA}	{XM_011095182.1; PREDICTED: Sesamum indicum probable indole-3-acetic acid-amido synthetase GH3.5 (LOC105173433), transcript variant X3, mRNA}	{NA}
PatUTM.I-07108	2	1993	{XP_011093467.1; PREDICTED: probable indole-3-acetic acid-amido synthetase GH3.5 isoform X1 [Sesamum indicum]}	{sp|Q6I581|GH35_ORYSJ; Jasmonic acid-amido synthetase JAR1 OS=Oryza sativa subsp. japonica GN=GH3.5 PE=2 SV=1}	{sind:105173433; K14506 JAR1 jasmonic acid-amino synthetase - ko04075; Environmental Information Processing; Signal transduction; Plant hormone signal transduction}	{NA}	{NA}	{NA}	{NA}
PatUTM.I-07109	2	2044	{XP_011093467.1; PREDICTED: probable indole-3-acetic acid-amido synthetase GH3.5 isoform X1 [Sesamum indicum]}	{sp|Q6I581|GH35_ORYSJ; Jasmonic acid-amido synthetase JAR1 OS=Oryza sativa subsp. japonica GN=GH3.5 PE=2 SV=1}	{sind:105173433; K14506 JAR1 jasmonic acid-amino synthetase - ko04075; Environmental Information Processing; Signal transduction; Plant hormone signal transduction}	{NA}	{NA}	{NA}	{NA}
PatUTM.I-18381	1	267	{XP_011093476.1; PREDICTED: probable indole-3-acetic acid-amido synthetase GH3.5 isoform X2 [Sesamum indicum]}	{NA}	{sind:105173433; K14506 JAR1 jasmonic acid-amino synthetase - ko04075; Environmental Information Processing; Signal transduction; Plant hormone signal transduction}	{NA}	{NA}	{NA}	{NA}
PatUTM.I-23376	1	335	{XP_016538190.1; PREDICTED: jasmonic acid-amido synthetase JAR1-like [Capsicum annuum]}	{sp|Q6I581|GH35_ORYSJ; Jasmonic acid-amido synthetase JAR1 OS=Oryza sativa subsp. japonica GN=GH3.5 PE=2 SV=1}	{sot:102600861; K14506 JAR1 jasmonic acid-amino synthetase - ko04075; Environmental Information Processing; Signal transduction; Plant hormone signal transduction}	{NA}	{NA}	{NA}	{NA}
PatUTM.I-23903	1	244	{XP_016745580.1; PREDICTED: jasmonic acid-amido synthetase JAR1-like [Gossypium hirsutum]}	{sp|Q6I581|GH35_ORYSJ; Jasmonic acid-amido synthetase JAR1 OS=Oryza sativa subsp. japonica GN=GH3.5 PE=2 SV=1}	{gra:105796195; K14506 JAR1 jasmonic acid-amino synthetase - ko04075; Environmental Information Processing; Signal transduction; Plant hormone signal transduction}	{NA}	{NA}	{NA}	{NA}
PatUTM.I-32111	1	286	{XP_016745580.1; PREDICTED: jasmonic acid-amido synthetase JAR1-like [Gossypium hirsutum]}	{sp|Q6I581|GH35_ORYSJ; Jasmonic acid-amido synthetase JAR1 OS=Oryza sativa subsp. japonica GN=GH3.5 PE=2 SV=1}	{sind:105173433; K14506 JAR1 jasmonic acid-amino synthetase - ko04075; Environmental Information Processing; Signal transduction; Plant hormone signal transduction}	{NA}	{NA}	{NA}	{NA}
PatUTM.I-35132	1	593	{XP_017235855.1; PREDICTED: jasmonic acid-amido synthetase JAR1-like [Daucus carota subsp. sativus]}	{sp|Q6I581|GH35_ORYSJ; Jasmonic acid-amido synthetase JAR1 OS=Oryza sativa subsp. japonica GN=GH3.5 PE=2 SV=1}	{gmx:100777944; K14506 JAR1 jasmonic acid-amino synthetase - ko04075; Environmental Information Processing; Signal transduction; Plant hormone signal transduction}	{NA}	{NA}	{NA}	{NA}
PatUTM.I-40660	1	206	{XP_019239437.1; PREDICTED: jasmonic acid-amido synthetase JAR1-like isoform X2 [Nicotiana attenuata]}	{sp|Q6I581|GH35_ORYSJ; Jasmonic acid-amido synthetase JAR1 OS=Oryza sativa subsp. japonica GN=GH3.5 PE=2 SV=1}	{sly:101248762; K14506 JAR1 jasmonic acid-amino synthetase - ko04075; Environmental Information Processing; Signal transduction; Plant hormone signal transduction}	{NA}	{NA}	{NA}	{NA}
PatUTM.I-55305	1	1048	{XP_016434671.1; PREDICTED: jasmonic acid-amido synthetase JAR1-like isoform X4 [Nicotiana tabacum]}	{sp|Q6I581|GH35_ORYSJ; Jasmonic acid-amido synthetase JAR1 OS=Oryza sativa subsp. japonica GN=GH3.5 PE=2 SV=1}	{sind:105173433; K14506 JAR1 jasmonic acid-amino synthetase - ko04075; Environmental Information Processing; Signal transduction; Plant hormone signal transduction}	{NA}	{NA}	{NA}	{NA}
PatUTM.I-64094	1	2064	{XP_011093467.1; PREDICTED: probable indole-3-acetic acid-amido synthetase GH3.5 isoform X1 [Sesamum indicum]}	{sp|Q6I581|GH35_ORYSJ; Jasmonic acid-amido synthetase JAR1 OS=Oryza sativa subsp. japonica GN=GH3.5 PE=2 SV=1}	{sind:105173433; K14506 JAR1 jasmonic acid-amino synthetase - ko04075; Environmental Information Processing; Signal transduction; Plant hormone signal transduction}	{NA}	{NA}	{NA}	{NA}
