# Supplementary material for: Full-length transcriptome sequencing and methyl jasmonate-induced expression profile analysis of genes related to patchoulol biosynthesis and regulation in Pogostemon cablin
Source: BMC Plant Biol. 2019 Jun 20;19:266. doi: 10.1186/s12870-019-1884-x (PMC6585090; doi:10.1186/s12870-019-1884-x)
Supplement: Supplementary file 11 — Table S8. Eight UniTransModel. Isoforms annotated as COI1. (XLSX 9 kb) [file 12870_2019_1884_MOESM11_ESM.xlsx]

## Sheet: Table S8
Table S8 Eight UniTransModel.Isoforms annotated as COI1
UniTransModel. Isoform	Number_of_isoforms	Length(nt)	Annotation of Nr	Annotation of SwissProt	Annotation of KEGG	Annotation of KOG	Annotation of GO	Annotation of Nt	Annotation of pfam
PatUTM.I-09439	1	2430	{XP_011076735.1; PREDICTED: coronatine-insensitive protein 1 [Sesamum indicum]}	{sp|O04197|COI1_ARATH; Coronatine-insensitive protein 1 OS=Arabidopsis thaliana GN=COI1 PE=1 SV=1}	{sind:105160913; K13463 COI-1 coronatine-insensitive protein 1 - ko04075; Environmental Information Processing; Signal transduction; Plant hormone signal transduction}	{At2g39940; KOG1947 Leucine rich repeat proteins, some proteins contain F-box R General function prediction only ;}	{NA}	{XM_011078434.1; PREDICTED: Sesamum indicum coronatine-insensitive protein 1 (LOC105160913), transcript variant X2, mRNA}	{NA}
PatUTM.I-12709	1	2469	{XP_011076735.1; PREDICTED: coronatine-insensitive protein 1 [Sesamum indicum]}	{sp|O04197|COI1_ARATH; Coronatine-insensitive protein 1 OS=Arabidopsis thaliana GN=COI1 PE=1 SV=1}	{sind:105160913; K13463 COI-1 coronatine-insensitive protein 1 - ko04075; Environmental Information Processing; Signal transduction; Plant hormone signal transduction}	{At2g39940; KOG1947 Leucine rich repeat proteins, some proteins contain F-box R General function prediction only ;}	{NA}	{XM_011078434.1; PREDICTED: Sesamum indicum coronatine-insensitive protein 1 (LOC105160913), transcript variant X2, mRNA}	{NA}
PatUTM.I-25162	1	801	{XP_011084944.1; PREDICTED: coronatine-insensitive protein 1-like [Sesamum indicum]}	{sp|O04197|COI1_ARATH; Coronatine-insensitive protein 1 OS=Arabidopsis thaliana GN=COI1 PE=1 SV=1}	{sind:105160913; K13463 COI-1 coronatine-insensitive protein 1 - ko04075; Environmental Information Processing; Signal transduction; Plant hormone signal transduction}	{At2g39940; KOG1947 Leucine rich repeat proteins, some proteins contain F-box R General function prediction only ;}	{NA}	{XM_011086642.1; PREDICTED: Sesamum indicum coronatine-insensitive protein 1-like (LOC105167078), mRNA}	{NA}
PatUTM.I-27064	1	540	{XP_011084944.1; PREDICTED: coronatine-insensitive protein 1-like [Sesamum indicum]}	{sp|O04197|COI1_ARATH; Coronatine-insensitive protein 1 OS=Arabidopsis thaliana GN=COI1 PE=1 SV=1}	{rcu:8287271; K13463 COI-1 coronatine-insensitive protein 1 - ko04075; Environmental Information Processing; Signal transduction; Plant hormone signal transduction}	{At2g39940; KOG1947 Leucine rich repeat proteins, some proteins contain F-box R General function prediction only ;}	{NA}	{NA}	{NA}
PatUTM.I-49736	1	2058	{XP_011084944.1; PREDICTED: coronatine-insensitive protein 1-like [Sesamum indicum]}	{sp|O04197|COI1_ARATH; Coronatine-insensitive protein 1 OS=Arabidopsis thaliana GN=COI1 PE=1 SV=1}	{sind:105160913; K13463 COI-1 coronatine-insensitive protein 1 - ko04075; Environmental Information Processing; Signal transduction; Plant hormone signal transduction}	{At2g39940; KOG1947 Leucine rich repeat proteins, some proteins contain F-box R General function prediction only ;}	{NA}	{XM_011078434.1; PREDICTED: Sesamum indicum coronatine-insensitive protein 1 (LOC105160913), transcript variant X2, mRNA}	{NA}
PatUTM.I-60145	1	1900	{XP_011076735.1; PREDICTED: coronatine-insensitive protein 1 [Sesamum indicum]}	{sp|O04197|COI1_ARATH; Coronatine-insensitive protein 1 OS=Arabidopsis thaliana GN=COI1 PE=1 SV=1}	{sind:105160913; K13463 COI-1 coronatine-insensitive protein 1 - ko04075; Environmental Information Processing; Signal transduction; Plant hormone signal transduction}	{At2g39940; KOG1947 Leucine rich repeat proteins, some proteins contain F-box R General function prediction only ;}	{NA}	{XM_011086642.1; PREDICTED: Sesamum indicum coronatine-insensitive protein 1-like (LOC105167078), mRNA}	{NA}
PatUTM.I-63011	1	2018	{XP_011076735.1; PREDICTED: coronatine-insensitive protein 1 [Sesamum indicum]}	{sp|O04197|COI1_ARATH; Coronatine-insensitive protein 1 OS=Arabidopsis thaliana GN=COI1 PE=1 SV=1}	{sind:105160913; K13463 COI-1 coronatine-insensitive protein 1 - ko04075; Environmental Information Processing; Signal transduction; Plant hormone signal transduction}	{At2g39940; KOG1947 Leucine rich repeat proteins, some proteins contain F-box R General function prediction only ;}	{NA}	{XM_011078434.1; PREDICTED: Sesamum indicum coronatine-insensitive protein 1 (LOC105160913), transcript variant X2, mRNA}	{NA}
PatUTM.I-69652	1	2580	{XP_011076735.1; PREDICTED: coronatine-insensitive protein 1 [Sesamum indicum]}	{sp|O04197|COI1_ARATH; Coronatine-insensitive protein 1 OS=Arabidopsis thaliana GN=COI1 PE=1 SV=1}	{sind:105160913; K13463 COI-1 coronatine-insensitive protein 1 - ko04075; Environmental Information Processing; Signal transduction; Plant hormone signal transduction}	{At2g39940; KOG1947 Leucine rich repeat proteins, some proteins contain F-box R General function prediction only ;}	{NA}	{XM_011078434.1; PREDICTED: Sesamum indicum coronatine-insensitive protein 1 (LOC105160913), transcript variant X2, mRNA}	{NA}
