# Supplementary material for: Full-length transcriptome sequencing and methyl jasmonate-induced expression profile analysis of genes related to patchoulol biosynthesis and regulation in Pogostemon cablin
Source: BMC Plant Biol. 2019 Jun 20;19:266. doi: 10.1186/s12870-019-1884-x (PMC6585090; doi:10.1186/s12870-019-1884-x)
Supplement: Supplementary file 13 — Table S9. Expression profiles of MeJA-responsive genes associated with JA synthesis and signaling in patchouli. (XLSX 24 kb) [file 12870_2019_1884_MOESM13_ESM.xlsx]

## Sheet: Table S9
Table S9 Expression profiles of MeJA-responsive genes associated with JA synthesis and signaling in patchouli
UniTransModel. Isoform	CK-1 FPKM	CK-2 FPKM	CK-3 FPKM	MeJA-1 FPKM	MeJA-2 FPKM	MeJA-3FPKM	Base Mean	CK	MeJA	foldChange	log2FoldChange	pval	Family	Annotation of Nr	Annotation of SwissProt	Annotation of KEGG	Annotation of KOG	Annotation of GO	Annotation of Nt	Annotation of pfam
PatUTM.I-00507	44.63	51.06	26.39	138.74	228.96	215.95	3142.03	1117.42	5166.65	4.62373	2.20906	1.82e-07	JAZ	{XP_011070587.1; PREDICTED: protein TIFY 7 [Sesamum indicum]}	{sp|Q58G47|TIF6A_ARATH; Protein TIFY 6A OS=Arabidopsis thaliana GN=TIFY6A PE=1 SV=1}	{sind:105156212; K13464 JAZ jasmonate ZIM domain-containing protein - ko04075; Environmental Information Processing; Signal transduction; Plant hormone signal transduction}	{NA}	{GO:0005515; protein binding; molecular_function}	{NA}	{PF06203:CCT motif}
PatUTM.I-01531	71.58	70.76	55.1	101.82	146.97	112.05	2721.71	1973.67	3469.74	1.75801	0.813943	0.0195942	JAZ	{XP_011072018.1; PREDICTED: protein TIFY 6B [Sesamum indicum]}	{sp|Q9LVI4|TIF6B_ARATH; Protein TIFY 6B OS=Arabidopsis thaliana GN=TIFY6B PE=1 SV=1}	{sind:105157324; K13464 JAZ jasmonate ZIM domain-containing protein - ko04075; Environmental Information Processing; Signal transduction; Plant hormone signal transduction}	{NA}	{GO:0005515; protein binding; molecular_function}	{XM_011073716.1; PREDICTED: Sesamum indicum protein TIFY 6B (LOC105157324), mRNA}	{PF06203:CCT motif}
PatUTM.I-13352	13.83	15.07	9.4	19.01	35.77	27.87	560.358	363.385	757.332	2.08411	1.05943	0.043328	JAZ	{XP_012856356.1; PREDICTED: protein TIFY 10B-like isoform X1 [Erythranthe guttata]}	{sp|Q9LDU5|TI11A_ARATH; Protein TIFY 11A OS=Arabidopsis thaliana GN=TIFY11A PE=1 SV=1}	{sind:105163022; K13464 JAZ jasmonate ZIM domain-containing protein - ko04075; Environmental Information Processing; Signal transduction; Plant hormone signal transduction}	{NA}	{GO:0007155; cell adhesion; biological_process GO:0005604; basement membrane; cellular_component}	{XM_011081234.1; PREDICTED: Sesamum indicum protein TIFY 10B-like (LOC105163022), transcript variant X2, mRNA}	{PF06009:Laminin Domain II}
PatUTM.I-14781	15.03	11.19	10.89	18.46	48.76	41.47	405.458	215.18	595.737	2.76855	1.46913	0.00865478	JAZ	{AGC73980.1; jasmonate ZIM-domain protein 1 [Salvia miltiorrhiza]}	{sp|Q8H395|TI10B_ORYSJ; Protein TIFY 10b OS=Oryza sativa subsp. japonica GN=TIFY10B PE=1 SV=1}	{sind:105161945; K13464 JAZ jasmonate ZIM domain-containing protein - ko04075; Environmental Information Processing; Signal transduction; Plant hormone signal transduction}	{NA}	{GO:0005515; protein binding; molecular_function}	{NA}	{PF06203:CCT motif}
PatUTM.I-15110	31.72	63.91	41.43	67.6	98.52	139.73	1769.04	1135.58	2402.5	2.11565	1.0811	0.00434201	JAZ	{XP_011093865.1; PREDICTED: protein TIFY 10A-like isoform X2 [Sesamum indicum]}	{sp|Q9LMA8|TI10A_ARATH; Protein TIFY 10A OS=Arabidopsis thaliana GN=TIFY10A PE=1 SV=1}	{sind:105161945; K13464 JAZ jasmonate ZIM domain-containing protein - ko04075; Environmental Information Processing; Signal transduction; Plant hormone signal transduction}	{NA}	{NA}	{NA}	{NA}
PatUTM.I-15541	19.46	47.14	32.05	52	55.04	110.68	1251.38	813.832	1688.93	2.07528	1.05331	0.0291597	JAZ	{XP_011093865.1; PREDICTED: protein TIFY 10A-like isoform X2 [Sesamum indicum]}	{sp|Q9S7M2|TI10B_ARATH; Protein TIFY 10B OS=Arabidopsis thaliana GN=TIFY10B PE=1 SV=1}	{sind:105161945; K13464 JAZ jasmonate ZIM domain-containing protein - ko04075; Environmental Information Processing; Signal transduction; Plant hormone signal transduction}	{NA}	{NA}	{NA}	{NA}
PatUTM.I-18280	35.67	54.02	52.1	57.3	102.12	101.67	1386.24	1014	1758.48	1.7342	0.794269	0.0204796	JAZ	{AGC73980.1; jasmonate ZIM-domain protein 1 [Salvia miltiorrhiza]}	{sp|Q84R94|TI10A_ORYSJ; Protein TIFY 10a OS=Oryza sativa subsp. japonica GN=TIFY10A PE=1 SV=1}	{sind:105161945; K13464 JAZ jasmonate ZIM domain-containing protein - ko04075; Environmental Information Processing; Signal transduction; Plant hormone signal transduction}	{NA}	{NA}	{XM_012992730.1; PREDICTED: Erythranthe guttatus protein TIFY 10A (LOC105968113), mRNA}	{NA}
PatUTM.I-38331	23	29.45	26.65	34.18	65.65	69.03	552.197	366.644	737.75	2.01217	1.00875	0.00839379	JAZ	{AGC73980.1; jasmonate ZIM-domain protein 1 [Salvia miltiorrhiza]}	{sp|Q8H395|TI10B_ORYSJ; Protein TIFY 10b OS=Oryza sativa subsp. japonica GN=TIFY10B PE=1 SV=1}	{sind:105161945; K13464 JAZ jasmonate ZIM domain-containing protein - ko04075; Environmental Information Processing; Signal transduction; Plant hormone signal transduction}	{NA}	{NA}	{NA}	{NA}
PatUTM.I-38857	18.68	19.81	18.68	24.4	38.44	44.38	531.095	384.343	677.847	1.76365	0.818567	0.0309202	JAZ	{AGC73980.1; jasmonate ZIM-domain protein 1 [Salvia miltiorrhiza]}	{sp|Q84R94|TI10A_ORYSJ; Protein TIFY 10a OS=Oryza sativa subsp. japonica GN=TIFY10A PE=1 SV=1}	{sind:105161945; K13464 JAZ jasmonate ZIM domain-containing protein - ko04075; Environmental Information Processing; Signal transduction; Plant hormone signal transduction}	{NA}	{NA}	{NA}	{NA}
PatUTM.I-44110	47.91	54.62	52.41	94.81	150.84	177.97	1265.12	709.229	1821.01	2.56758	1.36041	0.00106886	JAZ	{AGC73980.1; jasmonate ZIM-domain protein 1 [Salvia miltiorrhiza]}	{sp|Q84R94|TI10A_ORYSJ; Protein TIFY 10a OS=Oryza sativa subsp. japonica GN=TIFY10A PE=1 SV=1}	{sind:105161945; K13464 JAZ jasmonate ZIM domain-containing protein - ko04075; Environmental Information Processing; Signal transduction; Plant hormone signal transduction}	{NA}	{NA}	{XM_012992730.1; PREDICTED: Erythranthe guttatus protein TIFY 10A (LOC105968113), mRNA}	{NA}
PatUTM.I-47531	0.26	0	0	0.83	1.38	2.57	17.2528	1.72992	32.7756	18.9463	4.24385	0.0160377	JAZ	{XP_006483021.1; PREDICTED: protein TIFY 9 isoform X2 [Citrus sinensis]}	{sp|Q93ZM9|TIF9_ARATH; Protein TIFY 9 OS=Arabidopsis thaliana GN=TIFY9 PE=1 SV=1}	{pop:POPTR_0003s16350g; K13464 JAZ jasmonate ZIM domain-containing protein - ko04075; Environmental Information Processing; Signal transduction; Plant hormone signal transduction}	{NA}	{NA}	{NA}	{NA}
PatUTM.I-47963	30.71	37.66	21.37	94.85	176.47	142.44	2813.33	1030.73	4595.92	4.45888	2.15668	2.36e-05	JAZ	{XP_011070587.1; PREDICTED: protein TIFY 7 [Sesamum indicum]}	{sp|Q58G47|TIF6A_ARATH; Protein TIFY 6A OS=Arabidopsis thaliana GN=TIFY6A PE=1 SV=1}	{sind:105156212; K13464 JAZ jasmonate ZIM domain-containing protein - ko04075; Environmental Information Processing; Signal transduction; Plant hormone signal transduction}	{NA}	{NA}	{NA}	{NA}
PatUTM.I-48010	49.98	58.23	41.24	156.3	260.33	232.53	4560.92	1766.99	7354.85	4.16236	2.0574	1.39e-07	JAZ	{XP_011070587.1; PREDICTED: protein TIFY 7 [Sesamum indicum]}	{sp|Q58G47|TIF6A_ARATH; Protein TIFY 6A OS=Arabidopsis thaliana GN=TIFY6A PE=1 SV=1}	{sind:105156212; K13464 JAZ jasmonate ZIM domain-containing protein - ko04075; Environmental Information Processing; Signal transduction; Plant hormone signal transduction}	{NA}	{NA}	{NA}	{NA}
PatUTM.I-71825	0.83	1.15	0.6	2.44	4.53	3.89	126.222	49.7506	202.694	4.0742	2.02652	0.00542571	JAZ	{XP_011070587.1; PREDICTED: protein TIFY 7 [Sesamum indicum]}	{sp|Q8W4J8|TIF7_ARATH; Protein TIFY 7 OS=Arabidopsis thaliana GN=TIFY7 PE=1 SV=2}	{sind:105156212; K13464 JAZ jasmonate ZIM domain-containing protein - ko04075; Environmental Information Processing; Signal transduction; Plant hormone signal transduction}	{NA}	{NA}	{NA}	{NA}
PatUTM.I-23903	5.67	25.7	7.6	0	2.26	2.43	44.1369	79.0347	9.23905	0.116899	-3.09667	0.00953868	JAR1	{XP_016745580.1; PREDICTED: jasmonic acid-amido synthetase JAR1-like [Gossypium hirsutum]}	{sp|Q6I581|GH35_ORYSJ; Jasmonic acid-amido synthetase JAR1 OS=Oryza sativa subsp. japonica GN=GH3.5 PE=2 SV=1}	{gra:105796195; K14506 JAR1 jasmonic acid-amino synthetase - ko04075; Environmental Information Processing; Signal transduction; Plant hormone signal transduction}	{NA}	{NA}	{NA}	{NA}
PatUTM.I-40660	48.17	0	8.47	4.71	0	0	55.2114	101.904	8.51863	0.0835946	-3.58045	0.0198653	JAR1	{XP_019239437.1; PREDICTED: jasmonic acid-amido synthetase JAR1-like isoform X2 [Nicotiana attenuata]}	{sp|Q6I581|GH35_ORYSJ; Jasmonic acid-amido synthetase JAR1 OS=Oryza sativa subsp. japonica GN=GH3.5 PE=2 SV=1}	{sly:101248762; K14506 JAR1 jasmonic acid-amino synthetase - ko04075; Environmental Information Processing; Signal transduction; Plant hormone signal transduction}	{NA}	{NA}	{NA}	{NA}
PatUTM.I-67373	12.47	11.88	8.93	16.99	28.48	18.45	1246.62	873.363	1619.88	1.85477	0.891237	0.0154978	JAR1	{XP_011093476.1; PREDICTED: probable indole-3-acetic acid-amido synthetase GH3.5 isoform X2 [Sesamum indicum]}	{sp|Q6I581|GH35_ORYSJ; Jasmonic acid-amido synthetase JAR1 OS=Oryza sativa subsp. japonica GN=GH3.5 PE=2 SV=1}	{sind:105173433; K14506 JAR1 jasmonic acid-amino synthetase - ko04075; Environmental Information Processing; Signal transduction; Plant hormone signal transduction}	{NA}	{NA}	{XM_011095182.1; PREDICTED: Sesamum indicum probable indole-3-acetic acid-amido synthetase GH3.5 (LOC105173433), transcript variant X3, mRNA}	{NA}
PatUTM.I-71304	15.62	15.24	12.73	18.42	27.55	31.68	1087.48	809.69	1365.27	1.68616	0.753739	0.04932	JAR1	{XP_011093476.1; PREDICTED: probable indole-3-acetic acid-amido synthetase GH3.5 isoform X2 [Sesamum indicum]}	{sp|Q6I581|GH35_ORYSJ; Jasmonic acid-amido synthetase JAR1 OS=Oryza sativa subsp. japonica GN=GH3.5 PE=2 SV=1}	{sind:105173433; K14506 JAR1 jasmonic acid-amino synthetase - ko04075; Environmental Information Processing; Signal transduction; Plant hormone signal transduction}	{NA}	{NA}	{XM_011095182.1; PREDICTED: Sesamum indicum probable indole-3-acetic acid-amido synthetase GH3.5 (LOC105173433), transcript variant X3, mRNA}	{NA}
PatUTM.I-07628	32.98	22.14	37	18.28	12.98	14.64	1149.01	1566.17	731.853	0.467288	-1.09761	0.00605303	bHLH	{XP_011100371.1; PREDICTED: transcription factor PIF4 [Sesamum indicum]}	{sp|Q84LH8|PIF5_ARATH; Transcription factor PIF5 OS=Arabidopsis thaliana GN=PIF5 PE=1 SV=1}	{nta:107793439; - - - - -}	{NA}	{GO:0046983; protein dimerization activity; molecular_function}	{XM_012975450.1; PREDICTED: Erythranthe guttatus transcription factor PIF4 (LOC105951961), mRNA}	{PF00010:Helix-loop-helix DNA-binding domain}
PatUTM.I-08185	18.5	20.54	30.57	14.43	14.92	7.93	768.047	1018.15	517.941	0.508706	-0.975095	0.0208156	bHLH	{XP_011100371.1; PREDICTED: transcription factor PIF4 [Sesamum indicum]}	{sp|Q84LH8|PIF5_ARATH; Transcription factor PIF5 OS=Arabidopsis thaliana GN=PIF5 PE=1 SV=1}	{nta:107793439; - - - - -}	{NA}	{GO:0046983; protein dimerization activity; molecular_function}	{XM_012975450.1; PREDICTED: Erythranthe guttatus transcription factor PIF4 (LOC105951961), mRNA}	{PF00010:Helix-loop-helix DNA-binding domain}
PatUTM.I-08186	21.74	13.79	27.57	10.66	4.71	5.61	663.556	1010.99	316.12	0.312684	-1.67722	0.00647582	bHLH	{XP_011100371.1; PREDICTED: transcription factor PIF4 [Sesamum indicum]}	{sp|Q84LH8|PIF5_ARATH; Transcription factor PIF5 OS=Arabidopsis thaliana GN=PIF5 PE=1 SV=1}	{nta:107793439; - - - - -}	{NA}	{GO:0046983; protein dimerization activity; molecular_function}	{XM_012975450.1; PREDICTED: Erythranthe guttatus transcription factor PIF4 (LOC105951961), mRNA}	{PF00010:Helix-loop-helix DNA-binding domain}
PatUTM.I-09729	26.77	18.27	38.49	14.02	12.63	8.02	946.312	1361.5	531.126	0.390104	-1.35807	0.00095209	bHLH	{XP_011100371.1; PREDICTED: transcription factor PIF4 [Sesamum indicum]}	{sp|Q84LH8|PIF5_ARATH; Transcription factor PIF5 OS=Arabidopsis thaliana GN=PIF5 PE=1 SV=1}	{nta:107793439; - - - - -}	{NA}	{GO:0046983; protein dimerization activity; molecular_function}	{XM_012975450.1; PREDICTED: Erythranthe guttatus transcription factor PIF4 (LOC105951961), mRNA}	{PF00010:Helix-loop-helix DNA-binding domain}
PatUTM.I-12110	14.01	13.75	23.02	5.65	4.59	6.62	302.723	463.445	142.001	0.306404	-1.70649	4.39e-05	bHLH	{AKN09596.1; basic helix-loop-helix transcription factor [Salvia miltiorrhiza]}	{sp|Q8H102|BH128_ARATH; Transcription factor bHLH128 OS=Arabidopsis thaliana GN=BHLH128 PE=1 SV=1}	{rcu:8280371; - - - - -}	{NA}	{GO:0005515; protein binding; molecular_function GO:0046983; protein dimerization activity; molecular_function}	{KP257494.1; Salvia miltiorrhiza clone 61 basic helix-loop-helix transcription factor mRNA, complete cds}	{PF03920:Groucho/TLE N-terminal Q-rich domain PF00010:Helix-loop-helix DNA-binding domain}
PatUTM.I-27152	10.72	14.15	9.89	32.94	32.14	22.74	310.629	179.519	441.738	2.46067	1.29905	0.0132966	bHLH	{XP_011094312.1; PREDICTED: transcription factor MYC2 [Sesamum indicum]}	{sp|Q39204|MYC2_ARATH; Transcription factor MYC2 OS=Arabidopsis thaliana GN=MYC2 PE=1 SV=2}	{sind:105174042; K13422 MYC2 transcription factor MYC2 - ko04016; Environmental Information Processing; Signal transduction; MAPK signaling pathway - plant | ko04075; Environmental Information Processing; Signal transduction; Plant hormone signal transduction}	{NA}	{NA}	{NA}	{NA}
PatUTM.I-46760	0.85	0.88	0.64	0	0.47	0.26	13.0965	20.1881	6.00486	0.297446	-1.7493	0.0470158	bHLH	{XP_011086529.1; PREDICTED: uncharacterized protein LOC105168232 isoform X2 [Sesamum indicum]}	{sp|Q58G01|LHWL3_ARATH; Transcription factor bHLH155 OS=Arabidopsis thaliana GN=BHLH155 PE=2 SV=1}	{cam:101507460; - - - - -}	{NA}	{NA}	{XM_011088227.1; PREDICTED: Sesamum indicum uncharacterized LOC105168232 (LOC105168232), transcript variant X2, mRNA}	{NA}
PatUTM.I-53598	53.19	55.07	73.69	35.67	31.71	22.18	2036.55	2774.74	1298.37	0.467925	-1.09565	0.00209781	bHLH	{XP_011100371.1; PREDICTED: transcription factor PIF4 [Sesamum indicum]}	{sp|Q8W2F3|PIF4_ARATH; Transcription factor PIF4 OS=Arabidopsis thaliana GN=PIF4 PE=1 SV=1}	{nta:107793439; - - - - -}	{NA}	{NA}	{XM_012975450.1; PREDICTED: Erythranthe guttatus transcription factor PIF4 (LOC105951961), mRNA}	{NA}
PatUTM.I-61036	13.75	13.61	14.64	6.92	4.53	6.26	400.738	573.035	228.441	0.39865	-1.3268	0.00390211	bHLH	{XP_011100371.1; PREDICTED: transcription factor PIF4 [Sesamum indicum]}	{sp|Q84LH8|PIF5_ARATH; Transcription factor PIF5 OS=Arabidopsis thaliana GN=PIF5 PE=1 SV=1}	{nta:107793439; - - - - -}	{NA}	{GO:0046983; protein dimerization activity; molecular_function}	{XM_012975450.1; PREDICTED: Erythranthe guttatus transcription factor PIF4 (LOC105951961), mRNA}	{PF00010:Helix-loop-helix DNA-binding domain}
PatUTM.I-17597	35.58	32.65	58.82	19.88	19.78	35.89	692.453	898.368	486.538	0.541579	-0.884756	0.0381569	ERF	{XP_012840786.1; PREDICTED: ethylene-responsive transcription factor RAP2-10-like [Erythranthe guttata]}	{sp|Q9SNE1|ERF11_ARATH; Ethylene-responsive transcription factor ERF011 OS=Arabidopsis thaliana GN=ERF011 PE=2 SV=1}	{ini:109178515; - - - - -}	{NA}	{NA}	{XM_013000837.1; PREDICTED: Erythranthe guttatus ethylene-responsive transcription factor ERF011-like (LOC105975641), mRNA}	{NA}
PatUTM.I-20206	51.98	18.94	70.13	14.03	12.26	9.8	674.935	1091.7	258.17	0.236484	-2.08018	0.00100222	ERF	{KZV38522.1; hypothetical protein F511_39996 [Dorcoceras hygrometricum]}	{sp|O22174|ERF08_ARATH; Ethylene-responsive transcription factor ERF008 OS=Arabidopsis thaliana GN=ERF008 PE=2 SV=1}	{ini:109178515; - - - - -}	{NA}	{NA}	{XM_013000837.1; PREDICTED: Erythranthe guttatus ethylene-responsive transcription factor ERF011-like (LOC105975641), mRNA}	{NA}
PatUTM.I-28888	0	8	0	6.73	15.98	27.91	58.1459	15.6022	100.69	6.45357	2.6901	0.000577059	ERF	{XP_011101098.1; PREDICTED: ethylene-responsive transcription factor 5-like [Sesamum indicum]}	{sp|Q40478|ERF5_TOBAC; Ethylene-responsive transcription factor 5 OS=Nicotiana tabacum GN=ERF5 PE=2 SV=1}	{sind:105160656; K09286 EREBP EREBP-like factor - -}	{NA}	{NA}	{XM_010113609.1; Morus notabilis Ethylene-responsive transcription factor partial mRNA}	{NA}
PatUTM.I-30023	43.88	17.76	57.22	11.2	8.54	11.13	532.278	860.063	204.493	0.237765	-2.07239	0.0016911	ERF	{KZV38522.1; hypothetical protein F511_39996 [Dorcoceras hygrometricum]}	{sp|O22174|ERF08_ARATH; Ethylene-responsive transcription factor ERF008 OS=Arabidopsis thaliana GN=ERF008 PE=2 SV=1}	{ini:109178515; - - - - -}	{NA}	{NA}	{XM_013000837.1; PREDICTED: Erythranthe guttatus ethylene-responsive transcription factor ERF011-like (LOC105975641), mRNA}	{NA}
PatUTM.I-59632	2.04	1.51	1.5	0.43	0.85	0.26	29.5513	45.5781	13.5245	0.296732	-1.75277	0.0303288	ERF	{KZV38522.1; hypothetical protein F511_39996 [Dorcoceras hygrometricum]}	{sp|O22174|ERF08_ARATH; Ethylene-responsive transcription factor ERF008 OS=Arabidopsis thaliana GN=ERF008 PE=2 SV=1}	{ini:109178515; - - - - -}	{NA}	{NA}	{XM_013000837.1; PREDICTED: Erythranthe guttatus ethylene-responsive transcription factor ERF011-like (LOC105975641), mRNA}	{NA}
PatUTM.I-04995	8.33	8.07	9.67	15.05	16.25	14.05	946.097	714.784	1177.41	1.64723	0.720039	0.0320386	bZIP	{XP_012828148.1; PREDICTED: bZIP transcription factor 17-like [Erythranthe guttata]}	{sp|O22208|BZP17_ARATH; bZIP transcription factor 17 OS=Arabidopsis thaliana GN=BZIP17 PE=1 SV=2}	{sind:105155817; - - - - -}	{NA}	{GO:0043565; sequence-specific DNA binding; molecular_function GO:0005737; cytoplasm; cellular_component GO:0000917; barrier septum formation; biological_process GO:0043093; cytokinesis by binary fission; biological_process GO:0005634; nucleus; cellular_component GO:0003700; sequence-specific DNA binding transcription factor activity; molecular_function GO:0003677; DNA binding; molecular_function…	{XM_012972694.1; PREDICTED: Erythranthe guttatus bZIP transcription factor 17-like (LOC105949393), mRNA}	{PF03131:bZIP Maf transcription factor PF00170:bZIP transcription factor PF06005:Protein of unknown function (DUF904) PF01166:TSC-22/dip/bun family PF07716:Basic region leucine zipper}
PatUTM.I-09720	11.76	12.24	11.3	19.35	15.7	25.36	591.741	452.626	730.856	1.6147	0.691266	0.0492594	bZIP	{CBI33148.3; unnamed protein product, partial [Vitis vinifera]}	{sp|P46668|ATHB6_ARATH; Homeobox-leucine zipper protein ATHB-6 OS=Arabidopsis thaliana GN=ATHB-6 PE=1 SV=1}	{cic:CICLE_v10026013mg; K09338 HD-ZIP homeobox-leucine zipper protein - -}	{At2g22430; KOG0483 Transcription factor HEX, contains HOX and HALZ domains K Transcription ;}	{NA}	{XM_011101728.1; PREDICTED: Sesamum indicum homeobox-leucine zipper protein ATHB-6-like (LOC105178280), mRNA}	{NA}
PatUTM.I-10411	28.59	38.74	29.17	61.66	50.39	49.99	1377.17	1051.69	1702.65	1.61896	0.69507	0.0381097	bZIP	{XP_011086401.1; PREDICTED: homeobox-leucine zipper protein HAT5 [Sesamum indicum]}	{sp|Q02283|HAT5_ARATH; Homeobox-leucine zipper protein HAT5 OS=Arabidopsis thaliana GN=HAT5 PE=1 SV=1}	{sind:105156564; K09338 HD-ZIP homeobox-leucine zipper protein - -}	{At3g01470; KOG0483 Transcription factor HEX, contains HOX and HALZ domains K Transcription ;}	{GO:0006355; regulation of transcription, DNA-dependent; biological_process GO:0042803; protein homodimerization activity; molecular_function GO:0003677; DNA binding; molecular_function GO:0005634; nucleus; cellular_component GO:0043093; cytokinesis by binary fission; biological_process GO:0000774; adenyl-nucleotide exchange factor activity; molecular_function GO:0003700; sequence-specific DNA bi…	{XM_011072732.1; PREDICTED: Sesamum indicum homeobox-leucine zipper protein HAT5-like (LOC105156564), mRNA}	{PF01025:GrpE PF05920:Homeobox KN domain PF06005:Protein of unknown function (DUF904) PF04977:Septum formation initiator PF02183:Homeobox associated leucine zipper PF00170:bZIP transcription factor PF00046:Homeobox domain}
PatUTM.I-12550	27.36	33.8	21.65	61.64	94.08	66.19	1475.74	819.894	2131.59	2.59984	1.37842	0.000138582	bZIP	{XP_012838999.1; PREDICTED: bZIP transcription factor 60-like [Erythranthe guttata]}	{sp|Q9C7S0|BZP60_ARATH; bZIP transcription factor 60 OS=Arabidopsis thaliana GN=BZIP60 PE=1 SV=1}	{sind:105158857; - - - - -}	{NA}	{GO:0003700; sequence-specific DNA binding transcription factor activity; molecular_function GO:0005634; nucleus; cellular_component GO:0006355; regulation of transcription, DNA-dependent; biological_process GO:0006270; DNA-dependent DNA replication initiation; biological_process GO:0003677; DNA binding; molecular_function GO:0043565; sequence-specific DNA binding; molecular_function}	{XM_012983545.1; PREDICTED: Erythranthe guttatus bZIP transcription factor 60-like (LOC105959442), mRNA}	{PF02724:CDC45-like protein PF00170:bZIP transcription factor PF03131:bZIP Maf transcription factor PF07716:Basic region leucine zipper}
PatUTM.I-13985	2.69	3.93	1.7	6.05	7.78	5.81	254.828	153.506	356.15	2.32011	1.21419	0.0454327	bZIP	{XP_011072373.1; PREDICTED: homeobox-leucine zipper protein GLABRA 2 [Sesamum indicum]}	{sp|P46607|HGL2_ARATH; Homeobox-leucine zipper protein GLABRA 2 OS=Arabidopsis thaliana GN=GL2 PE=2 SV=3}	{sind:105157647; K09338 HD-ZIP homeobox-leucine zipper protein - -}	{NA}	{GO:0003677; DNA binding; molecular_function GO:0006355; regulation of transcription, DNA-dependent; biological_process GO:0008289; lipid binding; molecular_function GO:0006886; intracellular protein transport; biological_process GO:0043565; sequence-specific DNA binding; molecular_function GO:0007049; cell cycle; biological_process GO:0005634; nucleus; cellular_component GO:0008565; protein tran…	{XM_011074071.1; PREDICTED: Sesamum indicum homeobox-leucine zipper protein GLABRA 2 (LOC105157647), mRNA}	{PF04871:Uso1 / p115 like vesicle tethering protein, C terminal region PF01852:START domain PF04977:Septum formation initiator PF02183:Homeobox associated leucine zipper PF05920:Homeobox KN domain PF00046:Homeobox domain PF00170:bZIP transcription factor}
PatUTM.I-15653	6.89	5.39	4.62	60.93	7.46	21	382.054	123.808	640.301	5.17171	2.37064	0.049546	bZIP	{XP_011093009.1; PREDICTED: homeobox-leucine zipper protein ATHB-12 [Sesamum indicum]}	{sp|Q9M276|ATB12_ARATH; Homeobox-leucine zipper protein ATHB-12 OS=Arabidopsis thaliana GN=ATHB-12 PE=1 SV=1}	{sot:102596484; K09338 HD-ZIP homeobox-leucine zipper protein - -}	{At3g61890; KOG0483 Transcription factor HEX, contains HOX and HALZ domains K Transcription ;}	{GO:0004803; transposase activity; molecular_function GO:0003700; sequence-specific DNA binding transcription factor activity; molecular_function GO:0005634; nucleus; cellular_component GO:0008017; microtubule binding; molecular_function GO:0043565; sequence-specific DNA binding; molecular_function GO:0007219; Notch signaling pathway; biological_process GO:0016021; integral to membrane; cellular_…	{NA}	{PF07657:N terminus of Notch ligand PF00046:Homeobox domain PF04218:CENP-B N-terminal DNA-binding domain PF01527:Transposase PF02183:Homeobox associated leucine zipper PF05920:Homeobox KN domain PF06657:Centrosome microtubule-binding domain of Cep57}
PatUTM.I-30085	11.82	32.36	22.28	15.71	12.19	8.6	311.233	405.123	217.344	0.536489	-0.898379	0.0209233	bZIP	{XP_011096367.1; PREDICTED: homeobox-leucine zipper protein ATHB-52-like [Sesamum indicum]}	{sp|Q9FN29|ATB52_ARATH; Homeobox-leucine zipper protein ATHB-52 OS=Arabidopsis thaliana GN=ATHB-52 PE=2 SV=1}	{vvi:100262396; - - - - -}	{At5g53980; KOG0483 Transcription factor HEX, contains HOX and HALZ domains K Transcription ;}	{NA}	{NA}	{NA}
PatUTM.I-44419	4.55	7.41	8.3	15.34	7.52	12.98	203.705	152.846	254.565	1.6655	0.735955	0.0415232	bZIP	{XP_011074364.1; PREDICTED: zinc finger protein ZAT10-like [Sesamum indicum]}	{sp|Q96289|ZAT10_ARATH; Zinc finger protein ZAT10 OS=Arabidopsis thaliana GN=ZAT10 PE=2 SV=1}	{sind:105159111; - - - - -}	{At1g27730; KOG1721 FOG: Zn-finger R General function prediction only ;}	{NA}	{XM_002264266.3; PREDICTED: Vitis vinifera zinc finger protein ZAT10 (LOC100258264), mRNA}	{NA}
PatUTM.I-47426	5.11	2.88	1.95	0.61	0.61	0.81	42.607	71.3254	13.8886	0.194722	-2.36051	0.00574134	bZIP	{XP_007040323.2; PREDICTED: homeobox protein BEL1 homolog [Theobroma cacao]}	{sp|Q38897|BEL1_ARATH; Homeobox protein BEL1 homolog OS=Arabidopsis thaliana GN=BEL1 PE=1 SV=2}	{pop:POPTR_0001s09720g; - - - - -}	{At5g41410; KOG0773 Transcription factor MEIS1 and related HOX domain proteins K Transcription ;}	{NA}	{NA}	{NA}
PatUTM.I-56227	15.78	21.81	13.11	27.29	36.98	35.58	920.681	634.92	1206.44	1.90015	0.92611	0.0169679	bZIP	{XP_011072373.1; PREDICTED: homeobox-leucine zipper protein GLABRA 2 [Sesamum indicum]}	{sp|P46607|HGL2_ARATH; Homeobox-leucine zipper protein GLABRA 2 OS=Arabidopsis thaliana GN=GL2 PE=2 SV=3}	{sind:105157647; K09338 HD-ZIP homeobox-leucine zipper protein - -}	{NA}	{NA}	{XM_011074071.1; PREDICTED: Sesamum indicum homeobox-leucine zipper protein GLABRA 2 (LOC105157647), mRNA}	{NA}
PatUTM.I-56774	37.72	13.34	26.83	12.17	23.34	4.17	584.691	784.382	385	0.490832	-1.0267	0.0277139	bZIP	{AIE41593.1; zinc finger protein CONSTANS-LIKE 2 [Lagerstroemia indica]}	{sp|Q96502|COL2_ARATH; Zinc finger protein CONSTANS-LIKE 2 OS=Arabidopsis thaliana GN=COL2 PE=1 SV=1}	{rcu:8281256; - - - - -}	{At3g02380; KOG1601 GATA-4/5/6 transcription factors K Transcription ;}	{NA}	{KF986328.1; Lagerstroemia indica zinc finger protein CONSTANS-LIKE 2 (COL2) mRNA, complete cds}	{NA}
PatUTM.I-56995	10.59	10.98	8.16	15.22	24.34	24.27	451.951	296.622	607.28	2.04732	1.03374	0.0177177	bZIP	{XP_011072373.1; PREDICTED: homeobox-leucine zipper protein GLABRA 2 [Sesamum indicum]}	{sp|P46607|HGL2_ARATH; Homeobox-leucine zipper protein GLABRA 2 OS=Arabidopsis thaliana GN=GL2 PE=2 SV=3}	{sind:105157647; K09338 HD-ZIP homeobox-leucine zipper protein - -}	{NA}	{NA}	{NA}	{NA}
PatUTM.I-67013	13.17	14.62	15.34	8.14	8.13	9.96	733.404	932.491	534.316	0.572999	-0.803396	0.0330924	bZIP	{XP_011091786.1; PREDICTED: zinc finger CCCH domain-containing protein 53 [Sesamum indicum]}	{sp|Q0D3J9|C3H53_ORYSJ; Zinc finger CCCH domain-containing protein 53 OS=Oryza sativa subsp. japonica GN=Os07g0682400 PE=2 SV=1}	{sly:101263349; - - - - -}	{NA}	{NA}	{XM_011093484.1; PREDICTED: Sesamum indicum zinc finger CCCH domain-containing protein 53 (LOC105172142), mRNA}	{NA}
PatUTM.I-00145	4.38	4.01	5.55	9.38	10.86	7.28	354.15	246.474	461.827	1.87374	0.905919	0.0310863	MYB	{AGZ16405.1; MYB5 [Scutellaria baicalensis]}	{sp|Q9FNN6|SRM1_ARATH; Transcription factor SRM1 OS=Arabidopsis thaliana GN=SRM1 PE=2 SV=1}	{cam:101511974; - - - - -}	{At5g04760; KOG0724 Zuotin and related molecular chaperones (DnaJ superfamily), contains DNA-binding domains O Posttranslational modification, protein turnover, chaperones ;}	{GO:0003682; chromatin binding; molecular_function}	{NA}	{PF00249:Myb-like DNA-binding domain}
PatUTM.I-09931	2	4.86	2.97	1.46	2.23	0.78	86.0523	118.687	53.4175	0.45007	-1.15178	0.0230643	MYB	{AKV71947.1; R2R3-MYB protein [Rehmannia glutinosa]}	{sp|P81392|MYB06_ANTMA; Myb-related protein 306 OS=Antirrhinum majus GN=MYB306 PE=2 SV=1}	{nta:107776042; - - - - -}	{At3g47600; KOG0048 Transcription factor, Myb superfamily K Transcription ;}	{GO:0005524; ATP binding; molecular_function GO:0005634; nucleus; cellular_component GO:0006338; chromatin remodeling; biological_process GO:0003676; nucleic acid binding; molecular_function GO:0003682; chromatin binding; molecular_function GO:0016818; hydrolase activity, acting on acid anhydrides, in phosphorus-containing anhydrides; molecular_function}	{XM_011087454.1; PREDICTED: Sesamum indicum myb-related protein 306-like (LOC105167656), mRNA}	{PF09111:SLIDE PF00249:Myb-like DNA-binding domain}
PatUTM.I-10162	3.7	7.83	5.63	3.25	2.48	2.69	143.828	195.133	92.5236	0.474157	-1.07656	0.0204573	MYB	{AKV71947.1; R2R3-MYB protein [Rehmannia glutinosa]}	{sp|P81392|MYB06_ANTMA; Myb-related protein 306 OS=Antirrhinum majus GN=MYB306 PE=2 SV=1}	{vvi:100257755; K09422 MYBP myb proto-oncogene protein, plant - -}	{At3g47600; KOG0048 Transcription factor, Myb superfamily K Transcription ;}	{GO:0005524; ATP binding; molecular_function GO:0005634; nucleus; cellular_component GO:0006338; chromatin remodeling; biological_process GO:0003682; chromatin binding; molecular_function GO:0003676; nucleic acid binding; molecular_function GO:0016818; hydrolase activity, acting on acid anhydrides, in phosphorus-containing anhydrides; molecular_function}	{XM_011087454.1; PREDICTED: Sesamum indicum myb-related protein 306-like (LOC105167656), mRNA}	{PF00249:Myb-like DNA-binding domain PF09111:SLIDE}
PatUTM.I-35460	1.46	0.53	2.14	4.82	5.91	0.96	48.62	26.8181	70.4219	2.62591	1.39282	0.0394349	MYB	{XP_011070832.1; PREDICTED: uncharacterized protein LOC105156412 [Sesamum indicum]}	{sp|Q9ZQ85|EFM_ARATH; Myb family transcription factor EFM OS=Arabidopsis thaliana GN=EFM PE=1 SV=2}	{sind:105156412; - - - - -}	{NA}	{NA}	{XM_011078909.1; PREDICTED: Sesamum indicum uncharacterized LOC105161268 (LOC105161268), mRNA}	{NA}
PatUTM.I-47888	1.86	0	1.8	2.63	4.82	6.71	31.0475	13.9847	48.1102	3.4402	1.78249	0.0285038	MYB	{AKV71961.1; R2R3-MYB protein [Rehmannia glutinosa]}	{sp|Q9FDW1|MYB44_ARATH; Transcription factor MYB44 OS=Arabidopsis thaliana GN=MYB44 PE=2 SV=1}	{spen:107011007; K09422 MYBP myb proto-oncogene protein, plant - -; spen:107011007; K09422 MYBP myb proto-oncogene protein, plant - -}	{At4g37260; KOG0048 Transcription factor, Myb superfamily K Transcription ;}	{NA}	{XM_012985328.1; PREDICTED: Erythranthe guttatus transcription factor MYB44-like (LOC105961089), mRNA}	{NA}
PatUTM.I-48451	20.28	23.36	19.52	29.01	30.07	49.73	830.655	633.924	1027.39	1.62068	0.696596	0.0492571	MYB	{XP_011087184.1; PREDICTED: transcription factor MYB1R1-like [Sesamum indicum]}	{sp|Q2V9B0|MY1R1_SOLTU; Transcription factor MYB1R1 OS=Solanum tuberosum PE=2 SV=1}	{sind:105157159; - - - - -}	{NA}	{NA}	{XM_011088882.1; PREDICTED: Sesamum indicum transcription factor MYB1R1-like (LOC105168737), mRNA}	{NA}
PatUTM.I-51346	4.74	8.5	4.67	19.63	27.33	19.25	356.807	155	558.613	3.60394	1.84958	0.00146916	MYB	{AKV71961.1; R2R3-MYB protein [Rehmannia glutinosa]}	{sp|Q9FDW1|MYB44_ARATH; Transcription factor MYB44 OS=Arabidopsis thaliana GN=MYB44 PE=2 SV=1}	{gmx:100806145; K09422 MYBP myb proto-oncogene protein, plant - -}	{At2g23290; KOG0048 Transcription factor, Myb superfamily K Transcription ;}	{NA}	{KF059418.1; Salvia miltiorrhiza MYB-related transcription factor (MYB64) mRNA, complete cds}	{NA}
