# Supplementary material for: Full-length transcriptome sequencing and methyl jasmonate-induced expression profile analysis of genes related to patchoulol biosynthesis and regulation in Pogostemon cablin
Source: BMC Plant Biol. 2019 Jun 20;19:266. doi: 10.1186/s12870-019-1884-x (PMC6585090; doi:10.1186/s12870-019-1884-x)
Supplement: Supplementary file 15 — Table S10. Primers used for qPCR analysis. (XLSX 9 kb) [file 12870_2019_1884_MOESM15_ESM.xlsx]

## Sheet: Table S10
Table S10 Primers used for qPCR analysis
Primers	Sequence(5'-3')	Discription
Pat18S-S	TCGCCGTTCGGACCAAATAA	Internal control of qRT-PCR
Pat18S-AS	CGATGGTTCACGGGATTCTGC	Internal control of qRT-PCR
JAZ2F	AAGTTGGATTCCGGCAAGATCT	qRT-PCR of JAZ2
JAZ2R	CAGCGGTGTTCTTAGAGGCTAA	qRT-PCR of JAZ2
JAZ3F	TGGCGGTCGATTCTTCCATT	qRT-PCR of JAZ3
JAZ3R	TGATTTCTGGCAAACGCCAC	qRT-PCR of JAZ3
JAZ4F	GCCAAGGAAATGCGCTCAAA	qRT-PCR of JAZ4
JAZ4R	TTGTGGTGCAAGGTGGATCA	qRT-PCR of JAZ4
JAZ6F	GATCGGTCCGGTGCTAACAA	qRT-PCR of JAZ6
JAZ6R	TCATCACCCTCTCCTTTCGC	qRT-PCR of JAZ6
JAZ11F	CCGCTGGTGGAGATGACAAT	qRT-PCR of JAZ11
JAZ11R	CTTGACATGCTCGCTAACGC	qRT-PCR of JAZ11
PatUTM.I-09997-F	AGCTACGTGTTGACCAAAGG	qRT-PCR of PatUTM.I-09997
PatUTM.I-09997-R	ACCTCGTTTTCCAGTCTATGTG	qRT-PCR of PatUTM.I-09997
PatUTM.I-35815-F	CGTCTTGCTCTTCGTCTACG	qRT-PCR of PatUTM.I-35815
PatUTM.I-35815-R	TCATAACTCCCTTCCAAACTCG	qRT-PCR of PatUTM.I-35815
PatUTM.I-51420-F	GTCCGAGGATTTGGGACTGA	qRT-PCR of PatUTM.I-51420
PatUTM.I-51420-R	GGGAACTCCAGGAAGCTCAT	qRT-PCR of PatUTM.I-51420
